# Supplementary material for: A Mendelian randomization study of the entire phenome to explore the causal links between epilepsy
Source: Brain Behav. 2024 Jun 19;14(6):e3602. doi: 10.1002/brb3.3602 (PMC11186849; doi:10.1002/brb3.3602)
Supplement: Supplementary file 1 — Table_1A: r2 and F_static of Risk factors [file BRB3-14-e3602-s003.xlsx]

## Sheet: Table_1A
Table_1A: r2 and F_static of Risk factors
exposure	r2	F_statistic
1,6-anhydroglucose	0.00367118	30.8963
10-nonadecenoate (19:1n9)	0.00360971	30.377
1-oleoylglycerol (1-monoolein)	0.00436668	36.7752
1-oleoylglycerophosphoethanolamine	0.00435827	36.7041
1-stearoylglycerol (1-monostearin)	0.00358303	30.1517
1-stearoylglycerophosphoethanolamine	0.00549835	46.3586
22:6, docosahexaenoic acid	0.0315839	53.3583
2hr glucose	0.0360108	43.3494
2-hydroxypalmitate	0.00407799	34.3339
2-methylbutyroylcarnitine	0.00360829	30.3651
2-tetradecenoyl carnitine	0.00443307	37.3368
3-(4-hydroxyphenyl)lactate	0.00562222	47.4088
3,4-dihydroxybutyrate	0.00565409	47.6791
3-carboxy-4-methyl-5-propyl-2-furanpropanoate (CMPF)	0.00474776	39.9999
3-hydroxybutyrate	0.00626314	52.8474
3-methyl-2-oxobutyrate	0.00399823	33.6598
3-phenylpropionate (hydrocinnamate)	0.0054266	45.7503
4-methyl-2-oxopentanoate	0.00854878	35.9936
5-dodecenoate (12:1n7)	0.00469677	39.5682
Acetoacetate	0.0087249	36.7396
Acetylphosphate	0.00764214	32.1589
Adrenate (22:4n6)	0.0123239	104.626
Adrenic acid (22:4n6)	0.0701761	632.836
Age completed full time education	0.104738	36.6553
Alcohol consumption	0.0381814	80.887
Alcohol intake versus 10 years previously	0.0436646	40.858
Alpha-1-antitrypsin	0.00567805	47.8823
Alpha-linolenic acid (18:3n3)	0.0355981	309.508
Amygdala volume	0.00359271	30.2335
Angiopoietin-2	0.00372304	31.3344
Angiotensin-converting enzyme	0.0262347	112.202
Angiotensinogen	0.0173177	147.768
Apolipoprotein A-IV	0.0279567	241.159
Apolipoprotein E	0.0132118	112.264
Apolipoprotein H	0.0169897	47.7574
Arachidic acid	0.00582989	49.1703
Arachidonate (20:4n6)	0.0435542	381.832
Arachidonic acid (20:4n6)	0.463997	3574.25
Average weekly beer plus cider intake	0.0543603	38.1141
Average weekly red wine intake	0.0696996	39.0902
B lymphocyte chemoattractant	0.00399868	33.6635
Basal metabolic rate	4.69062	53.4002
Beta-hydroxyisovalerate	0.00414101	34.8668
Birth weight	0.566452	50.9176
Birth weight of first child	0.25814	48.1734
Blood 1,5-anhydroglucitol (1,5-AG)	0.0234873	49.5439
Blood 10-undecenoate (11:1n1)	0.035296	152.351
Blood 12-hydroxyeicosatetraenoate (12-HETE)	0.0117827	99.9762
Blood 1-linoleoylglycerol (1-monolinolein)	0.00528172	44.5224
Blood 1-palmitoylglycerophosphoethanolamine	0.0146654	61.9547
Blood 2-aminobutyrate	0.0130448	55.063
Blood 2-aminooctanoic acid	0.0887616	267.548
Blood 2-hydroxyisobutyrate	0.0162394	45.6811
Blood 3-methyl-2-oxovalerate	0.0156934	44.1171
Blood 4-acetamidobutanoate	0.0331492	142.821
Blood 5alpha-androstan-3beta,17beta-diol disulfate	0.0343159	72.714
Blood 5-alpha-pregnan-3beta,20alpha-disulfate	0.0138419	38.8617
Blood 5-oxoproline	0.0544036	482.419
Blood acetylcarnitine	0.0175707	74.3806
Blood alanine	0.0403918	56.8696
Blood albumin	0.0276491	78.1287
Blood alpha-glutamyltyrosine	0.0145194	40.7886
Blood alpha-hydroxyisovalerate	0.0244948	69.2229
Blood alpha-ketoglutarate	0.0035954	30.2562
Blood androsterone sulfate	0.0772443	169.494
Blood apolipoprotein A-I	0.117534	77.0466
Blood apolipoprotein B	0.211392	66.3223
Blood asparagine	0.0255288	109.041
Blood aspartylphenylalanine	0.00980912	83.0642
Blood betaine	0.0337647	57.0196
Blood bilirubin (Z,Z)	0.081095	366.236
Blood biliverdin	0.0938192	283.415
Blood bradykinin, des-arg(9)	0.0424212	120.779
Blood butyrylcarnitine	0.188706	189.968
Blood carnitine	0.115427	57.6452
Blood cis-4-decenoyl carnitine	0.0387522	167.252
Blood citrate	0.0269345	37.7949
Blood citrulline	0.0164529	34.6225
Blood copper	0.0145732	61.6039
Blood creatine	0.0124382	105.608
Blood creatinine	0.0317865	44.6486
Blood cysteine-glutathione disulfide	0.00585312	49.3673
Blood decanoylcarnitine	0.0496832	106.037
Blood dehydroisoandrosterone sulfate (DHEA-S)	0.0126514	53.3731
Blood dihomo-linolenate (20:3n3 or n6)	0.0155933	65.9395
Blood epiandrosterone sulfate	0.0461934	200.364
Blood esterified cholesterol	0.095821	81.5041
Blood estrone 3-sulfate	0.00374611	31.5293
Blood free cholesterol	0.0992678	76.5044
Blood gamma-glutamylglutamine	0.0167052	46.9967
Blood gamma-glutamyltyrosine	0.019067	32.0825
Blood glucose	0.029085	82.2515
Blood glutamine	0.0566652	81.1463
Blood glutaroyl carnitine	0.091215	86.0761
Blood glycine	0.227111	378.452
Blood glycoproteins	0.390212	134.926
Blood HDL diameter	0.150335	129.97
Blood hexadecanedioate	0.0428117	122.081
Blood hexanoylcarnitine	0.0664594	145.204
Blood histidine	0.0309894	52.2782
Blood homocitrulline	0.00822625	69.5492
Blood hydroxyisovaleroyl carnitine	0.0124952	52.7405
Blood indolepropionate	0.0101846	86.2764
Blood inosine	0.00594058	50.1094
Blood isobutyrylcarnitine	0.0425593	121.212
Blood isovalerylcarnitine	0.0467002	99.584
Blood kynurenine	0.029654	62.7151
Blood leucine	0.0480775	36.7881
Blood leucylalanine	0.0154947	65.5526
Blood levulinate (4-oxovalerate)	0.00887093	37.3559
Blood mannose	0.038367	334.542
Blood methionine	0.00361259	30.4014
Blood methylcysteine	0.0065099	54.9432
Blood myo-inositol	0.0123583	52.1282
Blood N-(2-furoyl)glycine	0.00360325	30.3225
Blood N-[3-(2-Oxopyrrolidin-1-yl)propyl]acetamide	0.0423434	71.6895
Blood N2,N2-dimethylguanosine	0.00818909	34.4702
Blood N-acetylcarnosine	0.0291203	82.1956
Blood N-acetylglycine	0.0370898	106.211
Blood N-acetylornithine	0.145808	348.526
Blood octadecanedioate	0.0140896	59.5743
Blood octanoylcarnitine	0.0601282	173.391
Blood O-sulfo-L-tyrosine	0.0132142	55.7926
Blood palmitoyl sphingomyelin	0.00794827	33.4528
Blood phenylalanylserine	0.0143581	60.7373
Blood phenyllactate (PLA)	0.0104342	88.4136
Blood phosphatidylcholine and other cholines	0.0751233	63.6217
Blood proline	0.0640159	137.386
Blood propionylcarnitine	0.0407127	69.0068
Blood scyllo-inositol	0.010351	87.7009
Blood selenium	0.0135459	115.142
Blood serine	0.0310681	87.8142
Blood sphingomyelins	0.0537159	56.6851
Blood stearate (18:0)	0.0142653	60.3211
Blood succinylcarnitine	0.0821394	101.373
Blood tetradecadienoate	0.0130699	111.042
Blood tetradecanedioate	0.0485115	138.721
Blood tryptophan	0.0780489	34.5155
Blood tryptophan betaine	0.01475	125.53
Blood tyrosine	0.0153243	43.0542
Blood urate	0.0512313	224.69
Blood uridine	0.0150525	42.3049
Blood valine	0.0411362	69.7707
Blood zinc	0.0144793	61.164
Body fat percentage	2.05808	45.3224
Body mass index	6.66213	52.8108
Cancer antigen 19-9	0.0117329	99.5484
Caprylate (8:0)	0.00734981	30.9245
Carcinoembryonic antigen	0.0120651	50.9342
CD 40 antigen	0.0102904	87.1818
CD5	0.00441849	37.2134
Chemokine CC-4	0.0139547	118.666
Circulating 25-hydroxyvitamin D	0.225274	426.723
Circulating adiponectin	0.0732558	62.1752
Circulating carotenoids	0.0124893	106.047
Circulating C-reactive protein	0.336279	213.351
Circulating fetuin-A	0.137466	1336.35
Coffee consumption	0.0576767	123.531
Corrected insulin response	0.0156704	44.0374
Cortisone	0.00402729	33.9054
Creatinine (enzymatic) in urine	0.114734	43.8936
Cystatin-C	0.00385005	32.4074
Daytime dozing / sleeping (narcolepsy)	0.0959671	40.3547
Deoxycholate	0.0035293	29.698
Description of average fatty acid chain length, not actual carbon number	0.00357032	30.0444
Diastolic blood pressure	2.67526	80.2565
Dihomo-gamma-linoleic acid (20:3n6)	0.141776	673.232
Dihomo-gamma-linolenic acid (20:3n6)	0.117691	530.148
Dimethylarginine (SDMA + ADMA)	0.00352707	29.6791
Docosahexaenoic acid (22:6n3)	0.00747384	63.1401
Docosapentaenoate (n3 DPA; 22:5n3)	0.00673627	56.8667
Docosapentaenoic acid (22:5n3)	0.104864	313.107
Dodecanedioate	0.00376692	31.7051
Drive faster than motorway speed limit	0.0517771	39.6181
Eicosapentaenoate (EPA; 20:5n3)	0.010889	92.3097
Eicosapentaenoic acid (20:5n3)	0.0435127	93.215
Epithelial-derived neutrophil-activating	0.0038782	32.6453
E-selectin	0.0270817	233.401
Factor VII	0.0169923	72.0476
Fasting glucose	0.241909	90.4532
Fasting insulin	0.078505	50.9171
Fasting proinsulin	0.0780819	82.9578
Fatty acid length	0.00357032	30.0444
Fetuin-A	0.0227018	194.776
Fibroblast growth factor 4	0.00470532	39.6406
Fluid intelligence score	0.215413	36.8221
Frequency of tiredness / lethargy in last 2 weeks	0.0785319	36.6728
Gamma-glutamylphenylalanine	0.00770532	32.426
Gamma-glutamylvaline	0.00399646	33.6448
Gamma-linoleic acid (18:3n6)	0.0340329	146.538
Gamma-linolenic acid (18:3n6)	0.0495075	216.024
Glutathione S-transferase alpha	0.00500276	42.1591
Glycochenodeoxycholate	0.00414418	34.8936
Glycoprotein acetyls	0.0682299	57.6305
Growth-regulated alpha protein	0.00374643	31.5319
Haptoglobin	0.00656919	55.4469
HbA1C levels	0.0999522	77.1867
HDL	1.69006	119.559
Heel bone mineral density (BMD) T-score	3.66133	74.0712
Height	11.7984	68.2804
Heptanoate (7:0)	0.00760645	32.008
Hip circumference	0.565307	53.1468
Hippocampus volume	0.0097029	40.873
HOMA-B	0.0349309	74.0017
Hypoxanthine	0.00774782	65.4727
Impedance of whole body	3.53359	49.8189
Indoleacetate	0.00843308	35.5039
Indolelactate	0.00590589	49.8151
Insulin disposition index	0.00811919	68.6367
Interleukin-13	0.0038624	32.5118
Interleukin-16	0.0160686	136.936
Interleukin-18	0.00361317	30.4063
Interleukin-6 receptor	0.0541638	480.171
Interleukin-8	0.00355922	29.9507
Iron status	0.0652225	190.581
Isoleucine	0.015774	66.6573
Job involves heavy manual or physical work	0.0725789	38.1615
Job involves mainly walking or standing	0.035931	43.2508
Lactate	0.00756725	31.8427
Laurate (12:0)	0.00725624	30.5289
Laurylcarnitine	0.00445899	37.5561
LDL	1.75534	153.192
LDL diameter	0.0528838	90.4662
Leptin	0.0038821	32.6783
Linoleic acid (18:2n6)	0.137625	658.549
Lysine	0.00828299	70.0329
Macrophage colony-stimulating factor 1	0.0036905	31.0595
Macrophage inflammatory protein-1 alpha	0.00739862	62.4998
Macrophage inflammatory protein-1 beta	0.00385214	32.4251
Malate	0.0044754	37.6949
Margarate (17:0)	0.00697938	58.9334
Matrix metalloproteinase-7	0.00499502	42.0935
Maximum heart rate during fitness test	0.0157611	44.2838
Mean time to correctly identify matches	0.159706	39.4297
Monocyte chemotactic protein 2	0.00625778	52.8019
Mono-unsaturated fatty acids	0.0412837	58.121
Morning/evening person (chronotype)	0.502124	42.7216
Myeloid progenitor inhibitory factor 1	0.0104903	44.2247
Myristoleate (14:1n5)	0.00759089	64.1365
N1-methyl-3-pyridone-4-carboxamide	0.00577919	48.7402
N1-methyladenosine	0.00365138	30.7291
N-acetylalanine	0.00348611	29.3333
Nap during day	0.310031	46.4595
Neuronal cell adhesion molecule	0.00471403	39.7143
Neuroticism	0.0456195	38.423
Neuroticism score	0.35102	37.5718
Nonadecanoate (19:0)	0.00383298	32.2632
Number of days/week walked 10+ minutes	0.0459175	35.1078
Number of incorrect matches in round	0.0773491	36.1164
Number of self-reported cancers	0.0408179	42.9765
Number of self-reported non-cancer illnesses	0.100155	40.1081
Number of treatments/medications taken	0.116809	40.9244
Oleate (18:1n9)	0.00393493	33.1248
Oleic acid (18:1n9)	0.0164274	140.044
Oleoylcarnitine	0.00521048	43.9187
Omega-3 fatty acids	0.039916	67.6638
Omega-6 fatty acids	0.0887417	57.6138
Omega-7 and -9 and saturated fatty acids	0.041996	59.1423
Omega-9 and saturated fatty acids	0.0481613	58.113
Palmitate (16:0)	0.00474097	39.9424
Palmitic acid (16:0)	0.00526079	44.345
Palmitoleate (16:1n7)	0.00691414	58.3787
Palmitoleic acid (16:1n7)	0.0251192	42.3335
Palmitoylcarnitine	0.00476557	40.1506
Pantothenate	0.00482023	40.6134
Pelargonate (9:0)	0.00366227	30.821
Pentadecanoate (15:0)	0.00352325	29.6469
Phenylacetylglutamine	0.00358106	30.1351
Phenylalanine	0.0250418	52.8232
Pipecolate	0.0037584	31.6331
Plasma cortisol	0.00569041	47.9872
Plasma estradiol	0.00374828	31.5476
Plasma progesterone	0.0122385	51.6224
Platelet count	0.273344	59.1412
Potassium in urine	0.0438727	41.0521
Pro-hydroxy-pro	0.00355838	29.9436
Pulse rate	0.431893	60.6325
Putamen volume	0.0208653	58.8238
Pyruvate	0.0129531	54.668
Receptor for advanced glycosylation end	0.00378782	31.8817
Serotransferrin	0.00702608	59.3305
Serum calcium	0.173523	199.249
Serum IgE	0.0277527	78.3469
Serum vitamin A1	0.00822194	34.6087
Serum vitamin B12	0.248421	241.299
Serum vitamin B6	0.00317588	26.7146
Serum vitamin E	0.00389488	10.899
Sleep duration	0.211489	37.7432
Sleeplessness / insomnia	0.139854	39.1889
Sodium in urine	0.161535	41.1027
Sortilin	0.00423948	35.6994
Stearic acid (18:0)	0.0234189	66.0129
Stearidonate (18:4n3)	0.00755149	63.801
Stearoylcarnitine	0.00497749	41.9451
Systolic blood pressure	1.79145	68.5073
Tamm-Horsfall urinary glycoprotein	0.0216626	185.663
Telomere length	0.0515725	62.3609
Tenascin-C	0.00510595	43.0331
Thrombopoietin	0.00359726	30.2719
Thymus-expressed chemokine	0.00371268	31.2468
Time spent using computer	0.182318	38.2266
Time spent watching television (TV)	0.292373	37.6155
Total cholesterol	1.74311	125.15
Total fatty acids	0.0740548	52.0802
Total phosphoglycerides	0.0683174	64.2745
Total triglycerides	1.18303	147.683
Trefoil factor 3	0.00394724	33.2287
Trunk fat percentage	1.90437	46.2681
Usual walking pace	0.148372	37.7379
Vascular cell adhesion molecule-1	0.00355383	29.9051
VLDL diameter	0.0938526	79.5644
Waist circumference	1.84439	47.4364
Waist-to-hip ratio	0.237104	57.0938
Weight	0.0647545	49.6797
Whole body fat mass	2.47045	47.7948
Years of schooling	0.33946	39.9867

## Sheet:  Table_1B
Table_1B: Risk factors considered in MR analysis
exposure	SNP	effect_allele.exposure	other_allele.exposure	eaf.exposure	beta.exposure	se.exposure	pval.exposure
1,6-anhydroglucose	rs10120252	G	A	0.181	0.174	0.0313	3.03e-08
10-nonadecenoate (19:1n9)	rs1348656	C	T	0.202	0.113	0.0205	3.46e-08
1-oleoylglycerol (1-monoolein)	rs964184	G	C	0.138	0.168	0.0277	1.2e-09
1-oleoylglycerophosphoethanolamine	rs2070895	A	G	0.209	0.123	0.0203	1.1e-09
1-stearoylglycerol (1-monostearin)	rs6662425	C	G	0.639	0.0994	0.0181	3.51e-08
1-stearoylglycerophosphoethanolamine	rs588136	C	T	0.204	0.143	0.021	8.3e-12
22:6, docosahexaenoic acid	rs174546	C	T	0.597	0.126	0.0124	4.81e-24
22:6, docosahexaenoic acid	rs261334	G	C	0.231	0.108	0.0144	1.44e-13
22:6, docosahexaenoic acid	rs143988316	C	T	0.931	0.147	0.0239	1.1e-09
22:6, docosahexaenoic acid	rs2281591	A	G	0.866	0.107	0.0179	3.66e-09
22:6, docosahexaenoic acid	rs11604424	C	T	0.243	0.0827	0.0142	7.84e-09
2hr glucose	rs11672660	T	C	0.173	0.0773	0.00902	2.4e-16
2hr glucose	rs12255372	T	G	0.248	0.0559	0.0079	2.88e-12
2hr glucose	rs11717195	T	C	0.23	0.0522	0.00811	1.87e-11
2hr glucose	rs6975024	C	T	0.8	0.0534	0.00854	5.25e-11
2hr glucose	rs11782386	C	T	0.971	0.118	0.0204	2.15e-09
2hr glucose	rs6547829	T	C	0.102	0.0653	0.0113	3.13e-08
2hr glucose	rs1019503	A	G	0.467	0.0392	0.00684	8.87e-09
2-hydroxypalmitate	rs9404466	T	C	0.267	0.109	0.0186	1.26e-08
2-methylbutyroylcarnitine	rs662138	C	G	0.831	0.124	0.0225	3.65e-08
2-tetradecenoyl carnitine	rs274567	T	C	0.37	0.11	0.018	1.27e-09
3-(4-hydroxyphenyl)lactate	rs4459614	T	C	0.581	0.115	0.0167	2.39e-12
3,4-dihydroxybutyrate	rs1030420	C	T	0.812	0.154	0.0223	1.02e-11
3-carboxy-4-methyl-5-propyl-2-furanpropanoate (CMPF)	rs11754288	A	G	0.432	0.105	0.0166	2.25e-10
3-hydroxybutyrate	rs35909200	G	T	0.168	0.0887	0.0122	3.37e-13
3-methyl-2-oxobutyrate	rs1440581	C	T	0.543	0.0969	0.0167	6.55e-09
3-phenylpropionate (hydrocinnamate)	rs11647589	A	G	0.715	0.138	0.0204	2.85e-11
4-methyl-2-oxopentanoate	rs1440581	C	T	0.543	0.106	0.0165	2.43e-10
4-methyl-2-oxopentanoate	rs4941615	T	C	0.212	0.112	0.0202	4.54e-08
5-dodecenoate (12:1n7)	rs603424	G	A	0.817	0.134	0.0213	4.27e-10
Acetoacetate	rs964184	G	C	0.142	0.0957	0.0146	6.71e-11
Acetoacetate	rs2169387	G	A	0.87	0.084	0.0152	3.61e-08
Acetylphosphate	rs4970834	C	T	0.818	0.123	0.0213	1.06e-08
Acetylphosphate	rs2799635	T	C	0.364	0.0952	0.0171	1.96e-08
Adrenate (22:4n6)	rs174550	T	C	0.668	0.178	0.0174	6.79e-24
Adrenic acid (22:4n6)	rs174550	T	C	0.674	0.395	0.0157	4e-140
Age completed full time education	rs9536961	G	A	0.346	0.0214	0.00312	6.96e-12
Age completed full time education	rs2842183	T	C	0.783	0.0239	0.0036	3.22e-11
Age completed full time education	rs7428430	T	C	0.486	0.0196	0.00297	4.53e-11
Age completed full time education	rs7110786	T	C	0.42	0.0198	0.00301	4.21e-11
Age completed full time education	rs114408770	G	A	0.975	0.0628	0.00958	5.56e-11
Age completed full time education	rs1338552	T	C	0.509	0.0193	0.00297	7.8e-11
Age completed full time education	rs11665242	A	G	0.574	0.0192	0.003	1.67e-10
Age completed full time education	rs9651317	C	A	0.568	0.0188	0.003	3.53e-10
Age completed full time education	rs7080386	A	C	0.415	0.0187	0.00301	5.77e-10
Age completed full time education	rs4930719	A	G	0.185	0.0234	0.00382	9.5e-10
Age completed full time education	rs4438400	T	A	0.116	0.0283	0.00463	1.02e-09
Age completed full time education	rs10760192	T	C	0.569	0.0178	0.003	3.06e-09
Age completed full time education	rs57513571	C	T	0.799	0.0219	0.0037	3.6e-09
Age completed full time education	rs6679399	C	A	0.026	0.0548	0.00929	3.73e-09
Age completed full time education	rs10200379	A	C	0.523	0.0174	0.00297	5.21e-09
Age completed full time education	rs6676960	T	C	0.117	0.027	0.00462	5.23e-09
Age completed full time education	rs932451	A	G	0.59	0.0175	0.00302	6.41e-09
Age completed full time education	rs6736898	A	G	0.647	0.0178	0.00311	9.86e-09
Age completed full time education	rs6508344	G	A	0.431	0.0169	0.003	1.88e-08
Age completed full time education	rs4731951	T	G	0.802	0.021	0.00373	1.8e-08
Age completed full time education	rs73077107	A	G	0.125	0.0252	0.00449	2.02e-08
Age completed full time education	rs13238996	A	G	0.756	0.0191	0.00346	3.33e-08
Age completed full time education	rs17835823	G	A	0.447	0.0165	0.00299	3.25e-08
Age completed full time education	rs2754275	G	A	0.874	0.0244	0.00447	4.75e-08
Alcohol consumption	rs145452708	G	C	0.99	0.24	0.0216	1e-30
Alcohol consumption	rs1260326	C	T	0.61	0.0403	0.0044	1e-21
Alcohol consumption	rs11940694	G	A	0.61	0.0388	0.0044	8e-19
Alcohol consumption	rs9841829	G	T	0.23	0.0317	0.0051	3e-10
Alcohol intake versus 10 years previously	rs1229984	T	C	0.022	0.0731	0.00853	9.94e-18
Alcohol intake versus 10 years previously	rs1260326	T	C	0.393	0.017	0.00259	4.75e-11
Alcohol intake versus 10 years previously	rs264927	T	C	0.537	0.0165	0.00253	6.68e-11
Alcohol intake versus 10 years previously	rs1000108	C	T	0.694	0.0178	0.00274	8.8e-11
Alcohol intake versus 10 years previously	rs516921	T	G	0.196	0.0187	0.00318	4.34e-09
Alcohol intake versus 10 years previously	rs7428430	C	T	0.514	0.0148	0.00253	4.43e-09
Alcohol intake versus 10 years previously	rs11791221	G	T	0.807	0.0187	0.0032	4.92e-09
Alcohol intake versus 10 years previously	rs12521723	T	A	0.165	0.0194	0.00341	1.33e-08
Alcohol intake versus 10 years previously	rs13302979	G	C	0.604	0.0145	0.00258	2.06e-08
Alpha-1-antitrypsin	rs926144	C	T	0.197	0.418	0.0604	4.71e-12
Alpha-linolenic acid (18:3n3)	rs174547	C	T	0.325	0.278	0.0158	3.47e-64
Amygdala volume	rs117253277	C	A	0.982	0.325	0.0591	3.69e-08
Angiopoietin-2	rs3747214	T	C	0.589	0.276	0.0493	2.21e-08
Angiotensin-converting enzyme	rs4343	G	A	0.508	0.618	0.0445	6.66e-44
Angiotensin-converting enzyme	rs2519093	T	C	0.072	0.528	0.0939	1.9e-08
Angiotensinogen	rs35837081	G	A	0.874	0.834	0.0686	4.45e-34
Apolipoprotein A-IV	rs1263167	G	A	0.197	0.848	0.0546	2.64e-54
Apolipoprotein E	rs769449	A	G	0.228	0.586	0.0553	2.76e-26
Apolipoprotein H	rs2873966	G	A	0.936	0.767	0.0974	3.37e-15
Apolipoprotein H	rs117842936	T	C	0.055	0.684	0.106	1.03e-10
Apolipoprotein H	rs148521708	A	G	0.051	0.693	0.11	2.64e-10
Arachidic acid	rs680379	A	G	0.292	0.108	0.0154	5.81e-13
Arachidonate (20:4n6)	rs174548	C	G	0.701	0.342	0.0175	1.43e-84
Arachidonic acid (20:4n6)	rs174547	T	C	0.68	1.02	0.0121	1e-100
Arachidonic acid (20:4n6)	rs16966952	G	A	0.692	0.11	0.0164	2.4e-10
Average weekly beer plus cider intake	rs1342780	A	C	0.528	0.0213	0.00288	1.54e-13
Average weekly beer plus cider intake	rs1229984	C	T	0.978	0.0697	0.00971	7.08e-13
Average weekly beer plus cider intake	rs9928094	A	G	0.577	0.0185	0.00291	2.19e-10
Average weekly beer plus cider intake	rs1520929	C	T	0.446	0.0183	0.00289	2.68e-10
Average weekly beer plus cider intake	rs10282264	T	C	0.478	0.018	0.00288	3.98e-10
Average weekly beer plus cider intake	rs9858059	C	T	0.45	0.0178	0.00289	7.59e-10
Average weekly beer plus cider intake	rs8181098	C	T	0.821	0.0227	0.00375	1.42e-09
Average weekly beer plus cider intake	rs10822159	C	T	0.583	0.0175	0.00292	1.9e-09
Average weekly beer plus cider intake	rs57994172	T	A	0.874	0.0243	0.00434	2.15e-08
Average weekly beer plus cider intake	rs34281672	T	C	0.382	0.0163	0.00296	3.99e-08
Average weekly beer plus cider intake	rs1789896	G	A	0.489	0.0158	0.00288	4.29e-08
Average weekly beer plus cider intake	rs75413320	C	T	0.11	0.0252	0.0046	4.43e-08
Average weekly red wine intake	rs303753	G	A	0.653	0.0234	0.00303	9.53e-15
Average weekly red wine intake	rs10246939	T	C	0.554	0.0221	0.0029	2.43e-14
Average weekly red wine intake	rs1229984	C	T	0.978	0.0737	0.00972	3.33e-14
Average weekly red wine intake	rs9385269	T	C	0.526	0.0178	0.00288	7.42e-10
Average weekly red wine intake	rs6882046	G	A	0.264	0.0202	0.00327	6.12e-10
Average weekly red wine intake	rs4698921	T	C	0.605	0.0179	0.00295	1.24e-09
Average weekly red wine intake	rs11229292	C	T	0.713	0.019	0.00318	2.3e-09
Average weekly red wine intake	rs7100713	A	T	0.403	0.0175	0.00294	2.75e-09
Average weekly red wine intake	rs704249	G	T	0.506	0.0169	0.00288	4.59e-09
Average weekly red wine intake	rs9852851	T	C	0.507	0.0169	0.00288	4.95e-09
Average weekly red wine intake	rs1446577	G	C	0.258	0.0191	0.00329	6.29e-09
Average weekly red wine intake	rs2511225	A	C	0.647	0.0173	0.00301	9.83e-09
Average weekly red wine intake	rs8050136	A	C	0.394	0.0166	0.00295	1.81e-08
Average weekly red wine intake	rs55968191	A	G	0.246	0.0184	0.00334	4e-08
Average weekly red wine intake	rs3931848	T	A	0.334	0.0168	0.00305	3.84e-08
Basal metabolic rate	rs11642015	T	C	0.402	0.0626	0.0025	7.97e-138
Basal metabolic rate	rs6567160	C	T	0.234	0.0706	0.0029	7.12e-131
Basal metabolic rate	rs143384	G	A	0.403	0.0561	0.0025	2.31e-111
Basal metabolic rate	rs724016	G	A	0.447	0.0467	0.00247	1.51e-79
Basal metabolic rate	rs2744965	T	C	0.139	0.0639	0.00355	1.58e-72
Basal metabolic rate	rs76895963	G	T	0.019	0.149	0.00893	1.45e-62
Basal metabolic rate	rs1351394	T	C	0.49	0.0408	0.00246	4.91e-62
Basal metabolic rate	rs7559547	T	C	0.826	0.0533	0.00324	6.86e-61
Basal metabolic rate	rs62106258	T	C	0.952	0.0906	0.00572	1.64e-56
Basal metabolic rate	rs7740107	T	A	0.264	0.0438	0.00278	8.24e-56
Basal metabolic rate	rs3118915	C	T	0.784	0.0467	0.00298	3.65e-55
Basal metabolic rate	rs42044	G	T	0.27	0.0434	0.00277	1.65e-55
Basal metabolic rate	rs34517439	A	C	0.126	0.0571	0.0037	1.5e-53
Basal metabolic rate	rs11642430	G	C	0.402	0.038	0.0025	7.43e-52
Basal metabolic rate	rs543874	G	A	0.208	0.0446	0.00303	3.66e-49
Basal metabolic rate	rs72656010	T	C	0.869	0.0527	0.00364	2.03e-47
Basal metabolic rate	rs7235010	A	G	0.784	0.0415	0.00298	5.82e-44
Basal metabolic rate	rs41284816	T	G	0.02	0.122	0.00879	4.93e-44
Basal metabolic rate	rs4240326	A	G	0.45	0.0342	0.00247	1.39e-43
Basal metabolic rate	rs1472852	C	A	0.844	0.0462	0.00338	1.89e-42
Basal metabolic rate	rs62396185	G	C	0.744	0.038	0.00281	1.13e-41
Basal metabolic rate	rs7977788	A	G	0.225	0.0395	0.00294	4.74e-41
Basal metabolic rate	rs3130046	G	C	0.198	0.0411	0.00308	1.69e-40
Basal metabolic rate	rs2533879	G	A	0.699	0.0355	0.00268	5.22e-40
Basal metabolic rate	rs62070645	C	A	0.731	0.0365	0.00277	1.58e-39
Basal metabolic rate	rs10483727	T	C	0.387	0.0331	0.00252	2.63e-39
Basal metabolic rate	rs9388490	T	C	0.437	0.0322	0.00248	1.17e-38
Basal metabolic rate	rs2005172	C	A	0.642	0.0332	0.00256	1.74e-38
Basal metabolic rate	rs1582931	G	A	0.528	0.0312	0.00246	6.14e-37
Basal metabolic rate	rs76798800	T	G	0.267	0.0345	0.00278	2.14e-35
Basal metabolic rate	rs2307111	T	C	0.607	0.0309	0.00251	1.03e-34
Basal metabolic rate	rs1260326	C	T	0.607	0.0308	0.00251	1.6e-34
Basal metabolic rate	rs41271299	T	C	0.052	0.068	0.00555	1.5e-34
Basal metabolic rate	rs10236214	T	C	0.641	0.0313	0.00256	2.58e-34
Basal metabolic rate	rs768023	A	G	0.629	0.0307	0.00254	1.69e-33
Basal metabolic rate	rs7033487	T	C	0.801	0.0366	0.00307	1.06e-32
Basal metabolic rate	rs78378222	G	T	0.013	0.131	0.011	1.21e-32
Basal metabolic rate	rs72885917	A	C	0.749	0.0335	0.00283	2.52e-32
Basal metabolic rate	rs34879158	A	C	0.738	0.0324	0.00279	4.14e-31
Basal metabolic rate	rs71385734	T	G	0.831	0.0377	0.00327	1.3e-30
Basal metabolic rate	rs2238435	G	C	0.616	0.029	0.00252	1.29e-30
Basal metabolic rate	rs7952436	C	T	0.917	0.0512	0.00445	1.03e-30
Basal metabolic rate	rs2885697	G	T	0.336	0.0297	0.0026	3.1e-30
Basal metabolic rate	rs1478575	A	T	0.685	0.0301	0.00265	6.72e-30
Basal metabolic rate	rs10111935	A	G	0.285	0.0308	0.00272	9.02e-30
Basal metabolic rate	rs2277138	T	C	0.605	0.0284	0.00251	1.47e-29
Basal metabolic rate	rs7132908	A	G	0.384	0.0286	0.00253	9.77e-30
Basal metabolic rate	rs11030119	A	G	0.309	0.0296	0.00266	1.06e-28
Basal metabolic rate	rs3802725	T	G	0.43	0.0275	0.00248	1.95e-28
Basal metabolic rate	rs3798519	C	A	0.178	0.0353	0.00321	3.96e-28
Basal metabolic rate	rs6927500	A	G	0.488	0.027	0.00246	4.07e-28
Basal metabolic rate	rs73175572	G	A	0.112	0.0425	0.00389	1.09e-27
Basal metabolic rate	rs11873305	A	C	0.961	0.0686	0.00633	2.52e-27
Basal metabolic rate	rs13340461	T	C	0.273	0.0298	0.00276	2.96e-27
Basal metabolic rate	rs7129320	G	A	0.832	0.035	0.00328	1.61e-26
Basal metabolic rate	rs3810291	A	G	0.677	0.0277	0.00263	6.58e-26
Basal metabolic rate	rs62515433	T	A	0.222	0.0307	0.00295	3.06e-25
Basal metabolic rate	rs55681913	C	T	0.109	0.041	0.00395	3.01e-25
Basal metabolic rate	rs6570509	G	T	0.715	0.0282	0.00272	4.18e-25
Basal metabolic rate	rs33966734	C	A	0.987	0.11	0.0107	1.03e-24
Basal metabolic rate	rs3853252	A	G	0.456	0.025	0.00247	4.2e-24
Basal metabolic rate	rs2647268	A	G	0.612	0.0253	0.00252	9.18e-24
Basal metabolic rate	rs28457693	G	A	0.107	0.0398	0.00397	1.11e-23
Basal metabolic rate	rs6792892	C	T	0.533	0.0244	0.00246	4.26e-23
Basal metabolic rate	rs1573891	G	C	0.844	0.0334	0.00338	5.13e-23
Basal metabolic rate	rs6096886	A	G	0.81	0.0306	0.00313	1.4e-22
Basal metabolic rate	rs1047891	A	C	0.316	0.0258	0.00264	1.72e-22
Basal metabolic rate	rs59985551	C	T	0.776	0.0287	0.00294	1.84e-22
Basal metabolic rate	rs6489159	A	G	0.739	0.0272	0.0028	2.42e-22
Basal metabolic rate	rs25849	G	C	0.287	0.0263	0.00271	3.16e-22
Basal metabolic rate	rs509035	A	G	0.319	0.0256	0.00264	2.66e-22
Basal metabolic rate	rs2229840	T	C	0.161	0.0324	0.00335	3.67e-22
Basal metabolic rate	rs4652839	G	C	0.674	0.0253	0.00262	4.58e-22
Basal metabolic rate	rs111640872	C	G	0.331	0.0251	0.00261	7.17e-22
Basal metabolic rate	rs252758	T	A	0.754	0.0274	0.00285	7.72e-22
Basal metabolic rate	rs11546878	C	T	0.825	0.0309	0.00323	1.21e-21
Basal metabolic rate	rs12713004	G	A	0.726	0.0261	0.00275	2.72e-21
Basal metabolic rate	rs7730885	G	A	0.371	0.024	0.00254	3.41e-21
Basal metabolic rate	rs35626515	A	C	0.408	0.0234	0.0025	7.68e-21
Basal metabolic rate	rs6235	G	C	0.268	0.0256	0.00277	3.06e-20
Basal metabolic rate	rs12879423	G	A	0.679	0.0243	0.00263	2.46e-20
Basal metabolic rate	rs4073717	G	T	0.799	0.0282	0.00306	3.97e-20
Basal metabolic rate	rs11065979	C	T	0.563	0.0228	0.00248	3.28e-20
Basal metabolic rate	rs56238630	T	C	0.971	0.0673	0.00736	6.73e-20
Basal metabolic rate	rs157577	C	G	0.721	0.025	0.00274	6.02e-20
Basal metabolic rate	rs28642975	A	G	0.469	0.0223	0.00246	1.47e-19
Basal metabolic rate	rs3966775	A	C	0.531	0.0223	0.00246	1.35e-19
Basal metabolic rate	rs35506085	G	A	0.818	0.0288	0.00319	1.41e-19
Basal metabolic rate	rs4870941	G	C	0.761	0.026	0.00288	2e-19
Basal metabolic rate	rs41311445	A	C	0.903	0.0374	0.00415	2.31e-19
Basal metabolic rate	rs2897968	A	G	0.605	0.0226	0.00251	2.13e-19
Basal metabolic rate	rs72801843	A	T	0.302	0.0241	0.00268	1.89e-19
Basal metabolic rate	rs1325596	A	G	0.548	0.0221	0.00247	3.32e-19
Basal metabolic rate	rs6779752	G	A	0.36	0.0229	0.00256	3.34e-19
Basal metabolic rate	rs244711	T	C	0.687	0.0237	0.00265	3.33e-19
Basal metabolic rate	rs62621197	C	T	0.964	0.0588	0.0066	5.51e-19
Basal metabolic rate	rs76929617	A	G	0.961	0.0566	0.00636	5.77e-19
Basal metabolic rate	rs36000545	A	G	0.607	0.0224	0.00252	5.21e-19
Basal metabolic rate	rs10777860	G	A	0.471	0.0217	0.00246	1.1e-18
Basal metabolic rate	rs12629746	C	A	0.517	0.0217	0.00246	1.29e-18
Basal metabolic rate	rs757608	A	G	0.33	0.0229	0.00261	2.16e-18
Basal metabolic rate	rs1476387	G	T	0.593	0.0219	0.0025	2.37e-18
Basal metabolic rate	rs6088638	C	T	0.175	0.0281	0.00323	3.2e-18
Basal metabolic rate	rs11880992	A	G	0.407	0.0217	0.0025	3.67e-18
Basal metabolic rate	rs13233381	T	C	0.776	0.0255	0.00294	4.47e-18
Basal metabolic rate	rs520829	G	T	0.474	0.0213	0.00246	4.13e-18
Basal metabolic rate	rs9266225	T	C	0.696	0.0231	0.00267	5.11e-18
Basal metabolic rate	rs10214770	G	A	0.583	0.0215	0.00249	6.29e-18
Basal metabolic rate	rs7442885	C	G	0.79	0.026	0.00302	6.75e-18
Basal metabolic rate	rs2721938	C	T	0.4	0.0216	0.00251	8e-18
Basal metabolic rate	rs12072845	G	A	0.606	0.0215	0.00251	1.34e-17
Basal metabolic rate	rs12041740	G	A	0.257	0.024	0.00281	1.31e-17
Basal metabolic rate	rs951366	C	T	0.396	0.0214	0.00251	1.9e-17
Basal metabolic rate	rs6762578	A	G	0.778	0.0251	0.00296	2.11e-17
Basal metabolic rate	rs12443906	C	T	0.276	0.0232	0.00275	2.61e-17
Basal metabolic rate	rs2678204	G	T	0.342	0.0218	0.00259	4.48e-17
Basal metabolic rate	rs7815955	A	T	0.798	0.0257	0.00306	4.68e-17
Basal metabolic rate	rs12051245	C	T	0.231	0.0245	0.00292	3.98e-17
Basal metabolic rate	rs10938398	A	G	0.433	0.0208	0.00248	4.99e-17
Basal metabolic rate	rs4282339	G	A	0.793	0.0254	0.00303	5.69e-17
Basal metabolic rate	rs6899155	T	C	0.555	0.0207	0.00247	5.18e-17
Basal metabolic rate	rs7141420	T	C	0.514	0.0206	0.00246	4.64e-17
Basal metabolic rate	rs3814333	T	C	0.317	0.0221	0.00264	5.77e-17
Basal metabolic rate	rs111901479	A	G	0.088	0.0362	0.00433	6.65e-17
Basal metabolic rate	rs817300	G	A	0.925	0.0389	0.00466	7.3e-17
Basal metabolic rate	rs60077625	A	G	0.316	0.022	0.00264	9.24e-17
Basal metabolic rate	rs150260898	A	G	0.926	0.039	0.00469	1.03e-16
Basal metabolic rate	rs73052033	T	C	0.816	0.0262	0.00317	1.27e-16
Basal metabolic rate	rs11187838	A	G	0.432	0.0204	0.00248	1.88e-16
Basal metabolic rate	rs13430869	T	G	0.748	0.0232	0.00283	2.49e-16
Basal metabolic rate	rs11657325	G	A	0.746	0.0231	0.00282	3.06e-16
Basal metabolic rate	rs4243464	T	C	0.725	0.0225	0.00275	2.58e-16
Basal metabolic rate	rs116072427	G	C	0.929	0.039	0.00478	3.19e-16
Basal metabolic rate	rs2069408	A	G	0.661	0.0211	0.00259	3.87e-16
Basal metabolic rate	rs62621812	A	G	0.021	0.0694	0.00854	4.38e-16
Basal metabolic rate	rs55726687	A	G	0.211	0.0244	0.00301	5.43e-16
Basal metabolic rate	rs2282231	T	C	0.213	0.0243	0.003	5.4e-16
Basal metabolic rate	rs143840904	C	T	0.981	0.0723	0.00894	5.74e-16
Basal metabolic rate	rs57635800	A	G	0.29	0.0219	0.00271	6.4e-16
Basal metabolic rate	rs3818416	C	A	0.766	0.0234	0.0029	6.57e-16
Basal metabolic rate	rs2230033	G	A	0.435	0.02	0.00248	7.66e-16
Basal metabolic rate	rs6860245	C	G	0.248	0.0229	0.00284	8.64e-16
Basal metabolic rate	rs3931	A	G	0.678	0.0212	0.00263	7.88e-16
Basal metabolic rate	rs4804090	C	T	0.612	0.0203	0.00252	9.14e-16
Basal metabolic rate	rs946197	C	G	0.229	0.0236	0.00293	6.39e-16
Basal metabolic rate	rs757558	G	T	0.845	0.0273	0.00339	7.58e-16
Basal metabolic rate	rs3756668	G	A	0.54	0.0198	0.00246	1.09e-15
Basal metabolic rate	rs7248205	C	T	0.398	0.0202	0.00251	9.35e-16
Basal metabolic rate	rs55831773	C	T	0.802	0.0247	0.00308	1.2e-15
Basal metabolic rate	rs1542224	C	T	0.721	0.0219	0.00274	1.45e-15
Basal metabolic rate	rs12638455	A	C	0.579	0.0199	0.00249	1.39e-15
Basal metabolic rate	rs6762851	T	C	0.644	0.0205	0.00257	1.3e-15
Basal metabolic rate	rs12048049	G	C	0.287	0.0216	0.00272	2.04e-15
Basal metabolic rate	rs6951489	A	G	0.173	0.0258	0.00325	2.01e-15
Basal metabolic rate	rs2270894	C	G	0.795	0.0241	0.00304	2.55e-15
Basal metabolic rate	rs676105	C	T	0.305	0.0211	0.00267	2.32e-15
Basal metabolic rate	rs111391498	A	G	0.952	0.0452	0.00572	2.95e-15
Basal metabolic rate	rs6821305	C	A	0.397	0.0198	0.00251	3.62e-15
Basal metabolic rate	rs11014285	A	G	0.166	0.0261	0.00331	2.71e-15
Basal metabolic rate	rs68106312	A	G	0.097	0.0325	0.00415	4.79e-15
Basal metabolic rate	rs2592831	C	T	0.336	0.0203	0.0026	5.68e-15
Basal metabolic rate	rs33967909	A	G	0.214	0.0233	0.00299	7.41e-15
Basal metabolic rate	rs2900208	A	C	0.355	0.02	0.00257	7.39e-15
Basal metabolic rate	rs34898535	C	T	0.623	0.0197	0.00254	9.23e-15
Basal metabolic rate	rs7032363	C	T	0.193	0.0241	0.00311	1.08e-14
Basal metabolic rate	rs2252720	C	T	0.326	0.0203	0.00262	9.97e-15
Basal metabolic rate	rs9341808	C	A	0.52	0.019	0.00246	1.27e-14
Basal metabolic rate	rs4868125	G	C	0.58	0.0192	0.00249	1.06e-14
Basal metabolic rate	rs723149	A	G	0.436	0.0191	0.00248	1.13e-14
Basal metabolic rate	rs508347	T	C	0.299	0.0206	0.00268	1.52e-14
Basal metabolic rate	rs2158045	T	C	0.476	0.0189	0.00246	1.57e-14
Basal metabolic rate	rs6598540	A	G	0.723	0.0211	0.00275	1.52e-14
Basal metabolic rate	rs1878528	G	A	0.312	0.0203	0.00265	2.13e-14
Basal metabolic rate	rs6874142	G	T	0.111	0.0298	0.0039	2.51e-14
Basal metabolic rate	rs17256211	G	A	0.65	0.0197	0.00258	1.96e-14
Basal metabolic rate	rs2842385	G	A	0.2	0.0234	0.00307	2.93e-14
Basal metabolic rate	rs10775348	G	A	0.702	0.0205	0.00269	2.41e-14
Basal metabolic rate	rs4776970	A	T	0.643	0.0195	0.00256	2.93e-14
Basal metabolic rate	rs11098675	A	G	0.191	0.0237	0.00312	3.42e-14
Basal metabolic rate	rs7338963	A	G	0.799	0.0232	0.00307	3.71e-14
Basal metabolic rate	rs12906197	C	T	0.575	0.0188	0.00249	3.46e-14
Basal metabolic rate	rs10843139	T	G	0.705	0.0203	0.00269	4.73e-14
Basal metabolic rate	rs61765651	C	T	0.808	0.0235	0.00312	5.14e-14
Basal metabolic rate	rs4477562	T	C	0.129	0.0276	0.00367	6.05e-14
Basal metabolic rate	rs703593	A	G	0.519	0.0185	0.00246	5.73e-14
Basal metabolic rate	rs4290163	T	G	0.39	0.0189	0.00252	5.52e-14
Basal metabolic rate	rs7014106	T	C	0.241	0.0215	0.00287	6.26e-14
Basal metabolic rate	rs76513770	T	C	0.871	0.0274	0.00366	7.26e-14
Basal metabolic rate	rs34060476	G	A	0.134	0.0269	0.0036	8.6e-14
Basal metabolic rate	rs11150745	A	G	0.681	0.0196	0.00263	1.15e-13
Basal metabolic rate	rs3740591	T	C	0.445	0.0184	0.00247	9.26e-14
Basal metabolic rate	rs6031847	T	C	0.267	0.0207	0.00278	9.65e-14
Basal metabolic rate	rs10237306	T	G	0.38	0.0188	0.00253	1.08e-13
Basal metabolic rate	rs10423928	T	A	0.807	0.023	0.00311	1.45e-13
Basal metabolic rate	rs868554	G	C	0.24	0.0212	0.00287	1.84e-13
Basal metabolic rate	rs2419076	G	A	0.427	0.0183	0.00248	1.89e-13
Basal metabolic rate	rs10931008	T	C	0.655	0.019	0.00258	1.8e-13
Basal metabolic rate	rs7230581	A	G	0.834	0.0243	0.0033	1.74e-13
Basal metabolic rate	rs11784242	A	G	0.751	0.0209	0.00284	1.8e-13
Basal metabolic rate	rs3212260	T	A	0.259	0.0206	0.0028	2.01e-13
Basal metabolic rate	rs7134283	G	A	0.716	0.02	0.00272	2.28e-13
Basal metabolic rate	rs35910339	C	G	0.317	0.0194	0.00264	2.05e-13
Basal metabolic rate	rs7216472	A	G	0.614	0.0185	0.00252	2.07e-13
Basal metabolic rate	rs35710322	C	T	0.439	0.0182	0.00248	1.93e-13
Basal metabolic rate	rs114278107	T	G	0.815	0.0231	0.00316	2.83e-13
Basal metabolic rate	rs12633841	T	G	0.176	0.0235	0.00322	2.94e-13
Basal metabolic rate	rs11578046	G	A	0.675	0.0191	0.00262	3.82e-13
Basal metabolic rate	rs74494415	C	T	0.96	0.0456	0.00626	3.13e-13
Basal metabolic rate	rs7072873	C	T	0.461	0.0179	0.00246	4.39e-13
Basal metabolic rate	rs7845090	G	A	0.289	0.0197	0.00271	3.32e-13
Basal metabolic rate	rs34914463	C	T	0.132	0.0263	0.00362	3.68e-13
Basal metabolic rate	rs17770336	T	C	0.324	0.0191	0.00263	3.18e-13
Basal metabolic rate	rs2277339	T	G	0.897	0.0293	0.00404	4.42e-13
Basal metabolic rate	rs7208285	G	A	0.473	0.0178	0.00246	4.52e-13
Basal metabolic rate	rs11205617	A	G	0.317	0.0191	0.00264	4.79e-13
Basal metabolic rate	rs607472	G	C	0.415	0.018	0.00249	5.03e-13
Basal metabolic rate	rs1534043	T	C	0.327	0.0189	0.00262	4.74e-13
Basal metabolic rate	rs10094200	C	G	0.705	0.0194	0.00269	6.25e-13
Basal metabolic rate	rs9861443	C	A	0.714	0.0196	0.00272	5.68e-13
Basal metabolic rate	rs76098726	C	T	0.079	0.0327	0.00454	5.86e-13
Basal metabolic rate	rs10118701	G	A	0.317	0.019	0.00264	5.8e-13
Basal metabolic rate	rs2876826	G	A	0.224	0.0212	0.00295	6.08e-13
Basal metabolic rate	rs78818722	T	C	0.067	0.0352	0.0049	7.43e-13
Basal metabolic rate	rs31210	G	A	0.748	0.0203	0.00283	7.98e-13
Basal metabolic rate	rs73619441	T	G	0.859	0.0253	0.00353	8.48e-13
Basal metabolic rate	rs1064213	A	G	0.477	0.0176	0.00246	8.45e-13
Basal metabolic rate	rs11689727	C	A	0.668	0.0186	0.00261	9.79e-13
Basal metabolic rate	rs6124472	G	A	0.854	0.0248	0.00348	9.87e-13
Basal metabolic rate	rs4128460	A	G	0.791	0.0215	0.00302	1.18e-12
Basal metabolic rate	rs4980067	C	A	0.496	0.0175	0.00246	1.01e-12
Basal metabolic rate	rs4751889	T	C	0.587	0.0177	0.00249	1.47e-12
Basal metabolic rate	rs34997336	A	G	0.205	0.0216	0.00304	1.38e-12
Basal metabolic rate	rs57477602	A	G	0.047	0.0414	0.00583	1.2e-12
Basal metabolic rate	rs1286138	G	T	0.673	0.0186	0.00262	1.29e-12
Basal metabolic rate	rs3738449	G	A	0.669	0.0185	0.00261	1.2e-12
Basal metabolic rate	rs62365724	C	T	0.378	0.0179	0.00253	1.63e-12
Basal metabolic rate	rs2455561	T	G	0.47	0.0174	0.00246	1.62e-12
Basal metabolic rate	rs6950388	A	G	0.795	0.0215	0.00304	1.47e-12
Basal metabolic rate	rs16930370	C	T	0.173	0.0229	0.00325	1.95e-12
Basal metabolic rate	rs7754048	A	G	0.554	0.0174	0.00247	1.86e-12
Basal metabolic rate	rs7498798	G	A	0.356	0.0181	0.00257	1.61e-12
Basal metabolic rate	rs10283100	G	A	0.944	0.0376	0.00535	2.21e-12
Basal metabolic rate	rs1815518	T	C	0.176	0.0227	0.00323	2.1e-12
Basal metabolic rate	rs4556959	A	G	0.04	0.0442	0.00629	2.25e-12
Basal metabolic rate	rs141729694	T	C	0.073	0.0332	0.00473	2.15e-12
Basal metabolic rate	rs2280940	T	C	0.691	0.0186	0.00266	2.81e-12
Basal metabolic rate	rs2930973	G	A	0.476	0.0172	0.00246	2.81e-12
Basal metabolic rate	rs11589536	A	C	0.398	0.0175	0.00251	3.43e-12
Basal metabolic rate	rs2102278	G	A	0.322	0.0183	0.00263	3.65e-12
Basal metabolic rate	rs35637261	A	G	0.212	0.0209	0.00301	3.83e-12
Basal metabolic rate	rs9302428	G	C	0.637	0.0177	0.00255	4.19e-12
Basal metabolic rate	rs17178006	T	G	0.883	0.0265	0.00382	4.12e-12
Basal metabolic rate	rs1057941	G	A	0.6	0.0174	0.00251	4.58e-12
Basal metabolic rate	rs357501	A	G	0.378	0.0175	0.00253	4.64e-12
Basal metabolic rate	rs61855849	G	A	0.742	0.0194	0.00281	5.2e-12
Basal metabolic rate	rs6753852	G	A	0.301	0.0185	0.00268	5.08e-12
Basal metabolic rate	rs560505	A	G	0.633	0.0176	0.00255	5.53e-12
Basal metabolic rate	rs1967315	A	G	0.268	0.0191	0.00277	6.09e-12
Basal metabolic rate	rs153560	A	G	0.606	0.0173	0.00251	5.2e-12
Basal metabolic rate	rs9888189	T	C	0.145	0.024	0.00349	6.2e-12
Basal metabolic rate	rs12209223	A	C	0.102	0.0279	0.00406	6.55e-12
Basal metabolic rate	rs28756926	T	C	0.464	0.0169	0.00246	6.76e-12
Basal metabolic rate	rs937482	A	G	0.532	0.0169	0.00246	7.29e-12
Basal metabolic rate	rs112758380	A	G	0.058	0.0362	0.00527	6.39e-12
Basal metabolic rate	rs652112	C	T	0.104	0.0276	0.00402	6.38e-12
Basal metabolic rate	rs62466110	T	C	0.934	0.0339	0.00494	6.91e-12
Basal metabolic rate	rs11205303	C	T	0.409	0.0171	0.0025	7.45e-12
Basal metabolic rate	rs1173727	T	C	0.404	0.0171	0.0025	8.13e-12
Basal metabolic rate	rs112957890	G	A	0.266	0.019	0.00278	8.35e-12
Basal metabolic rate	rs35874463	G	A	0.058	0.036	0.00527	8.07e-12
Basal metabolic rate	rs475591	C	T	0.578	0.017	0.00249	9.56e-12
Basal metabolic rate	rs374335	A	G	0.681	0.018	0.00264	8.91e-12
Basal metabolic rate	rs632224	A	G	0.573	0.0169	0.00248	1.12e-11
Basal metabolic rate	rs61729527	C	T	0.949	0.038	0.00558	9.39e-12
Basal metabolic rate	rs2319817	A	G	0.117	0.026	0.00382	1.03e-11
Basal metabolic rate	rs150353	G	T	0.454	0.0168	0.00247	1e-11
Basal metabolic rate	rs3765351	C	T	0.459	0.0168	0.00247	8.8e-12
Basal metabolic rate	rs9295	A	G	0.295	0.0182	0.00269	1.39e-11
Basal metabolic rate	rs17761801	G	A	0.797	0.0206	0.00305	1.49e-11
Basal metabolic rate	rs56161855	T	A	0.132	0.0245	0.00363	1.35e-11
Basal metabolic rate	rs10748128	T	G	0.345	0.0174	0.00258	1.55e-11
Basal metabolic rate	rs968821	G	C	0.664	0.0175	0.0026	1.9e-11
Basal metabolic rate	rs2289976	A	G	0.308	0.0179	0.00266	1.62e-11
Basal metabolic rate	rs77336558	C	T	0.889	0.0263	0.00391	1.79e-11
Basal metabolic rate	rs9813198	G	A	0.493	0.0165	0.00246	1.85e-11
Basal metabolic rate	rs12682601	C	A	0.682	0.0177	0.00264	1.91e-11
Basal metabolic rate	rs7858917	A	T	0.297	0.018	0.00269	2.23e-11
Basal metabolic rate	rs146815522	G	T	0.983	0.0627	0.00938	2.4e-11
Basal metabolic rate	rs2610986	C	T	0.342	0.0173	0.00259	2.41e-11
Basal metabolic rate	rs861491	T	C	0.661	0.0173	0.00259	2.49e-11
Basal metabolic rate	rs3809570	A	C	0.243	0.0191	0.00286	2.35e-11
Basal metabolic rate	rs4940940	G	A	0.81	0.0209	0.00313	2.37e-11
Basal metabolic rate	rs11594322	A	C	0.866	0.0241	0.00361	2.22e-11
Basal metabolic rate	rs7305516	A	G	0.504	0.0164	0.00246	2.51e-11
Basal metabolic rate	rs35533339	T	C	0.32	0.0175	0.00263	3.33e-11
Basal metabolic rate	rs2508710	T	G	0.191	0.0208	0.00313	2.88e-11
Basal metabolic rate	rs12951408	C	T	0.558	0.0164	0.00247	3.69e-11
Basal metabolic rate	rs34949187	G	A	0.812	0.0209	0.00315	3.05e-11
Basal metabolic rate	rs7077783	C	T	0.856	0.0232	0.0035	3.32e-11
Basal metabolic rate	rs357868	G	T	0.58	0.0165	0.00249	3e-11
Basal metabolic rate	rs4819021	T	C	0.525	0.0163	0.00246	3.86e-11
Basal metabolic rate	rs11709402	G	A	0.279	0.0181	0.00274	3.67e-11
Basal metabolic rate	rs2281175	C	T	0.406	0.0165	0.0025	4.68e-11
Basal metabolic rate	rs876531	C	T	0.544	0.0163	0.00247	4.29e-11
Basal metabolic rate	rs9788550	G	C	0.752	0.0188	0.00285	4.39e-11
Basal metabolic rate	rs3803286	A	G	0.334	0.0172	0.00261	3.7e-11
Basal metabolic rate	rs12140153	G	T	0.903	0.0274	0.00416	4.6e-11
Basal metabolic rate	rs62127683	T	C	0.23	0.0192	0.00292	5.04e-11
Basal metabolic rate	rs34478611	A	G	0.243	0.0188	0.00286	5.41e-11
Basal metabolic rate	rs5752989	G	A	0.427	0.0163	0.00248	6.01e-11
Basal metabolic rate	rs2148564	G	A	0.723	0.018	0.00274	4.82e-11
Basal metabolic rate	rs4447106	G	A	0.888	0.0255	0.00389	5.6e-11
Basal metabolic rate	rs1184570	C	T	0.475	0.0161	0.00246	6.39e-11
Basal metabolic rate	rs765875	C	T	0.512	0.0161	0.00246	6.26e-11
Basal metabolic rate	rs4627713	C	T	0.028	0.0487	0.00746	7.07e-11
Basal metabolic rate	rs17363646	G	A	0.135	0.0235	0.0036	6.87e-11
Basal metabolic rate	rs77234976	G	C	0.146	0.0227	0.00348	7.84e-11
Basal metabolic rate	rs64388	C	G	0.282	0.0178	0.00273	6.65e-11
Basal metabolic rate	rs11042321	A	G	0.406	0.0163	0.0025	7.68e-11
Basal metabolic rate	rs4857330	T	C	0.449	0.0161	0.00247	6.56e-11
Basal metabolic rate	rs13226	T	C	0.914	0.0286	0.00439	7.38e-11
Basal metabolic rate	rs4985148	A	C	0.692	0.0173	0.00266	7.86e-11
Basal metabolic rate	rs735241	G	A	0.255	0.0183	0.00282	9.6e-11
Basal metabolic rate	rs72756476	T	C	0.859	0.0229	0.00353	8.51e-11
Basal metabolic rate	rs61947194	A	G	0.233	0.0188	0.0029	9.25e-11
Basal metabolic rate	rs79780963	T	C	0.076	0.03	0.00463	9.7e-11
Basal metabolic rate	rs7173751	A	G	0.448	0.016	0.00247	9.8e-11
Basal metabolic rate	rs12073468	T	C	0.229	0.0189	0.00292	1.07e-10
Basal metabolic rate	rs9392371	T	C	0.202	0.0198	0.00306	9.2e-11
Basal metabolic rate	rs76364830	G	A	0.937	0.0328	0.00507	9.34e-11
Basal metabolic rate	rs11245450	G	A	0.577	0.0161	0.00249	8.77e-11
Basal metabolic rate	rs2296316	T	C	0.536	0.0159	0.00246	1.17e-10
Basal metabolic rate	rs284315	A	G	0.503	0.0159	0.00246	1.03e-10
Basal metabolic rate	rs822549	C	T	0.269	0.0179	0.00277	1.07e-10
Basal metabolic rate	rs4239060	G	A	0.815	0.0204	0.00316	1.03e-10
Basal metabolic rate	rs12451657	C	T	0.878	0.0242	0.00375	1.03e-10
Basal metabolic rate	rs1080312	G	A	0.974	0.0502	0.00778	1.07e-10
Basal metabolic rate	rs62234801	C	T	0.281	0.0176	0.00273	1.16e-10
Basal metabolic rate	rs1864193	C	A	0.86	0.0228	0.00354	1.22e-10
Basal metabolic rate	rs836519	T	C	0.196	0.0199	0.00309	1.33e-10
Basal metabolic rate	rs9525588	G	A	0.589	0.0161	0.0025	1.28e-10
Basal metabolic rate	rs1520929	T	C	0.554	0.0159	0.00247	1.38e-10
Basal metabolic rate	rs11217863	G	A	0.884	0.0247	0.00384	1.18e-10
Basal metabolic rate	rs71656155	C	T	0.31	0.0171	0.00266	1.36e-10
Basal metabolic rate	rs10091194	G	A	0.501	0.0158	0.00246	1.31e-10
Basal metabolic rate	rs6890684	A	G	0.479	0.0158	0.00246	1.3e-10
Basal metabolic rate	rs73199010	A	G	0.086	0.0281	0.00438	1.38e-10
Basal metabolic rate	rs11855017	A	C	0.183	0.0204	0.00318	1.26e-10
Basal metabolic rate	rs10811901	A	G	0.57	0.0159	0.00248	1.36e-10
Basal metabolic rate	rs3753614	A	G	0.564	0.0159	0.00248	1.25e-10
Basal metabolic rate	rs12514473	T	C	0.756	0.0183	0.00286	1.51e-10
Basal metabolic rate	rs283475	G	T	0.653	0.0165	0.00258	1.6e-10
Basal metabolic rate	rs118136297	T	C	0.065	0.0319	0.00499	1.58e-10
Basal metabolic rate	rs35631456	C	T	0.883	0.0244	0.00383	2.01e-10
Basal metabolic rate	rs1861410	C	T	0.446	0.0157	0.00247	2.1e-10
Basal metabolic rate	rs1969844	T	C	0.366	0.0162	0.00255	2.34e-10
Basal metabolic rate	rs11609105	C	A	0.255	0.0179	0.00282	2.38e-10
Basal metabolic rate	rs9532583	T	G	0.712	0.0172	0.00271	2.55e-10
Basal metabolic rate	rs10746837	G	A	0.419	0.0158	0.00249	2.37e-10
Basal metabolic rate	rs6445198	G	T	0.583	0.0158	0.00249	2.45e-10
Basal metabolic rate	rs2363081	G	A	0.49	0.0156	0.00246	2.48e-10
Basal metabolic rate	rs2733287	C	A	0.489	0.0156	0.00246	2.18e-10
Basal metabolic rate	rs7218001	A	C	0.188	0.0199	0.00314	2.24e-10
Basal metabolic rate	rs12484438	T	C	0.658	0.0164	0.00259	2.18e-10
Basal metabolic rate	rs72664840	C	T	0.822	0.0203	0.00321	2.83e-10
Basal metabolic rate	rs2121058	T	C	0.771	0.0185	0.00293	2.62e-10
Basal metabolic rate	rs7261425	C	G	0.722	0.0173	0.00274	2.62e-10
Basal metabolic rate	rs7138383	G	A	0.747	0.0178	0.00282	2.97e-10
Basal metabolic rate	rs815335	T	C	0.371	0.016	0.00254	3.27e-10
Basal metabolic rate	rs17024393	C	T	0.026	0.0488	0.00775	3.1e-10
Basal metabolic rate	rs3737251	G	C	0.832	0.0207	0.00329	3.3e-10
Basal metabolic rate	rs748457	A	G	0.411	0.0157	0.0025	3.17e-10
Basal metabolic rate	rs4895917	C	T	0.678	0.0165	0.00263	3.1e-10
Basal metabolic rate	rs34297248	G	A	0.801	0.0193	0.00308	3.51e-10
Basal metabolic rate	rs4778918	T	C	0.577	0.0156	0.00249	3.65e-10
Basal metabolic rate	rs7962636	T	C	0.352	0.0161	0.00257	4.06e-10
Basal metabolic rate	rs117612812	T	C	0.014	0.0651	0.0104	3.31e-10
Basal metabolic rate	rs4233168	A	T	0.08	0.0283	0.00453	4.14e-10
Basal metabolic rate	rs1342395	A	C	0.67	0.0163	0.00261	3.97e-10
Basal metabolic rate	rs197372	C	T	0.31	0.0166	0.00266	4.29e-10
Basal metabolic rate	rs9327336	C	T	0.345	0.0161	0.00258	4.45e-10
Basal metabolic rate	rs72755233	G	A	0.887	0.0242	0.00388	4.23e-10
Basal metabolic rate	rs35756741	C	T	0.908	0.0265	0.00425	4.5e-10
Basal metabolic rate	rs2288671	C	T	0.449	0.0154	0.00247	4.23e-10
Basal metabolic rate	rs17551974	C	A	0.815	0.0197	0.00316	4.47e-10
Basal metabolic rate	rs7184768	A	G	0.413	0.0155	0.00249	5.43e-10
Basal metabolic rate	rs7994814	T	C	0.421	0.0155	0.00249	4.6e-10
Basal metabolic rate	rs9328930	T	C	0.374	0.0158	0.00254	4.79e-10
Basal metabolic rate	rs1731259	G	T	0.472	0.0153	0.00246	5.51e-10
Basal metabolic rate	rs2115459	T	C	0.471	0.0153	0.00246	5.79e-10
Basal metabolic rate	rs113457986	G	A	0.015	0.0628	0.0101	5.07e-10
Basal metabolic rate	rs29938	C	T	0.658	0.0161	0.00259	5.65e-10
Basal metabolic rate	rs3795503	T	C	0.316	0.0164	0.00264	5.54e-10
Basal metabolic rate	rs4369056	T	C	0.125	0.0231	0.00372	5.5e-10
Basal metabolic rate	rs343935	C	T	0.16	0.0208	0.00335	5.79e-10
Basal metabolic rate	rs73013411	A	C	0.131	0.0226	0.00364	5.71e-10
Basal metabolic rate	rs78414776	C	T	0.988	0.0714	0.0115	5.21e-10
Basal metabolic rate	rs36120387	C	T	0.89	0.0244	0.00393	5.4e-10
Basal metabolic rate	rs71301804	A	C	0.096	0.0258	0.00416	5.45e-10
Basal metabolic rate	rs7220854	C	T	0.65	0.016	0.00258	4.77e-10
Basal metabolic rate	rs6902789	A	G	0.37	0.0158	0.00255	5.49e-10
Basal metabolic rate	rs16869017	T	C	0.086	0.0272	0.00439	5.87e-10
Basal metabolic rate	rs1296527	T	C	0.858	0.0218	0.00352	6.29e-10
Basal metabolic rate	rs1228024	C	A	0.339	0.0161	0.0026	4.95e-10
Basal metabolic rate	rs1927635	C	T	0.354	0.0159	0.00257	5.57e-10
Basal metabolic rate	rs817566	T	C	0.415	0.0154	0.00249	6.96e-10
Basal metabolic rate	rs74411434	T	C	0.077	0.0285	0.00461	6.55e-10
Basal metabolic rate	rs12454712	C	T	0.376	0.0157	0.00254	6.17e-10
Basal metabolic rate	rs8019890	A	C	0.53	0.0152	0.00246	5.9e-10
Basal metabolic rate	rs11545482	C	T	0.979	0.0531	0.0086	6.81e-10
Basal metabolic rate	rs1971955	A	G	0.145	0.0215	0.00349	7.09e-10
Basal metabolic rate	rs62442203	G	C	0.596	0.0154	0.0025	6.9e-10
Basal metabolic rate	rs9921107	T	G	0.273	0.017	0.00276	7.15e-10
Basal metabolic rate	rs12989742	C	T	0.302	0.0165	0.00268	7.26e-10
Basal metabolic rate	rs10202701	T	C	0.543	0.0152	0.00247	6.85e-10
Basal metabolic rate	rs77927866	A	G	0.314	0.0163	0.00265	7.9e-10
Basal metabolic rate	rs11653367	A	G	0.674	0.0161	0.00262	7.71e-10
Basal metabolic rate	rs11802147	A	G	0.697	0.0164	0.00267	8.01e-10
Basal metabolic rate	rs4301837	T	C	0.503	0.0151	0.00246	8.22e-10
Basal metabolic rate	rs35804313	C	T	0.785	0.0183	0.00299	1.02e-09
Basal metabolic rate	rs186281175	C	T	0.034	0.0413	0.00675	9.36e-10
Basal metabolic rate	rs12479357	G	A	0.631	0.0156	0.00255	9.88e-10
Basal metabolic rate	rs9512696	G	A	0.662	0.0159	0.0026	8.54e-10
Basal metabolic rate	rs10861678	G	A	0.735	0.017	0.00278	9.28e-10
Basal metabolic rate	rs194633	C	A	0.559	0.0151	0.00247	1.06e-09
Basal metabolic rate	rs2168101	C	A	0.689	0.0162	0.00265	1.16e-09
Basal metabolic rate	rs78470967	A	T	0.043	0.0371	0.00607	9.44e-10
Basal metabolic rate	rs2979655	G	T	0.159	0.0205	0.00336	1.13e-09
Basal metabolic rate	rs11196169	A	G	0.474	0.015	0.00246	9.95e-10
Basal metabolic rate	rs7460093	A	G	0.536	0.015	0.00246	1.19e-09
Basal metabolic rate	rs9362662	A	G	0.476	0.015	0.00246	9.62e-10
Basal metabolic rate	rs9931967	T	G	0.502	0.015	0.00246	9.29e-10
Basal metabolic rate	rs9929715	G	C	0.602	0.0153	0.00251	1.09e-09
Basal metabolic rate	rs62395828	A	G	0.954	0.0357	0.00586	1.17e-09
Basal metabolic rate	rs3857602	A	G	0.333	0.0159	0.00261	1.05e-09
Basal metabolic rate	rs4082793	C	T	0.571	0.0151	0.00248	1.27e-09
Basal metabolic rate	rs12813149	G	A	0.756	0.0174	0.00286	1.23e-09
Basal metabolic rate	rs116165844	G	T	0.862	0.0217	0.00357	1.11e-09
Basal metabolic rate	rs10107388	T	C	0.633	0.0155	0.00255	1.16e-09
Basal metabolic rate	rs67631072	C	T	0.444	0.015	0.00247	1.38e-09
Basal metabolic rate	rs9274351	T	A	0.814	0.0191	0.00315	1.44e-09
Basal metabolic rate	rs17741497	G	A	0.659	0.0157	0.00259	1.32e-09
Basal metabolic rate	rs1552234	A	G	0.463	0.0149	0.00246	1.45e-09
Basal metabolic rate	rs10181359	G	T	0.434	0.015	0.00248	1.34e-09
Basal metabolic rate	rs112635299	T	G	0.021	0.0515	0.00852	1.52e-09
Basal metabolic rate	rs6460270	G	C	0.216	0.018	0.00298	1.79e-09
Basal metabolic rate	rs139868653	C	T	0.977	0.049	0.00812	1.61e-09
Basal metabolic rate	rs12500748	A	C	0.559	0.0149	0.00247	1.88e-09
Basal metabolic rate	rs1911250	G	A	0.388	0.0152	0.00252	1.8e-09
Basal metabolic rate	rs4713942	A	G	0.357	0.0154	0.00256	2.16e-09
Basal metabolic rate	rs3861879	G	A	0.437	0.0149	0.00248	1.85e-09
Basal metabolic rate	rs7620978	T	C	0.266	0.0167	0.00278	1.82e-09
Basal metabolic rate	rs10995366	G	A	0.749	0.017	0.00283	2.05e-09
Basal metabolic rate	rs181895	A	G	0.588	0.015	0.0025	1.68e-09
Basal metabolic rate	rs62246314	A	G	0.101	0.0244	0.00407	1.96e-09
Basal metabolic rate	rs7781964	A	G	0.184	0.019	0.00317	1.99e-09
Basal metabolic rate	rs11242236	G	A	0.545	0.0148	0.00247	1.97e-09
Basal metabolic rate	rs4143843	C	T	0.549	0.0148	0.00247	2.25e-09
Basal metabolic rate	rs7218014	C	T	0.197	0.0185	0.00309	2.38e-09
Basal metabolic rate	rs2413592	G	A	0.743	0.0168	0.00281	2.47e-09
Basal metabolic rate	rs13130148	C	T	0.859	0.0211	0.00353	2.24e-09
Basal metabolic rate	rs8067165	G	C	0.605	0.015	0.00251	2.47e-09
Basal metabolic rate	rs1837367	A	G	0.486	0.0147	0.00246	2.38e-09
Basal metabolic rate	rs142611765	G	A	0.96	0.0375	0.00628	2.25e-09
Basal metabolic rate	rs602364	T	C	0.283	0.0163	0.00273	2.32e-09
Basal metabolic rate	rs7159668	A	G	0.284	0.0163	0.00273	2.03e-09
Basal metabolic rate	rs13124829	G	A	0.321	0.0157	0.00263	2.32e-09
Basal metabolic rate	rs7377083	A	C	0.431	0.0148	0.00248	2.42e-09
Basal metabolic rate	rs2313200	G	A	0.632	0.0152	0.00255	2.6e-09
Basal metabolic rate	rs56169492	C	T	0.758	0.0171	0.00287	2.83e-09
Basal metabolic rate	rs12356443	G	C	0.09	0.0255	0.00428	2.54e-09
Basal metabolic rate	rs2396348	T	C	0.303	0.0159	0.00267	2.57e-09
Basal metabolic rate	rs281438	G	T	0.303	0.0159	0.00267	2.5e-09
Basal metabolic rate	rs2650965	A	G	0.672	0.0156	0.00262	2.37e-09
Basal metabolic rate	rs4407366	T	C	0.615	0.015	0.00252	2.97e-09
Basal metabolic rate	rs10932200	C	A	0.445	0.0147	0.00247	2.46e-09
Basal metabolic rate	rs2542713	A	C	0.423	0.0148	0.00249	2.95e-09
Basal metabolic rate	rs8059189	G	A	0.599	0.0149	0.00251	2.56e-09
Basal metabolic rate	rs12124756	T	C	0.538	0.0146	0.00246	2.92e-09
Basal metabolic rate	rs9948863	G	A	0.528	0.0146	0.00246	2.89e-09
Basal metabolic rate	rs2106929	T	G	0.135	0.0213	0.00359	3.19e-09
Basal metabolic rate	rs12953492	C	T	0.222	0.0175	0.00295	3.27e-09
Basal metabolic rate	rs1514176	G	A	0.425	0.0147	0.00248	3.08e-09
Basal metabolic rate	rs3766437	G	A	0.453	0.0146	0.00247	3.15e-09
Basal metabolic rate	rs2761844	G	T	0.907	0.025	0.00423	3.25e-09
Basal metabolic rate	rs4650639	T	C	0.787	0.0177	0.003	3.83e-09
Basal metabolic rate	rs2118663	T	C	0.808	0.0184	0.00312	3.77e-09
Basal metabolic rate	rs6918737	T	A	0.765	0.0171	0.0029	3.53e-09
Basal metabolic rate	rs755481	G	T	0.466	0.0145	0.00246	4.27e-09
Basal metabolic rate	rs9985795	T	C	0.519	0.0145	0.00246	3.69e-09
Basal metabolic rate	rs11723262	T	C	0.563	0.0146	0.00248	3.97e-09
Basal metabolic rate	rs4235012	C	T	0.568	0.0146	0.00248	3.89e-09
Basal metabolic rate	rs12889702	C	A	0.311	0.0156	0.00265	4.72e-09
Basal metabolic rate	rs8132491	G	A	0.688	0.0156	0.00265	4.35e-09
Basal metabolic rate	rs11060406	C	T	0.962	0.038	0.00646	4e-09
Basal metabolic rate	rs213656	T	G	0.407	0.0147	0.0025	4.26e-09
Basal metabolic rate	rs4864766	G	T	0.191	0.0184	0.00313	4.2e-09
Basal metabolic rate	rs12135550	C	T	0.222	0.0174	0.00296	3.85e-09
Basal metabolic rate	rs79451365	C	T	0.014	0.0611	0.0104	4.18e-09
Basal metabolic rate	rs1043413	G	C	0.388	0.0148	0.00252	4.02e-09
Basal metabolic rate	rs1544459	C	T	0.454	0.0145	0.00247	4.22e-09
Basal metabolic rate	rs2439823	G	A	0.548	0.0145	0.00247	4.48e-09
Basal metabolic rate	rs2647085	T	C	0.754	0.0167	0.00285	5.2e-09
Basal metabolic rate	rs61791109	C	T	0.276	0.0161	0.00275	5.13e-09
Basal metabolic rate	rs7017463	G	A	0.488	0.0144	0.00246	4.93e-09
Basal metabolic rate	rs7396827	T	C	0.464	0.0144	0.00246	5.42e-09
Basal metabolic rate	rs2157663	C	T	0.904	0.0244	0.00417	4.82e-09
Basal metabolic rate	rs57126421	A	G	0.764	0.0169	0.00289	5.69e-09
Basal metabolic rate	rs72675793	C	T	0.789	0.0176	0.00301	5.72e-09
Basal metabolic rate	rs1600055	T	G	0.366	0.0149	0.00255	5.09e-09
Basal metabolic rate	rs4865956	T	A	0.303	0.0156	0.00267	5.68e-09
Basal metabolic rate	rs8035410	C	G	0.832	0.0192	0.00329	4.73e-09
Basal metabolic rate	rs365738	C	T	0.318	0.0154	0.00264	5.71e-09
Basal metabolic rate	rs1541597	T	G	0.201	0.0179	0.00307	5.07e-09
Basal metabolic rate	rs34170044	C	T	0.55	0.0144	0.00247	5.68e-09
Basal metabolic rate	rs77929895	T	C	0.912	0.0252	0.00433	5.93e-09
Basal metabolic rate	rs117837409	G	A	0.047	0.0339	0.00583	5.87e-09
Basal metabolic rate	rs13386222	A	G	0.731	0.0161	0.00277	5.87e-09
Basal metabolic rate	rs10835498	A	G	0.431	0.0144	0.00248	6.63e-09
Basal metabolic rate	rs11246328	C	T	0.564	0.0144	0.00248	6.86e-09
Basal metabolic rate	rs6563808	T	C	0.264	0.0162	0.00279	5.64e-09
Basal metabolic rate	rs74796687	T	C	0.976	0.0462	0.00796	6.76e-09
Basal metabolic rate	rs11071182	G	A	0.871	0.0213	0.00367	6.2e-09
Basal metabolic rate	rs62076130	G	A	0.93	0.0279	0.00481	6.71e-09
Basal metabolic rate	rs4711633	C	T	0.407	0.0145	0.0025	7.64e-09
Basal metabolic rate	rs7326480	A	G	0.181	0.0185	0.00319	6.6e-09
Basal metabolic rate	rs68156080	A	G	0.727	0.016	0.00276	5.95e-09
Basal metabolic rate	rs78812993	G	C	0.948	0.032	0.00552	6.97e-09
Basal metabolic rate	rs113386058	A	T	0.971	0.0421	0.00727	6.79e-09
Basal metabolic rate	rs254963	A	G	0.554	0.0143	0.00247	7.08e-09
Basal metabolic rate	rs9827823	T	C	0.848	0.0198	0.00342	7.48e-09
Basal metabolic rate	rs1524445	C	T	0.58	0.0144	0.00249	8.09e-09
Basal metabolic rate	rs2241960	G	A	0.274	0.0159	0.00275	8.07e-09
Basal metabolic rate	rs557951	G	T	0.313	0.0153	0.00265	8.07e-09
Basal metabolic rate	rs676845	A	C	0.311	0.0153	0.00265	7.97e-09
Basal metabolic rate	rs7702240	G	A	0.769	0.0168	0.00291	9.13e-09
Basal metabolic rate	rs2043290	C	T	0.507	0.0142	0.00246	7.75e-09
Basal metabolic rate	rs3811463	T	C	0.463	0.0142	0.00246	8.21e-09
Basal metabolic rate	rs758142	G	A	0.488	0.0142	0.00246	8.53e-09
Basal metabolic rate	rs9357471	T	C	0.38	0.0146	0.00253	8.79e-09
Basal metabolic rate	rs11667280	C	G	0.795	0.0176	0.00305	7.81e-09
Basal metabolic rate	rs2134963	C	A	0.695	0.0154	0.00267	8.56e-09
Basal metabolic rate	rs2602713	C	A	0.437	0.0143	0.00248	7.12e-09
Basal metabolic rate	rs4917451	C	T	0.57	0.0143	0.00248	9.06e-09
Basal metabolic rate	rs3128334	G	A	0.368	0.0147	0.00255	8.48e-09
Basal metabolic rate	rs274677	T	C	0.329	0.0151	0.00262	8.75e-09
Basal metabolic rate	rs34013557	C	T	0.938	0.0293	0.00509	8.62e-09
Basal metabolic rate	rs76520574	C	T	0.959	0.0358	0.00622	8.67e-09
Basal metabolic rate	rs981002	T	A	0.733	0.016	0.00278	9.12e-09
Basal metabolic rate	rs2290345	T	C	0.173	0.0187	0.00325	8.61e-09
Basal metabolic rate	rs704076	A	C	0.191	0.018	0.00313	8.19e-09
Basal metabolic rate	rs73163931	G	A	0.105	0.023	0.004	9.73e-09
Basal metabolic rate	rs7948120	C	T	0.741	0.0161	0.0028	8.77e-09
Basal metabolic rate	rs310307	A	G	0.552	0.0142	0.00247	8.18e-09
Basal metabolic rate	rs9858533	A	G	0.443	0.0142	0.00247	8.58e-09
Basal metabolic rate	rs6026578	C	G	0.375	0.0146	0.00254	8.85e-09
Basal metabolic rate	rs407819	A	G	0.146	0.02	0.00348	9.32e-09
Basal metabolic rate	rs11242111	A	G	0.05	0.0324	0.00564	8.65e-09
Basal metabolic rate	rs12375196	A	C	0.424	0.0143	0.00249	9.94e-09
Basal metabolic rate	rs4635681	G	A	0.156	0.0194	0.00338	9.02e-09
Basal metabolic rate	rs2066827	T	G	0.767	0.0167	0.00291	9.74e-09
Basal metabolic rate	rs10782550	T	C	0.783	0.0171	0.00298	9.65e-09
Basal metabolic rate	rs28377284	G	C	0.803	0.0177	0.00309	9.83e-09
Basal metabolic rate	rs10260993	T	G	0.807	0.0178	0.00311	1.03e-08
Basal metabolic rate	rs1376750	T	C	0.141	0.0202	0.00353	1.06e-08
Basal metabolic rate	rs1724557	C	A	0.412	0.0143	0.0025	1.03e-08
Basal metabolic rate	rs56311196	C	T	0.861	0.0203	0.00355	1.1e-08
Basal metabolic rate	rs11748619	G	C	0.608	0.0144	0.00252	1.06e-08
Basal metabolic rate	rs3814828	A	G	0.386	0.0144	0.00252	1.3e-08
Basal metabolic rate	rs847151	A	G	0.344	0.0148	0.00259	1.17e-08
Basal metabolic rate	rs4613239	G	C	0.119	0.0217	0.0038	1.06e-08
Basal metabolic rate	rs216193	A	G	0.377	0.0145	0.00254	1.15e-08
Basal metabolic rate	rs73966422	G	C	0.122	0.0214	0.00375	1.1e-08
Basal metabolic rate	rs4693128	C	T	0.809	0.0178	0.00312	1.19e-08
Basal metabolic rate	rs6867471	C	T	0.639	0.0146	0.00256	1.15e-08
Basal metabolic rate	rs62477684	C	T	0.58	0.0142	0.00249	1.05e-08
Basal metabolic rate	rs1023617	G	A	0.695	0.0152	0.00267	1.18e-08
Basal metabolic rate	rs11580196	A	G	0.827	0.0185	0.00325	1.27e-08
Basal metabolic rate	rs16927092	T	A	0.219	0.0169	0.00297	1.24e-08
Basal metabolic rate	rs17265387	C	T	0.765	0.0165	0.0029	1.2e-08
Basal metabolic rate	rs6050446	G	A	0.967	0.039	0.00686	1.32e-08
Basal metabolic rate	rs3850625	G	A	0.881	0.0216	0.0038	1.37e-08
Basal metabolic rate	rs1057035	C	T	0.375	0.0144	0.00254	1.4e-08
Basal metabolic rate	rs10897932	A	G	0.548	0.014	0.00247	1.34e-08
Basal metabolic rate	rs705159	A	G	0.451	0.014	0.00247	1.39e-08
Basal metabolic rate	rs9540493	A	G	0.456	0.014	0.00247	1.36e-08
Basal metabolic rate	rs76193355	T	G	0.071	0.0272	0.0048	1.47e-08
Basal metabolic rate	rs2303262	C	T	0.228	0.0166	0.00293	1.42e-08
Basal metabolic rate	rs4660586	C	T	0.262	0.0158	0.00279	1.6e-08
Basal metabolic rate	rs2476998	T	C	0.284	0.0154	0.00272	1.7e-08
Basal metabolic rate	rs112867328	T	C	0.017	0.0531	0.00938	1.49e-08
Basal metabolic rate	rs59066169	C	T	0.921	0.0258	0.00456	1.51e-08
Basal metabolic rate	rs1407031	C	T	0.6	0.0142	0.00251	1.4e-08
Basal metabolic rate	rs1233387	C	T	0.767	0.0164	0.0029	1.82e-08
Basal metabolic rate	rs4083497	A	G	0.202	0.0173	0.00306	1.58e-08
Basal metabolic rate	rs11658342	G	A	0.617	0.0143	0.00253	1.65e-08
Basal metabolic rate	rs11695297	A	T	0.617	0.0143	0.00253	1.59e-08
Basal metabolic rate	rs62075854	C	T	0.62	0.0143	0.00253	1.74e-08
Basal metabolic rate	rs2279396	A	C	0.365	0.0144	0.00255	1.54e-08
Basal metabolic rate	rs71484923	G	T	0.185	0.0179	0.00317	1.67e-08
Basal metabolic rate	rs79883557	C	T	0.919	0.0254	0.0045	1.69e-08
Basal metabolic rate	rs149972755	T	C	0.035	0.0377	0.00668	1.66e-08
Basal metabolic rate	rs4428159	C	G	0.095	0.0237	0.0042	1.68e-08
Basal metabolic rate	rs7930275	T	C	0.221	0.0167	0.00296	1.74e-08
Basal metabolic rate	rs10275719	T	A	0.808	0.0176	0.00312	1.79e-08
Basal metabolic rate	rs10741669	A	G	0.88	0.0213	0.00378	1.87e-08
Basal metabolic rate	rs7339203	C	T	0.301	0.0151	0.00268	1.83e-08
Basal metabolic rate	rs808982	G	T	0.757	0.0161	0.00286	1.98e-08
Basal metabolic rate	rs2369463	T	C	0.83	0.0184	0.00327	2.06e-08
Basal metabolic rate	rs11937249	G	T	0.362	0.0144	0.00256	1.86e-08
Basal metabolic rate	rs281780	C	G	0.638	0.0144	0.00256	1.71e-08
Basal metabolic rate	rs6511690	C	T	0.829	0.0183	0.00326	2.18e-08
Basal metabolic rate	rs2332326	G	C	0.109	0.0221	0.00394	2.17e-08
Basal metabolic rate	rs147233090	C	T	0.976	0.0447	0.00797	2.01e-08
Basal metabolic rate	rs73601548	T	C	0.114	0.0217	0.00387	1.98e-08
Basal metabolic rate	rs7152091	A	C	0.428	0.0139	0.00248	2.36e-08
Basal metabolic rate	rs7226064	A	G	0.571	0.0139	0.00248	2.39e-08
Basal metabolic rate	rs9379084	G	A	0.883	0.0214	0.00382	2.24e-08
Basal metabolic rate	rs61862463	G	A	0.024	0.0453	0.0081	2.3e-08
Basal metabolic rate	rs2239647	A	C	0.448	0.0138	0.00247	2.25e-08
Basal metabolic rate	rs714785	A	G	0.038	0.0359	0.00643	2.34e-08
Basal metabolic rate	rs224045	T	C	0.418	0.0139	0.00249	2.6e-08
Basal metabolic rate	rs12475607	C	T	0.102	0.0226	0.00405	2.51e-08
Basal metabolic rate	rs9960148	G	T	0.607	0.014	0.00251	2.86e-08
Basal metabolic rate	rs3858652	A	C	0.664	0.0145	0.0026	2.46e-08
Basal metabolic rate	rs139996541	T	G	0.026	0.0427	0.00766	2.58e-08
Basal metabolic rate	rs9562770	C	G	0.384	0.0141	0.00253	2.45e-08
Basal metabolic rate	rs149229890	T	G	0.011	0.0652	0.0117	2.39e-08
Basal metabolic rate	rs730536	G	C	0.29	0.0151	0.00271	2.54e-08
Basal metabolic rate	rs12476059	T	C	0.846	0.019	0.00341	2.53e-08
Basal metabolic rate	rs10404726	C	T	0.533	0.0137	0.00246	2.42e-08
Basal metabolic rate	rs10832963	T	G	0.254	0.0157	0.00282	2.58e-08
Basal metabolic rate	rs56277911	C	T	0.903	0.0231	0.00415	2.8e-08
Basal metabolic rate	rs72713946	G	A	0.984	0.0547	0.00983	2.57e-08
Basal metabolic rate	rs13381549	A	C	0.056	0.0296	0.00532	2.58e-08
Basal metabolic rate	rs2274116	C	T	0.656	0.0144	0.00259	2.58e-08
Basal metabolic rate	rs1000940	G	A	0.301	0.0149	0.00268	2.68e-08
Basal metabolic rate	rs78500700	A	T	0.043	0.0338	0.00608	2.67e-08
Basal metabolic rate	rs141403611	C	G	0.897	0.0224	0.00403	2.75e-08
Basal metabolic rate	rs78924007	G	C	0.082	0.0249	0.00448	2.56e-08
Basal metabolic rate	rs58895838	A	G	0.76	0.016	0.00288	2.59e-08
Basal metabolic rate	rs726547	G	A	0.955	0.0329	0.00593	2.78e-08
Basal metabolic rate	rs11867479	T	C	0.359	0.0142	0.00256	3.05e-08
Basal metabolic rate	rs78855927	T	C	0.053	0.0305	0.0055	2.74e-08
Basal metabolic rate	rs8007058	A	G	0.225	0.0163	0.00294	3.32e-08
Basal metabolic rate	rs2206734	C	T	0.825	0.0179	0.00323	3.15e-08
Basal metabolic rate	rs9496567	A	G	0.242	0.0159	0.00287	3.2e-08
Basal metabolic rate	rs3742716	G	A	0.674	0.0145	0.00262	3.24e-08
Basal metabolic rate	rs8091287	T	C	0.768	0.0161	0.00291	3.37e-08
Basal metabolic rate	rs10787738	T	C	0.253	0.0156	0.00282	3.23e-08
Basal metabolic rate	rs240764	A	G	0.467	0.0136	0.00246	3.32e-08
Basal metabolic rate	rs148225495	A	C	0.035	0.0372	0.00673	3.13e-08
Basal metabolic rate	rs10128597	G	A	0.726	0.0152	0.00275	3.63e-08
Basal metabolic rate	rs3754863	G	A	0.953	0.032	0.00579	3.4e-08
Basal metabolic rate	rs992105	A	C	0.837	0.0184	0.00333	3.15e-08
Basal metabolic rate	rs12811171	T	C	0.351	0.0142	0.00257	3.6e-08
Basal metabolic rate	rs3730071	C	A	0.97	0.0396	0.00717	3.24e-08
Basal metabolic rate	rs11609241	G	A	0.937	0.028	0.00507	3.43e-08
Basal metabolic rate	rs75406471	A	G	0.156	0.0187	0.00339	3.44e-08
Basal metabolic rate	rs61849823	C	T	0.164	0.0183	0.00332	3.36e-08
Basal metabolic rate	rs629710	C	A	0.721	0.0151	0.00274	3.36e-08
Basal metabolic rate	rs115070315	T	C	0.979	0.0475	0.00862	3.62e-08
Basal metabolic rate	rs662115	T	C	0.448	0.0136	0.00247	3.9e-08
Basal metabolic rate	rs10041141	T	C	0.556	0.0136	0.00247	3.61e-08
Basal metabolic rate	rs11677279	C	G	0.651	0.0142	0.00258	3.59e-08
Basal metabolic rate	rs7731023	G	A	0.576	0.0137	0.00249	3.25e-08
Basal metabolic rate	rs8033416	A	G	0.238	0.0159	0.00289	3.74e-08
Basal metabolic rate	rs2926799	G	A	0.197	0.017	0.00309	3.67e-08
Basal metabolic rate	rs10202845	A	G	0.887	0.0214	0.00389	3.44e-08
Basal metabolic rate	rs41544614	C	G	0.966	0.0372	0.00677	4.01e-08
Basal metabolic rate	rs62130981	C	T	0.617	0.0139	0.00253	4.07e-08
Basal metabolic rate	rs10051589	A	G	0.724	0.0151	0.00275	3.77e-08
Basal metabolic rate	rs8101959	T	C	0.538	0.0135	0.00246	4.04e-08
Basal metabolic rate	rs9321191	T	C	0.802	0.0169	0.00308	4.16e-08
Basal metabolic rate	rs3134614	C	G	0.874	0.0203	0.0037	4.42e-08
Basal metabolic rate	rs779933	G	A	0.567	0.0136	0.00248	4.4e-08
Basal metabolic rate	rs7902690	G	A	0.138	0.0195	0.00356	4.33e-08
Basal metabolic rate	rs55745040	T	G	0.828	0.0178	0.00325	4.41e-08
Basal metabolic rate	rs926779	A	G	0.274	0.0151	0.00276	4.1e-08
Basal metabolic rate	rs17835270	T	C	0.241	0.0157	0.00287	4.79e-08
Basal metabolic rate	rs35679149	A	G	0.973	0.0416	0.00761	4.4e-08
Basal metabolic rate	rs9748337	A	G	0.249	0.0155	0.00284	4.77e-08
Basal metabolic rate	rs11922605	A	C	0.836	0.0181	0.00332	4.87e-08
Basal metabolic rate	rs73057171	G	A	0.974	0.0424	0.00778	4.83e-08
Basal metabolic rate	rs4680	A	G	0.517	0.0134	0.00246	4.55e-08
Beta-hydroxyisovalerate	rs10945649	A	T	0.129	0.15	0.0254	4.29e-09
Birth weight	rs13322435	A	G	0.598	0.0469	0.00328	2.6e-46
Birth weight	rs7306710	T	C	0.482	0.0414	0.00322	6.92e-38
Birth weight	rs1374205	C	T	0.7	0.0432	0.00351	1.04e-34
Birth weight	rs222852	A	G	0.569	0.0352	0.00325	2.82e-27
Birth weight	rs11708067	G	A	0.246	0.0379	0.00373	3.27e-24
Birth weight	rs10440833	T	A	0.737	0.0351	0.00365	7.92e-22
Birth weight	rs3184504	C	T	0.518	0.0303	0.00322	4.82e-21
Birth weight	rs12534093	T	A	0.756	0.0342	0.00374	6.35e-20
Birth weight	rs1056204	C	A	0.305	0.0307	0.00349	1.44e-18
Birth weight	rs10823318	T	A	0.69	0.0303	0.00348	2.88e-18
Birth weight	rs4144829	C	T	0.262	0.0318	0.00366	4.09e-18
Birth weight	rs28457693	G	A	0.107	0.0444	0.0052	1.37e-17
Birth weight	rs28378473	T	C	0.265	0.0306	0.00364	4.55e-17
Birth weight	rs7744700	T	A	0.708	0.0297	0.00354	4.78e-17
Birth weight	rs150138294	A	G	0.038	0.0691	0.00839	1.78e-16
Birth weight	rs7772579	A	C	0.721	0.0294	0.00359	2.55e-16
Birth weight	rs12206634	A	G	0.122	0.04	0.00492	4.22e-16
Birth weight	rs6845999	T	C	0.427	0.0264	0.00325	4.57e-16
Birth weight	rs76895963	G	T	0.019	0.095	0.0117	4.61e-16
Birth weight	rs55958435	A	G	0.749	0.0299	0.00371	8.3e-16
Birth weight	rs10883846	C	T	0.604	0.0262	0.00329	1.58e-15
Birth weight	rs11698914	C	G	0.226	0.0304	0.00384	2.92e-15
Birth weight	rs1801253	C	G	0.738	0.0289	0.00366	2.85e-15
Birth weight	rs75104038	A	G	0.061	0.0517	0.00672	1.51e-14
Birth weight	rs12205495	A	T	0.218	0.0295	0.0039	3.71e-14
Birth weight	rs798548	T	C	0.699	0.0261	0.00351	1.12e-13
Birth weight	rs6930558	T	G	0.744	0.0274	0.00369	1.22e-13
Birth weight	rs7402983	A	C	0.399	0.0244	0.00329	1.12e-13
Birth weight	rs6029174	G	T	0.384	0.0244	0.00331	1.49e-13
Birth weight	rs1015521	T	G	0.327	0.0251	0.00343	2.34e-13
Birth weight	rs11042596	T	G	0.336	0.0249	0.00341	2.65e-13
Birth weight	rs181428649	A	T	0.017	0.0899	0.0125	5.94e-13
Birth weight	rs8069093	T	C	0.412	0.0235	0.00327	7.33e-13
Birth weight	rs11187143	A	G	0.38	0.0238	0.00332	6.68e-13
Birth weight	rs10985827	G	T	0.139	0.0328	0.00466	1.79e-12
Birth weight	rs4870941	G	C	0.761	0.0262	0.00377	3.85e-12
Birth weight	rs7722058	T	C	0.842	0.0307	0.00442	3.57e-12
Birth weight	rs2344500	G	A	0.511	0.0222	0.00322	5.36e-12
Birth weight	rs45560031	G	C	0.943	0.0474	0.00692	7.21e-12
Birth weight	rs6570509	G	T	0.715	0.0243	0.00357	1e-11
Birth weight	rs7285579	C	T	0.702	0.0238	0.00352	1.37e-11
Birth weight	rs11187838	A	G	0.432	0.0214	0.00325	4.85e-11
Birth weight	rs12713004	G	A	0.726	0.0234	0.00361	9.24e-11
Birth weight	rs10505073	C	G	0.18	0.0271	0.00419	9.33e-11
Birth weight	rs7104332	A	C	0.265	0.0233	0.00365	1.82e-10
Birth weight	rs11176006	A	G	0.283	0.0226	0.00357	2.54e-10
Birth weight	rs12889267	A	G	0.831	0.0272	0.0043	2.31e-10
Birth weight	rs41311445	A	C	0.903	0.0344	0.00544	2.51e-10
Birth weight	rs6971880	T	A	0.935	0.0413	0.00655	2.91e-10
Birth weight	rs72698731	T	C	0.873	0.0303	0.00483	3.82e-10
Birth weight	rs6467157	T	C	0.705	0.0221	0.00353	3.6e-10
Birth weight	rs4681161	T	C	0.44	0.0202	0.00324	4.79e-10
Birth weight	rs4958244	G	A	0.58	0.0203	0.00326	4.66e-10
Birth weight	rs56356159	C	T	0.07	0.0391	0.00629	5.26e-10
Birth weight	rs2901307	T	C	0.469	0.0199	0.00322	7.26e-10
Birth weight	rs79780963	T	C	0.076	0.0373	0.00607	7.48e-10
Birth weight	rs2423514	G	A	0.463	0.0198	0.00323	8.18e-10
Birth weight	rs7854962	C	G	0.786	0.0239	0.00392	1.14e-09
Birth weight	rs4350272	A	G	0.27	0.022	0.00363	1.38e-09
Birth weight	rs515071	G	A	0.763	0.0229	0.00378	1.52e-09
Birth weight	rs7223535	G	A	0.73	0.0217	0.00362	2.12e-09
Birth weight	rs34844754	A	G	0.699	0.021	0.00351	2.18e-09
Birth weight	rs4078443	C	T	0.746	0.0221	0.0037	2.18e-09
Birth weight	rs9379832	A	G	0.746	0.0221	0.0037	2.2e-09
Birth weight	rs116707877	C	T	0.981	0.0694	0.0117	2.6e-09
Birth weight	rs1056567	G	A	0.678	0.0204	0.00344	3.38e-09
Birth weight	rs11225170	C	T	0.361	0.0197	0.00335	4.12e-09
Birth weight	rs12679821	T	C	0.481	0.0189	0.00322	4.8e-09
Birth weight	rs2647873	A	G	0.519	0.0189	0.00322	4.08e-09
Birth weight	rs28477757	A	G	0.096	0.032	0.00546	4.95e-09
Birth weight	rs5030317	C	G	0.733	0.0211	0.00364	6.57e-09
Birth weight	rs9669403	A	G	0.402	0.019	0.00328	7.36e-09
Birth weight	rs34712412	A	G	0.492	0.0186	0.00322	8.08e-09
Birth weight	rs339969	A	C	0.615	0.019	0.00331	8.54e-09
Birth weight	rs5762980	A	G	0.349	0.0194	0.00338	8.51e-09
Birth weight	rs2645715	G	A	0.552	0.0185	0.00324	1.1e-08
Birth weight	rs71585962	A	G	0.361	0.0191	0.00335	1.11e-08
Birth weight	rs36101267	A	G	0.249	0.0212	0.00372	1.33e-08
Birth weight	rs9827156	G	A	0.739	0.0208	0.00366	1.46e-08
Birth weight	rs258781	G	A	0.81	0.023	0.0041	2.18e-08
Birth weight	rs2163167	T	C	0.441	0.0181	0.00324	2.52e-08
Birth weight	rs2608029	G	C	0.333	0.0191	0.00342	2.22e-08
Birth weight	rs78378222	G	T	0.013	0.0804	0.0144	2.58e-08
Birth weight	rs36112366	T	G	0.891	0.0286	0.00515	2.96e-08
Birth weight	rs7336104	C	T	0.822	0.0233	0.0042	2.85e-08
Birth weight	rs9483085	T	C	0.254	0.0205	0.0037	3e-08
Birth weight	rs35502362	T	C	0.346	0.0187	0.00338	3.39e-08
Birth weight	rs667515	G	C	0.614	0.0183	0.00331	3.25e-08
Birth weight	rs2071382	C	T	0.526	0.0178	0.00322	3.21e-08
Birth weight	rs577044	T	G	0.716	0.0196	0.00357	3.79e-08
Birth weight	rs28366133	C	T	0.634	0.0183	0.00334	4.45e-08
Birth weight	rs77994518	A	G	0.127	0.0264	0.00483	4.4e-08
Birth weight	rs3810232	A	C	0.593	0.0179	0.00328	4.78e-08
Birth weight of first child	rs2964484	A	G	0.736	0.0487	0.0042	5.51e-31
Birth weight of first child	rs9856468	T	C	0.584	0.0364	0.00376	3.46e-22
Birth weight of first child	rs597808	G	A	0.517	0.0348	0.00371	5.79e-21
Birth weight of first child	rs10830963	G	C	0.275	0.0384	0.00415	1.97e-20
Birth weight of first child	rs2918301	C	T	0.847	0.0438	0.00515	2e-17
Birth weight of first child	rs1015521	T	G	0.327	0.0324	0.00395	2.19e-16
Birth weight of first child	rs72760655	C	A	0.677	0.0324	0.00396	3.28e-16
Birth weight of first child	rs12205495	A	T	0.218	0.0352	0.00449	4.24e-15
Birth weight of first child	rs1374204	T	C	0.7	0.031	0.00404	1.71e-14
Birth weight of first child	rs34573359	C	T	0.845	0.0388	0.00512	3.52e-14
Birth weight of first child	rs7970350	C	T	0.508	0.0276	0.00371	8.87e-14
Birth weight of first child	rs75104038	A	G	0.061	0.0566	0.00774	2.59e-13
Birth weight of first child	rs45446698	G	T	0.043	0.0669	0.00916	2.67e-13
Birth weight of first child	rs17666239	A	T	0.067	0.0541	0.00744	3.35e-13
Birth weight of first child	rs7177338	A	G	0.525	0.0267	0.00371	6.22e-13
Birth weight of first child	rs12909648	G	A	0.521	0.0263	0.00371	1.32e-12
Birth weight of first child	rs4677883	C	A	0.814	0.0336	0.00477	1.86e-12
Birth weight of first child	rs62066209	C	T	0.617	0.0263	0.00381	4.83e-12
Birth weight of first child	rs17097560	C	G	0.34	0.0268	0.00391	7.07e-12
Birth weight of first child	rs2647873	A	G	0.519	0.0254	0.00371	7.45e-12
Birth weight of first child	rs2131354	A	G	0.527	0.0248	0.00371	2.51e-11
Birth weight of first child	rs17367504	G	A	0.163	0.0335	0.00502	2.38e-11
Birth weight of first child	rs9379084	G	A	0.883	0.0383	0.00576	3.18e-11
Birth weight of first child	rs2168101	C	A	0.689	0.0263	0.004	5.2e-11
Birth weight of first child	rs4559047	T	C	0.582	0.0244	0.00376	8.29e-11
Birth weight of first child	rs10762265	C	T	0.608	0.0245	0.0038	1.06e-10
Birth weight of first child	rs6911024	T	C	0.911	0.041	0.0065	2.92e-10
Birth weight of first child	rs16939343	C	T	0.158	0.0311	0.00508	9.27e-10
Birth weight of first child	rs34471628	A	G	0.96	0.0579	0.00947	9.59e-10
Birth weight of first child	rs116786669	C	T	0.041	0.0569	0.00934	1.13e-09
Birth weight of first child	rs34295062	T	C	0.487	0.0213	0.00371	9.11e-09
Birth weight of first child	rs17033114	T	C	0.94	0.0447	0.0078	9.85e-09
Birth weight of first child	rs5030320	T	C	0.702	0.0231	0.00405	1.13e-08
Birth weight of first child	rs7854962	C	G	0.786	0.0257	0.00452	1.27e-08
Birth weight of first child	rs3918226	C	T	0.918	0.0384	0.00677	1.45e-08
Birth weight of first child	rs151240644	C	A	0.916	0.0379	0.0067	1.49e-08
Birth weight of first child	rs2971669	T	C	0.217	0.0253	0.00449	1.76e-08
Birth weight of first child	rs34417222	T	C	0.31	0.0225	0.00401	1.86e-08
Birth weight of first child	rs10843815	T	C	0.252	0.0239	0.00427	2.25e-08
Birth weight of first child	rs11641308	T	C	0.347	0.0217	0.00389	2.45e-08
Birth weight of first child	rs2795306	A	G	0.439	0.0208	0.00373	2.72e-08
Birth weight of first child	rs9855294	T	G	0.236	0.0243	0.00436	2.42e-08
Birth weight of first child	rs62562578	C	T	0.299	0.0223	0.00405	3.87e-08
Birth weight of first child	rs2061456	A	C	0.26	0.0232	0.00422	4.22e-08
Birth weight of first child	rs4894405	C	T	0.71	0.0224	0.00408	3.97e-08
Blood 1,5-anhydroglucitol (1,5-AG)	rs7589832	A	C	0.834	0.185	0.0221	1.05e-16
Blood 1,5-anhydroglucitol (1,5-AG)	rs3800993	T	C	0.17	0.175	0.022	1.53e-15
Blood 1,5-anhydroglucitol (1,5-AG)	rs9756306	G	A	0.667	0.103	0.0175	3.64e-09
Blood 1,5-anhydroglucitol (1,5-AG)	rs6736412	G	A	0.959	0.229	0.0416	3.03e-08
Blood 10-undecenoate (11:1n1)	rs9333029	G	A	0.133	0.394	0.0238	1.52e-61
Blood 10-undecenoate (11:1n1)	rs6077678	G	A	0.152	0.127	0.0229	3.38e-08
Blood 12-hydroxyeicosatetraenoate (12-HETE)	rs2271316	C	G	0.382	0.274	0.0274	1.79e-23
Blood 1-linoleoylglycerol (1-monolinolein)	rs11825181	A	G	0.077	0.335	0.0502	2.93e-11
Blood 1-palmitoylglycerophosphoethanolamine	rs2070895	A	G	0.208	0.177	0.0203	1.36e-18
Blood 1-palmitoylglycerophosphoethanolamine	rs10468017	T	C	0.288	0.126	0.0182	3.33e-12
Blood 2-aminobutyrate	rs10211524	A	G	0.419	0.137	0.0166	5.59e-16
Blood 2-aminobutyrate	rs10022462	C	T	0.548	0.107	0.0165	4.55e-11
Blood 2-aminooctanoic acid	rs13538	A	G	0.783	0.521	0.0193	7.89e-157
Blood 2-aminooctanoic acid	rs1165209	G	A	0.447	0.105	0.0168	5.13e-10
Blood 2-aminooctanoic acid	rs1466245	T	C	0.051	0.225	0.0379	2.78e-09
Blood 2-hydroxyisobutyrate	rs493519	C	T	0.875	0.236	0.027	1.32e-18
Blood 2-hydroxyisobutyrate	rs11160112	C	T	0.287	0.111	0.0198	2.34e-08
Blood 2-hydroxyisobutyrate	rs11635023	G	A	0.492	0.0974	0.018	4.25e-08
Blood 3-methyl-2-oxovalerate	rs1440581	C	T	0.541	0.136	0.0165	1.21e-16
Blood 3-methyl-2-oxovalerate	rs1260326	T	C	0.406	0.0987	0.0168	4.57e-09
Blood 3-methyl-2-oxovalerate	rs11084396	C	T	0.456	0.104	0.019	3.8e-08
Blood 4-acetamidobutanoate	rs721399	C	T	0.282	0.306	0.0191	3.95e-58
Blood 4-acetamidobutanoate	rs7228099	C	T	0.564	0.0949	0.0176	3.61e-08
Blood 5alpha-androstan-3beta,17beta-diol disulfate	rs10278040	G	A	0.958	0.475	0.042	1.17e-29
Blood 5alpha-androstan-3beta,17beta-diol disulfate	rs2547231	A	C	0.83	0.216	0.0225	3.35e-22
Blood 5alpha-androstan-3beta,17beta-diol disulfate	rs10267212	C	T	0.3	0.111	0.0185	1.66e-09
Blood 5alpha-androstan-3beta,17beta-diol disulfate	rs4149056	C	T	0.161	0.136	0.023	4e-09
Blood 5-alpha-pregnan-3beta,20alpha-disulfate	rs10491431	A	C	0.15	0.262	0.0389	1.59e-11
Blood 5-alpha-pregnan-3beta,20alpha-disulfate	rs4149081	A	G	0.179	0.227	0.0363	5.22e-10
Blood 5-alpha-pregnan-3beta,20alpha-disulfate	rs296381	T	C	0.83	0.211	0.0372	1.35e-08
Blood 5-oxoproline	rs12550729	T	C	0.923	0.659	0.03	5.97e-110
Blood acetylcarnitine	rs1171614	C	T	0.777	0.196	0.0197	3.38e-23
Blood acetylcarnitine	rs274567	T	C	0.371	0.12	0.017	2.85e-12
Blood alanine	rs1260326	T	C	0.361	0.103	0.00977	7.4e-26
Blood alanine	rs2160387	T	C	0.597	0.0676	0.00914	1.49e-13
Blood alanine	rs4554975	A	G	0.356	0.0675	0.00937	6.12e-13
Blood alanine	rs10783792	T	A	0.144	0.0849	0.0128	3.13e-11
Blood alanine	rs149191093	C	T	0.957	0.152	0.0231	4.05e-11
Blood alanine	rs12578760	T	C	0.145	0.0773	0.0128	1.36e-09
Blood albumin	rs182695896	A	C	0.981	0.424	0.0375	5.34e-29
Blood albumin	rs144064722	A	G	0.975	0.255	0.0328	1.38e-14
Blood albumin	rs12500991	C	T	0.947	0.155	0.0228	1.7e-11
Blood alpha-glutamyltyrosine	rs4351	G	A	0.527	0.253	0.033	1.17e-14
Blood alpha-glutamyltyrosine	rs13105073	T	A	0.023	0.689	0.12	9.18e-09
Blood alpha-glutamyltyrosine	rs2881913	A	C	0.449	0.185	0.0334	3.99e-08
Blood alpha-hydroxyisovalerate	rs2403254	C	T	0.449	0.188	0.0166	1.26e-30
Blood alpha-hydroxyisovalerate	rs12141041	C	T	0.531	0.117	0.0166	1.77e-12
Blood alpha-hydroxyisovalerate	rs893971	G	A	0.412	0.0923	0.0169	4.05e-08
Blood alpha-ketoglutarate	rs7036192	A	T	0.93	0.45	0.0818	3.5e-08
Blood androsterone sulfate	rs10278040	G	A	0.958	0.899	0.0398	8.82e-113
Blood androsterone sulfate	rs2404977	C	T	0.609	0.155	0.0168	2.98e-20
Blood androsterone sulfate	rs182420	T	C	0.755	0.132	0.0191	6.24e-12
Blood androsterone sulfate	rs7785392	T	G	0.553	0.0986	0.0166	2.88e-09
Blood apolipoprotein A-I	rs247617	A	C	0.286	0.193	0.0115	7.9e-63
Blood apolipoprotein A-I	rs261291	C	T	0.375	0.142	0.0107	2.58e-39
Blood apolipoprotein A-I	rs261334	G	C	0.23	0.154	0.0123	4.81e-35
Blood apolipoprotein A-I	rs6507939	C	A	0.839	0.108	0.0142	5.03e-14
Blood apolipoprotein A-I	rs174594	A	C	0.589	0.0682	0.00998	1.32e-11
Blood apolipoprotein A-I	rs113118892	T	C	0.011	0.339	0.0499	1.61e-11
Blood apolipoprotein A-I	rs6494025	T	C	0.036	0.18	0.0291	9.18e-10
Blood apolipoprotein A-I	rs1883025	C	T	0.806	0.0789	0.0132	2.86e-09
Blood apolipoprotein A-I	rs5880	G	C	0.967	0.17	0.0291	6.97e-09
Blood apolipoprotein A-I	rs144064722	G	A	0.025	0.193	0.0332	8.3e-09
Blood apolipoprotein A-I	rs75835816	G	C	0.98	0.214	0.0376	1.67e-08
Blood apolipoprotein A-I	rs1461729	G	A	0.862	0.0858	0.0151	1.77e-08
Blood apolipoprotein A-I	rs4939873	T	G	0.054	0.129	0.023	2.7e-08
Blood apolipoprotein B	rs7412	C	T	0.944	0.38	0.0231	4.39e-59
Blood apolipoprotein B	rs11591147	G	T	0.969	0.407	0.0328	2.5e-34
Blood apolipoprotein B	rs7256200	T	G	0.153	0.167	0.0136	1.15e-33
Blood apolipoprotein B	rs142130958	G	A	0.894	0.19	0.016	7.78e-32
Blood apolipoprotein B	rs964184	G	C	0.139	0.165	0.0142	2.58e-30
Blood apolipoprotein B	rs1367117	A	G	0.288	0.105	0.0108	9.99e-22
Blood apolipoprotein B	rs10056811	A	G	0.341	0.084	0.0104	1.35e-15
Blood apolipoprotein B	rs3005923	G	A	0.972	0.243	0.0317	4.73e-14
Blood apolipoprotein B	rs143341434	C	T	0.964	0.211	0.028	1.28e-13
Blood apolipoprotein B	rs629301	T	G	0.78	0.0875	0.0119	3.56e-13
Blood apolipoprotein B	rs2980875	A	G	0.516	0.0685	0.00983	6.68e-12
Blood apolipoprotein B	rs62123891	T	C	0.878	0.0978	0.015	1.34e-10
Blood apolipoprotein B	rs1260326	T	C	0.361	0.0657	0.0102	2.51e-10
Blood apolipoprotein B	rs150617279	T	A	0.89	0.106	0.0166	3.97e-10
Blood apolipoprotein B	rs207179	C	T	0.91	0.107	0.0171	8.2e-10
Blood apolipoprotein B	rs1168041	C	T	0.723	0.068	0.011	1.06e-09
Blood apolipoprotein B	rs6756629	G	A	0.922	0.112	0.0183	1.9e-09
Blood apolipoprotein B	rs9639389	A	C	0.481	0.0583	0.00983	5.42e-09
Blood apolipoprotein B	rs635634	T	C	0.198	0.0723	0.0123	7.71e-09
Blood apolipoprotein B	rs115849089	G	A	0.893	0.0925	0.0159	1.04e-08
Blood apolipoprotein B	rs17395160	A	G	0.79	0.0695	0.0121	1.43e-08
Blood apolipoprotein B	rs1883711	C	G	0.057	0.128	0.0225	1.95e-08
Blood apolipoprotein B	rs1081105	C	A	0.02	0.211	0.0372	2.32e-08
Blood apolipoprotein B	rs144064722	G	A	0.025	0.188	0.0332	2.29e-08
Blood apolipoprotein B	rs182695896	C	A	0.019	0.214	0.0378	2.49e-08
Blood apolipoprotein B	rs2495477	A	G	0.581	0.056	0.00996	3.14e-08
Blood apolipoprotein B	rs79915079	G	A	0.976	0.178	0.032	4.27e-08
Blood asparagine	rs2011069	A	G	0.37	0.261	0.0193	1.56e-41
Blood asparagine	rs3017098	A	G	0.552	0.0986	0.0166	1.48e-09
Blood aspartylphenylalanine	rs4351	G	A	0.525	0.206	0.0226	1.24e-19
Blood betaine	rs16876394	T	C	0.899	0.244	0.0273	1.49e-19
Blood betaine	rs715	T	C	0.713	0.16	0.0181	2.08e-19
Blood betaine	rs2851391	C	T	0.542	0.111	0.0165	1.15e-11
Blood betaine	rs567754	T	C	0.325	0.114	0.0176	4.96e-11
Blood betaine	rs495360	C	A	0.503	0.119	0.0188	2.4e-10
Blood bilirubin (Z,Z)	rs887829	T	C	0.327	0.47	0.0179	2.15e-152
Blood bilirubin (Z,Z)	rs11675254	A	G	0.089	0.204	0.031	5.81e-11
Blood biliverdin	rs887829	T	C	0.341	0.491	0.0178	2.5e-168
Blood biliverdin	rs838705	A	G	0.613	0.135	0.0183	1.23e-13
Blood biliverdin	rs10170160	T	C	0.568	0.107	0.018	2.71e-09
Blood bradykinin, des-arg(9)	rs4253311	G	A	0.513	0.302	0.0207	3.56e-48
Blood bradykinin, des-arg(9)	rs2731672	C	T	0.743	0.291	0.0293	2.76e-23
Blood bradykinin, des-arg(9)	rs5030062	C	A	0.385	0.155	0.0217	5.94e-13
Blood butyrylcarnitine	rs11065202	C	T	0.418	0.507	0.0156	1e-200
Blood butyrylcarnitine	rs4556628	T	C	0.295	0.287	0.0178	6.98e-58
Blood butyrylcarnitine	rs11065174	C	T	0.885	0.265	0.0257	6e-25
Blood butyrylcarnitine	rs11611311	A	T	0.858	0.188	0.0235	1.65e-15
Blood butyrylcarnitine	rs1186055	C	A	0.706	0.144	0.018	1.3e-15
Blood butyrylcarnitine	rs1171617	T	G	0.777	0.15	0.0197	1.61e-14
Blood butyrylcarnitine	rs278136	C	T	0.766	0.117	0.0194	1.96e-09
Blood butyrylcarnitine	rs274567	T	C	0.371	0.0997	0.017	6.23e-09
Blood butyrylcarnitine	rs2469211	T	A	0.108	0.151	0.0265	1.06e-08
Blood carnitine	rs12356193	A	G	0.836	0.374	0.0219	3.69e-63
Blood carnitine	rs6479648	G	A	0.58	0.161	0.0166	8.4e-22
Blood carnitine	rs419291	T	C	0.367	0.149	0.017	3.1e-18
Blood carnitine	rs1466788	G	A	0.593	0.137	0.0167	3.05e-16
Blood carnitine	rs9842133	T	C	0.665	0.124	0.0174	4.2e-12
Blood carnitine	rs3736438	G	T	0.611	0.107	0.0169	3.19e-10
Blood carnitine	rs4860022	C	T	0.664	0.106	0.0174	9.6e-10
Blood carnitine	rs6862024	G	A	0.631	0.104	0.0171	8.99e-10
Blood carnitine	rs735315	T	C	0.494	0.0988	0.0165	1.87e-09
Blood carnitine	rs12709393	T	G	0.629	0.1	0.017	6.41e-09
Blood carnitine	rs11620955	G	A	0.523	0.0934	0.0165	1.63e-08
Blood carnitine	rs11620973	G	A	0.367	0.0967	0.0171	2.35e-08
Blood carnitine	rs11183620	A	G	0.468	0.0917	0.0165	3e-08
Blood carnitine	rs2114713	G	T	0.42	0.0927	0.0167	2.67e-08
Blood carnitine	rs2279014	C	T	0.633	0.0949	0.0171	4.86e-08
Blood carnitine	rs13182512	T	A	0.619	0.0942	0.017	3.36e-08
Blood carnitine	rs2396004	A	G	0.439	0.0903	0.0166	4.32e-08
Blood cis-4-decenoyl carnitine	rs11161521	T	C	0.698	0.3	0.0178	1.22e-63
Blood cis-4-decenoyl carnitine	rs8396	T	C	0.696	0.128	0.018	8.96e-13
Blood citrate	rs170149	A	G	0.074	0.229	0.0314	1.42e-13
Blood citrate	rs835154	G	A	0.425	0.105	0.0166	1.15e-10
Blood citrate	rs807670	A	C	0.421	0.102	0.0167	6.84e-10
Blood citrate	rs1509123	C	T	0.952	0.223	0.0386	5.2e-09
Blood citrate	rs868395	T	G	0.665	0.0978	0.0174	2.03e-08
Blood citrate	rs6507399	G	A	0.329	0.0982	0.0175	1.7e-08
Blood citrulline	rs1935815	A	T	0.351	0.113	0.0173	1.55e-10
Blood citrulline	rs10164524	G	A	0.322	0.104	0.0176	1.06e-08
Blood citrulline	rs1509820	A	G	0.53	0.0933	0.0165	1.75e-08
Blood citrulline	rs682103	C	T	0.294	0.0975	0.0181	4.26e-08
Blood copper	rs2769264	G	T	0.267	0.284	0.0308	2.63e-20
Blood copper	rs1175550	G	A	0.748	0.196	0.0317	5.03e-10
Blood creatine	rs715	C	T	0.289	0.185	0.018	9.63e-25
Blood creatinine	rs61524473	C	T	0.259	0.0821	0.0102	1.21e-15
Blood creatinine	rs2079742	C	T	0.178	0.0919	0.0123	8.61e-14
Blood creatinine	rs10265221	C	T	0.239	0.0686	0.0105	7.53e-11
Blood creatinine	rs1986734	T	C	0.559	0.0607	0.00961	3.04e-10
Blood creatinine	rs3119311	C	T	0.12	0.0847	0.0145	5.29e-09
Blood creatinine	rs6127099	A	T	0.722	0.0555	0.01	3.28e-08
Blood cysteine-glutathione disulfide	rs5760492	G	A	0.667	0.234	0.0333	2.34e-12
Blood decanoylcarnitine	rs7552404	A	G	0.698	0.244	0.0178	3.32e-43
Blood decanoylcarnitine	rs8396	T	C	0.697	0.231	0.0178	8.69e-38
Blood decanoylcarnitine	rs4691536	A	G	0.369	0.103	0.0171	1.62e-09
Blood decanoylcarnitine	rs2062541	A	G	0.614	0.0953	0.0169	2.89e-08
Blood dehydroisoandrosterone sulfate (DHEA-S)	rs11761528	C	T	0.926	0.236	0.0315	6.7e-14
Blood dehydroisoandrosterone sulfate (DHEA-S)	rs296396	C	T	0.835	0.158	0.0222	1.17e-12
Blood dihomo-linolenate (20:3n3 or n6)	rs968567	T	C	0.18	0.201	0.0214	2.14e-21
Blood dihomo-linolenate (20:3n3 or n6)	rs6498540	A	G	0.704	0.119	0.018	2.55e-11
Blood epiandrosterone sulfate	rs10278040	G	A	0.958	0.737	0.0402	3.65e-75
Blood epiandrosterone sulfate	rs2404977	C	T	0.609	0.136	0.0169	9e-16
Blood esterified cholesterol	rs7412	C	T	0.943	0.408	0.026	1.14e-54
Blood esterified cholesterol	rs11591147	G	T	0.971	0.42	0.0363	1.63e-30
Blood esterified cholesterol	rs112032422	T	C	0.895	0.209	0.0198	1.4e-25
Blood esterified cholesterol	rs629301	T	G	0.786	0.117	0.0148	3.89e-15
Blood esterified cholesterol	rs79225634	T	C	0.352	0.0938	0.0127	2.78e-13
Blood esterified cholesterol	rs1077835	G	A	0.25	0.0983	0.014	4.06e-12
Blood esterified cholesterol	rs144064722	G	A	0.026	0.265	0.0379	4.11e-12
Blood esterified cholesterol	rs4075673	T	C	0.4	0.0834	0.0124	2.75e-11
Blood esterified cholesterol	rs174547	T	C	0.598	0.0707	0.0124	1.63e-08
Blood esterified cholesterol	rs3741298	C	T	0.23	0.0815	0.0145	2.29e-08
Blood estrone 3-sulfate	rs16956336	A	G	0.044	1.14	0.203	2.09e-08
Blood free cholesterol	rs11591147	G	T	0.971	0.452	0.0362	3.45e-35
Blood free cholesterol	rs1077835	G	A	0.25	0.161	0.014	2.52e-30
Blood free cholesterol	rs142130958	G	A	0.894	0.225	0.0197	1.1e-29
Blood free cholesterol	rs7412	C	T	0.943	0.282	0.0261	6.14e-27
Blood free cholesterol	rs13392272	T	C	0.399	0.0986	0.0124	2.98e-15
Blood free cholesterol	rs144064722	G	A	0.026	0.271	0.0379	1.37e-12
Blood free cholesterol	rs79225634	T	C	0.352	0.0871	0.0127	1.1e-11
Blood free cholesterol	rs629301	T	G	0.786	0.101	0.0148	1.36e-11
Blood free cholesterol	rs75679663	C	A	0.974	0.245	0.0404	1.85e-09
Blood free cholesterol	rs115445558	G	C	0.916	0.125	0.0219	1.33e-08
Blood free cholesterol	rs11604424	C	T	0.243	0.0779	0.0142	4.92e-08
Blood gamma-glutamylglutamine	rs2657879	A	G	0.826	0.192	0.0218	5.85e-19
Blood gamma-glutamylglutamine	rs1260326	C	T	0.588	0.0972	0.0169	5.61e-09
Blood gamma-glutamylglutamine	rs1751956	T	G	0.865	0.134	0.0243	2.35e-08
Blood gamma-glutamyltyrosine	rs9940990	T	A	0.645	0.102	0.0176	4.75e-09
Blood gamma-glutamyltyrosine	rs875740	A	C	0.666	0.101	0.0178	6.35e-09
Blood gamma-glutamyltyrosine	rs12192718	A	T	0.141	0.137	0.0242	2.1e-08
Blood gamma-glutamyltyrosine	rs956966	G	A	0.514	0.0944	0.0168	1.48e-08
Blood gamma-glutamyltyrosine	rs1512342	T	C	0.339	0.0993	0.0178	4.66e-08
Blood glucose	rs560887	C	T	0.699	0.121	0.0103	3.41e-32
Blood glucose	rs878521	A	G	0.22	0.088	0.0118	7.98e-14
Blood glucose	rs10466351	T	C	0.384	0.0675	0.00925	3.28e-13
Blood glutamine	rs2657879	A	G	0.824	0.209	0.0118	3.3e-70
Blood glutamine	rs7078003	T	C	0.196	0.0718	0.0114	2.96e-10
Blood glutamine	rs1260326	C	T	0.639	0.0603	0.00986	9.87e-10
Blood glutamine	rs12306007	T	C	0.14	0.0769	0.013	3.63e-09
Blood glutamine	rs6729711	G	A	0.819	0.0661	0.0118	2.23e-08
Blood glutamine	rs11041816	A	G	0.556	0.0499	0.00909	4.09e-08
Blood glutaroyl carnitine	rs8012	A	G	0.441	0.229	0.0165	6.36e-45
Blood glutaroyl carnitine	rs8056893	C	A	0.266	0.216	0.0186	2.23e-30
Blood glutaroyl carnitine	rs13375749	T	C	0.78	0.219	0.0199	2.8e-28
Blood glutaroyl carnitine	rs6983929	T	C	0.465	0.157	0.0165	1.44e-21
Blood glutaroyl carnitine	rs715	T	C	0.717	0.152	0.0184	3.5e-16
Blood glutaroyl carnitine	rs246234	G	C	0.704	0.139	0.0181	2.56e-14
Blood glutaroyl carnitine	rs2291449	G	A	0.086	0.19	0.0295	1.44e-10
Blood glutaroyl carnitine	rs1981524	T	C	0.197	0.123	0.0208	3.15e-09
Blood glutaroyl carnitine	rs11085835	T	C	0.202	0.118	0.0206	1.04e-08
Blood glycine	rs1047891	A	C	0.334	0.458	0.0104	1e-200
Blood glycine	rs13298772	C	T	0.053	0.276	0.023	3.74e-33
Blood glycine	rs2169387	A	G	0.133	0.126	0.0152	1.31e-16
Blood glycine	rs10083777	C	T	0.827	0.0996	0.0136	2.97e-13
Blood glycine	rs1992855	C	T	0.41	0.0612	0.0105	5.6e-09
Blood glycine	rs147007805	T	A	0.925	0.113	0.0197	8.05e-09
Blood glycoproteins	rs1047891	A	C	0.334	0.458	0.0104	1e-200
Blood glycoproteins	rs72949273	A	G	0.045	0.353	0.0265	2.82e-40
Blood glycoproteins	rs7568719	T	C	0.464	0.129	0.0103	1.28e-35
Blood glycoproteins	rs13298772	C	T	0.053	0.276	0.023	3.74e-33
Blood glycoproteins	rs74753815	C	A	0.219	0.134	0.0125	5.2e-27
Blood glycoproteins	rs115546988	C	T	0.857	0.146	0.0147	2.61e-23
Blood glycoproteins	rs10932365	T	G	0.65	0.102	0.0108	3.83e-21
Blood glycoproteins	rs10975159	A	T	0.045	0.213	0.025	1.42e-17
Blood glycoproteins	rs2169387	A	G	0.133	0.126	0.0152	1.31e-16
Blood glycoproteins	rs114210411	A	G	0.055	0.187	0.0226	1.69e-16
Blood glycoproteins	rs139728050	T	C	0.08	0.153	0.019	6.52e-16
Blood glycoproteins	rs149877929	C	T	0.973	0.25	0.0318	3.66e-15
Blood glycoproteins	rs10083777	C	T	0.827	0.0996	0.0136	2.97e-13
Blood glycoproteins	rs78600267	G	T	0.038	0.194	0.027	7.87e-13
Blood glycoproteins	rs117474629	C	G	0.051	0.17	0.0242	1.78e-12
Blood glycoproteins	rs10739110	T	C	0.39	0.0774	0.0113	6.65e-12
Blood glycoproteins	rs77785420	G	A	0.013	0.323	0.0475	1.17e-11
Blood glycoproteins	rs4508540	G	A	0.326	0.073	0.011	3.38e-11
Blood glycoproteins	rs72930513	T	G	0.976	0.222	0.0337	4.74e-11
Blood glycoproteins	rs140360589	G	T	0.034	0.17	0.0283	2.11e-09
Blood glycoproteins	rs7558276	G	T	0.958	0.151	0.0258	5.44e-09
Blood glycoproteins	rs1992855	C	T	0.41	0.0612	0.0105	5.6e-09
Blood glycoproteins	rs1470498	T	C	0.8	0.0794	0.0138	7.86e-09
Blood glycoproteins	rs10932472	A	G	0.102	0.104	0.0182	1.17e-08
Blood glycoproteins	rs2282160	T	C	0.549	0.0591	0.0104	1.23e-08
Blood glycoproteins	rs56212035	A	G	0.065	0.116	0.021	3.63e-08
Blood glycoproteins	rs7570368	C	A	0.81	0.0726	0.0132	3.42e-08
Blood HDL diameter	rs1532085	A	G	0.405	0.226	0.0103	3.26e-106
Blood HDL diameter	rs247617	A	C	0.289	0.173	0.0112	1.83e-53
Blood HDL diameter	rs6065904	G	A	0.767	0.175	0.012	1.73e-47
Blood HDL diameter	rs174578	T	A	0.598	0.0966	0.0104	2.5e-20
Blood HDL diameter	rs6507939	C	A	0.839	0.112	0.0138	8.32e-16
Blood HDL diameter	rs75551077	C	G	0.086	0.135	0.0181	1.2e-13
Blood HDL diameter	rs67053123	A	T	0.147	0.103	0.0144	9.82e-13
Blood HDL diameter	rs16940011	C	G	0.895	0.112	0.0166	2.05e-11
Blood HDL diameter	rs7412	T	C	0.056	0.14	0.0244	1.25e-08
Blood HDL diameter	rs1883025	C	T	0.806	0.0722	0.0129	2.78e-08
Blood hexadecanedioate	rs1871395	G	A	0.167	0.351	0.0232	1.65e-52
Blood hexadecanedioate	rs4149032	C	T	0.669	0.181	0.0186	9.88e-23
Blood hexadecanedioate	rs6663731	A	T	0.882	0.178	0.0272	5.49e-11
Blood hexanoylcarnitine	rs11161521	T	C	0.698	0.372	0.0175	6.42e-100
Blood hexanoylcarnitine	rs272869	A	G	0.371	0.116	0.017	1.4e-11
Blood hexanoylcarnitine	rs1171615	T	C	0.778	0.132	0.0198	4.05e-11
Blood hexanoylcarnitine	rs2070630	G	C	0.705	0.112	0.0181	6.76e-10
Blood histidine	rs7954638	C	A	0.518	0.0798	0.0102	7.25e-15
Blood histidine	rs3733402	A	G	0.568	0.0802	0.0103	9.14e-15
Blood histidine	rs73216231	T	A	0.118	0.119	0.0158	8.94e-14
Blood histidine	rs1801020	G	A	0.728	0.0754	0.0114	5.83e-11
Blood histidine	rs1998848	A	G	0.054	0.141	0.0225	4.91e-10
Blood homocitrulline	rs8101881	T	C	0.613	0.191	0.0229	1.43e-16
Blood hydroxyisovaleroyl carnitine	rs2270968	T	G	0.263	0.182	0.0219	1.31e-16
Blood hydroxyisovaleroyl carnitine	rs274570	T	C	0.296	0.128	0.0212	1.78e-09
Blood indolepropionate	rs1394678	C	T	0.721	0.17	0.0183	1.7e-20
Blood inosine	rs494562	G	A	0.101	0.32	0.0452	1.34e-12
Blood isobutyrylcarnitine	rs662138	C	G	0.832	0.32	0.0217	4.98e-49
Blood isobutyrylcarnitine	rs2065396	C	G	0.329	0.169	0.0174	2.77e-22
Blood isobutyrylcarnitine	rs2404602	A	G	0.44	0.119	0.0165	3.56e-13
Blood isovalerylcarnitine	rs11950562	A	C	0.523	0.219	0.0163	2.31e-41
Blood isovalerylcarnitine	rs9635324	A	G	0.608	0.209	0.0167	1.89e-35
Blood isovalerylcarnitine	rs2079239	G	A	0.962	0.24	0.0432	2.87e-08
Blood isovalerylcarnitine	rs2291449	G	A	0.086	0.162	0.0293	2.35e-08
Blood kynurenine	rs8051149	A	G	0.213	0.206	0.02	9.07e-26
Blood kynurenine	rs3184504	T	C	0.485	0.144	0.0164	6.05e-18
Blood kynurenine	rs10085935	C	T	0.622	0.103	0.017	3.33e-09
Blood kynurenine	rs16924894	A	T	0.024	0.608	0.109	2.33e-08
Blood leucine	rs1440581	C	T	0.541	0.148	0.0165	1.44e-19
Blood leucine	rs2713737	G	A	0.56	0.114	0.019	1.97e-09
Blood leucine	rs10923016	A	G	0.619	0.0998	0.0169	2.88e-09
Blood leucine	rs7647029	A	G	0.648	0.101	0.0172	1.02e-08
Blood leucine	rs6735596	C	A	0.373	0.0983	0.017	1.15e-08
Blood leucine	rs7584842	C	T	0.462	0.0935	0.0165	1.89e-08
Blood leucine	rs6820011	G	T	0.485	0.0933	0.0165	1.18e-08
Blood leucine	rs6737109	T	C	0.576	0.0944	0.0167	1.45e-08
Blood leucine	rs9541214	C	T	0.347	0.0961	0.0173	3.4e-08
Blood leucine	rs6820313	T	G	0.517	0.0897	0.0165	4.65e-08
Blood leucine	rs7740614	G	A	0.516	0.0897	0.0165	4.75e-08
Blood leucylalanine	rs4351	G	A	0.525	0.259	0.0268	3.64e-22
Blood leucylalanine	rs651007	C	T	0.791	0.204	0.0332	9.58e-10
Blood levulinate (4-oxovalerate)	rs13278849	G	A	0.27	0.128	0.0196	2.79e-11
Blood levulinate (4-oxovalerate)	rs711995	T	C	0.448	0.0997	0.0176	2.7e-08
Blood mannose	rs1260326	C	T	0.591	0.3	0.0164	1.3e-77
Blood methionine	rs320485	T	C	0.132	0.134	0.0243	4.97e-08
Blood methylcysteine	rs7061710	C	G	0.228	0.235	0.0317	7.52e-14
Blood myo-inositol	rs4808136	A	G	0.339	0.127	0.0174	5.42e-14
Blood myo-inositol	rs4788439	C	T	0.923	0.22	0.0308	6.59e-13
Blood N-(2-furoyl)glycine	rs2277503	A	G	0.05	0.76	0.138	3.43e-08
Blood N-[3-(2-Oxopyrrolidin-1-yl)propyl]acetamide	rs12602901	G	C	0.828	0.235	0.0217	1.15e-26
Blood N-[3-(2-Oxopyrrolidin-1-yl)propyl]acetamide	rs662138	C	G	0.831	0.213	0.0218	1.04e-22
Blood N-[3-(2-Oxopyrrolidin-1-yl)propyl]acetamide	rs1005390	T	G	0.8	0.157	0.0205	2.5e-14
Blood N-[3-(2-Oxopyrrolidin-1-yl)propyl]acetamide	rs11101730	T	A	0.059	0.254	0.035	3.28e-13
Blood N-[3-(2-Oxopyrrolidin-1-yl)propyl]acetamide	rs920812	T	C	0.326	0.103	0.0175	4.1e-09
Blood N2,N2-dimethylguanosine	rs7203065	T	G	0.393	0.124	0.0206	2e-09
Blood N2,N2-dimethylguanosine	rs7749940	A	C	0.374	0.119	0.0208	8.3e-09
Blood N-acetylcarnosine	rs8002180	C	T	0.28	0.196	0.0197	8.23e-23
Blood N-acetylcarnosine	rs6804368	A	G	0.571	0.165	0.0179	8.17e-21
Blood N-acetylcarnosine	rs7775554	A	C	0.528	0.141	0.0178	1.35e-15
Blood N-acetylglycine	rs715	C	T	0.29	0.298	0.0187	6.66e-58
Blood N-acetylglycine	rs7948073	G	T	0.43	0.101	0.0174	4.6e-09
Blood N-acetylglycine	rs2370998	G	A	0.43	0.0971	0.0174	3.28e-08
Blood N-acetylornithine	rs7573275	G	A	0.726	0.621	0.0173	1e-200
Blood N-acetylornithine	rs2685277	C	G	0.86	0.292	0.0482	1.1e-09
Blood N-acetylornithine	rs2421096	T	C	0.094	0.171	0.0285	2.11e-09
Blood N-acetylornithine	rs6546815	T	A	0.13	0.144	0.0248	4.6e-09
Blood octadecanedioate	rs12829704	G	A	0.807	0.201	0.0215	9.49e-21
Blood octadecanedioate	rs2108622	C	T	0.712	0.106	0.0188	1.2e-08
Blood octanoylcarnitine	rs7552404	A	G	0.698	0.328	0.0176	1.27e-77
Blood octanoylcarnitine	rs8396	T	C	0.697	0.207	0.0178	1.38e-31
Blood octanoylcarnitine	rs924135	T	A	0.616	0.104	0.0169	1.09e-09
Blood O-sulfo-L-tyrosine	rs6151429	C	T	0.071	0.272	0.0321	6.51e-18
Blood O-sulfo-L-tyrosine	rs651007	C	T	0.799	0.13	0.0206	2.78e-10
Blood palmitoyl sphingomyelin	rs445925	G	A	0.921	0.209	0.0349	1.97e-09
Blood palmitoyl sphingomyelin	rs633695	G	A	0.282	0.102	0.0183	2.47e-08
Blood phenylalanylserine	rs4362	T	C	0.528	0.27	0.0282	1.37e-21
Blood phenylalanylserine	rs12266302	C	A	0.045	0.454	0.0831	4.71e-08
Blood phenyllactate (PLA)	rs4784054	A	G	0.106	0.284	0.0302	2.31e-21
Blood phosphatidylcholine and other cholines	rs1077835	G	A	0.251	0.178	0.0139	5.91e-37
Blood phosphatidylcholine and other cholines	rs1532085	A	G	0.417	0.136	0.0123	3.23e-28
Blood phosphatidylcholine and other cholines	rs17231506	T	C	0.284	0.125	0.0134	1.92e-20
Blood phosphatidylcholine and other cholines	rs3741298	C	T	0.23	0.097	0.0144	2.33e-11
Blood phosphatidylcholine and other cholines	rs11591147	G	T	0.971	0.236	0.0362	8.62e-11
Blood phosphatidylcholine and other cholines	rs143020224	C	G	0.879	0.115	0.0186	7.94e-10
Blood phosphatidylcholine and other cholines	rs1168041	C	T	0.731	0.0835	0.0137	1.37e-09
Blood phosphatidylcholine and other cholines	rs17821268	C	T	0.443	0.0737	0.0122	2.11e-09
Blood phosphatidylcholine and other cholines	rs117376818	A	G	0.01	0.347	0.0598	7.96e-09
Blood phosphatidylcholine and other cholines	rs73424577	G	A	0.035	0.194	0.0352	4.53e-08
Blood proline	rs2518802	C	A	0.097	0.443	0.0274	4.15e-59
Blood proline	rs5747934	T	C	0.047	0.54	0.0385	2e-44
Blood proline	rs416659	C	G	0.728	0.145	0.0184	4.66e-15
Blood proline	rs11802885	A	T	0.363	0.0931	0.0171	2.33e-08
Blood propionylcarnitine	rs12356193	A	G	0.836	0.268	0.022	1.96e-33
Blood propionylcarnitine	rs7727544	C	T	0.445	0.136	0.0165	6.61e-16
Blood propionylcarnitine	rs662138	C	G	0.83	0.167	0.0219	3.15e-14
Blood propionylcarnitine	rs10128501	A	G	0.58	0.0999	0.0167	5.06e-09
Blood propionylcarnitine	rs2715311	G	A	0.612	0.1	0.0169	6.57e-09
Blood scyllo-inositol	rs4787294	A	T	0.928	0.325	0.0347	9.64e-21
Blood selenium	rs921943	T	C	0.694	0.22	0.0205	9.4e-28
Blood serine	rs1163251	T	C	0.6	0.185	0.0167	7.05e-27
Blood serine	rs715	C	T	0.289	0.168	0.0181	2.69e-21
Blood serine	rs10229446	A	G	0.757	0.142	0.0192	1.52e-13
Blood sphingomyelins	rs75679663	C	A	0.974	0.385	0.0403	1.95e-21
Blood sphingomyelins	rs11591147	G	T	0.971	0.336	0.0364	3.74e-20
Blood sphingomyelins	rs1800588	T	C	0.249	0.115	0.0141	3.2e-16
Blood sphingomyelins	rs141622900	G	A	0.966	0.242	0.0334	5.75e-13
Blood sphingomyelins	rs10402112	T	A	0.9	0.138	0.0203	1.34e-11
Blood sphingomyelins	rs10468017	T	C	0.32	0.0871	0.013	2.88e-11
Blood sphingomyelins	rs629301	T	G	0.786	0.0883	0.0148	3.13e-09
Blood sphingomyelins	rs13392272	T	C	0.4	0.0699	0.0124	2.08e-08
Blood stearate (18:0)	rs603424	A	G	0.184	0.199	0.0212	6.06e-21
Blood stearate (18:0)	rs1348656	C	T	0.202	0.117	0.0205	1.17e-08
Blood succinylcarnitine	rs1472631	A	G	0.492	0.345	0.017	1.85e-88
Blood succinylcarnitine	rs924135	T	A	0.617	0.166	0.0179	1.52e-19
Blood succinylcarnitine	rs10988217	G	A	0.612	0.154	0.0178	1.36e-18
Blood succinylcarnitine	rs17806888	C	T	0.119	0.177	0.0269	7.15e-11
Blood succinylcarnitine	rs6703518	G	T	0.573	0.1	0.0176	5.85e-09
Blood succinylcarnitine	rs8060756	A	G	0.37	0.102	0.0181	4.07e-08
Blood succinylcarnitine	rs2686513	C	T	0.448	0.11	0.02	3.8e-08
Blood tetradecadienoate	rs6685187	G	A	0.591	0.176	0.0167	2.88e-26
Blood tetradecanedioate	rs12317268	G	A	0.166	0.403	0.0248	4.16e-60
Blood tetradecanedioate	rs4149032	C	T	0.671	0.192	0.0199	3.67e-22
Blood tetradecanedioate	rs6663731	A	T	0.886	0.227	0.0295	1.39e-14
Blood tryptophan	rs13122250	T	C	0.554	0.114	0.0165	8.95e-12
Blood tryptophan	rs354532	C	T	0.465	0.112	0.0165	1.22e-11
Blood tryptophan	rs1016522	A	G	0.58	0.107	0.0167	1.59e-10
Blood tryptophan	rs4306882	G	T	0.385	0.107	0.0169	2.52e-10
Blood tryptophan	rs6935961	G	A	0.442	0.103	0.0166	3.75e-10
Blood tryptophan	rs284191	G	A	0.385	0.116	0.0194	1.97e-09
Blood tryptophan	rs7463805	C	T	0.479	0.097	0.0165	4.6e-09
Blood tryptophan	rs1559063	C	G	0.621	0.098	0.017	7.82e-09
Blood tryptophan	rs38271	G	A	0.407	0.0949	0.0167	1.19e-08
Blood tryptophan	rs2111118	T	C	0.621	0.0961	0.017	1.21e-08
Blood tryptophan	rs603446	T	C	0.445	0.0938	0.0166	1.38e-08
Blood tryptophan	rs4958379	G	A	0.567	0.0923	0.0166	2.18e-08
Blood tryptophan	rs7584842	C	T	0.462	0.0917	0.0165	4.15e-08
Blood tryptophan	rs9511152	G	A	0.441	0.0921	0.0166	2.99e-08
Blood tryptophan	rs1373962	T	C	0.597	0.0932	0.0168	2.71e-08
Blood tryptophan	rs710580	C	A	0.643	0.0954	0.0172	3.57e-08
Blood tryptophan	rs972459	T	C	0.579	0.0926	0.0167	1.97e-08
Blood tryptophan	rs6480970	G	A	0.384	0.0921	0.0169	4.29e-08
Blood tryptophan	rs4615256	A	G	0.533	0.0898	0.0165	4.99e-08
Blood tryptophan betaine	rs2405522	G	A	0.833	0.251	0.0224	4.49e-29
Blood tyrosine	rs9400467	C	T	0.294	0.136	0.018	6.54e-14
Blood tyrosine	rs172650	A	C	0.654	0.11	0.0173	2.82e-10
Blood tyrosine	rs12728678	C	T	0.8	0.116	0.0206	2.19e-08
Blood urate	rs938554	G	C	0.774	0.392	0.0192	5.85e-93
Blood urate	rs11730320	T	C	0.667	0.0995	0.0174	7.08e-09
Blood uridine	rs131794	A	C	0.207	0.164	0.0203	4.37e-16
Blood uridine	rs532545	C	T	0.693	0.0997	0.0179	3.41e-08
Blood uridine	rs2686796	T	C	0.452	0.0914	0.0165	1.89e-08
Blood valine	rs9637599	C	A	0.47	0.111	0.00895	1.67e-35
Blood valine	rs10211524	A	G	0.41	0.0834	0.0091	5.24e-20
Blood valine	rs7406661	C	T	0.243	0.068	0.0109	5.35e-10
Blood valine	rs7655059	C	G	0.782	0.0666	0.0109	8.91e-10
Blood valine	rs2072560	C	T	0.929	0.103	0.0174	3.28e-09
Blood zinc	rs2120019	T	C	0.557	0.239	0.0275	1.55e-18
Blood zinc	rs1532423	A	G	0.384	0.193	0.0282	6.4e-12
B lymphocyte chemoattractant	rs7541151	T	C	0.028	0.853	0.147	6.44e-09
Body fat percentage	rs11642015	T	C	0.402	0.0522	0.0025	3.1e-96
Body fat percentage	rs713586	C	T	0.49	0.0319	0.00246	1.32e-38
Body fat percentage	rs7124681	A	C	0.408	0.031	0.0025	2.28e-35
Body fat percentage	rs62037365	G	C	0.402	0.031	0.00251	3.37e-35
Body fat percentage	rs539515	C	A	0.208	0.0362	0.00303	7.41e-33
Body fat percentage	rs9358912	G	T	0.73	0.032	0.00277	6.17e-31
Body fat percentage	rs62106258	T	C	0.952	0.0654	0.00572	3.1e-30
Body fat percentage	rs13135092	G	A	0.083	0.0476	0.00445	1.1e-26
Body fat percentage	rs538656	T	G	0.235	0.0304	0.0029	1.13e-25
Body fat percentage	rs7649970	T	C	0.121	0.0395	0.00377	1.18e-25
Body fat percentage	rs6739303	T	C	0.829	0.034	0.00326	2.27e-25
Body fat percentage	rs3736896	C	T	0.205	0.0318	0.00305	1.78e-25
Body fat percentage	rs10938397	G	A	0.434	0.0256	0.00248	5.59e-25
Body fat percentage	rs1538742	C	A	0.43	0.0255	0.00248	9.23e-25
Body fat percentage	rs6717858	C	T	0.403	0.0257	0.0025	1.31e-24
Body fat percentage	rs61888762	G	C	0.322	0.0268	0.00263	1.92e-24
Body fat percentage	rs80135947	C	A	0.195	0.0307	0.0031	3.58e-23
Body fat percentage	rs17296856	A	C	0.718	0.027	0.00273	5.13e-23
Body fat percentage	rs12367809	T	C	0.368	0.025	0.00255	1.13e-22
Body fat percentage	rs6446187	A	C	0.514	0.024	0.00246	1.89e-22
Body fat percentage	rs55714539	C	A	0.343	0.025	0.00259	4.2e-22
Body fat percentage	rs10423928	T	A	0.807	0.0299	0.00311	7.47e-22
Body fat percentage	rs7133378	A	G	0.317	0.0252	0.00264	1.44e-21
Body fat percentage	rs1928185	C	T	0.168	0.0306	0.00328	1.35e-20
Body fat percentage	rs147730268	G	T	0.909	0.0397	0.00428	1.93e-20
Body fat percentage	rs11873305	A	C	0.961	0.0588	0.00634	1.76e-20
Body fat percentage	rs9320823	C	T	0.602	0.0229	0.00251	8.81e-20
Body fat percentage	rs4790841	C	T	0.845	0.031	0.0034	7.52e-20
Body fat percentage	rs11012732	G	A	0.331	0.0237	0.00261	1.04e-19
Body fat percentage	rs28483178	G	C	0.303	0.0241	0.00267	2.36e-19
Body fat percentage	rs67807996	A	G	0.402	0.0225	0.00251	3.34e-19
Body fat percentage	rs2112347	T	G	0.641	0.0228	0.00256	6.07e-19
Body fat percentage	rs11866219	A	C	0.416	0.0221	0.00249	7.41e-19
Body fat percentage	rs16951304	T	C	0.793	0.0268	0.00303	9.49e-19
Body fat percentage	rs9471333	C	T	0.45	0.0218	0.00247	9.25e-19
Body fat percentage	rs1460940	A	G	0.802	0.0269	0.00308	2.81e-18
Body fat percentage	rs2370982	T	C	0.215	0.0261	0.00299	2.95e-18
Body fat percentage	rs1046080	A	C	0.719	0.0238	0.00273	2.94e-18
Body fat percentage	rs34483452	A	C	0.135	0.0311	0.00359	4.54e-18
Body fat percentage	rs879620	T	C	0.615	0.0218	0.00253	6.8e-18
Body fat percentage	rs35060985	A	G	0.317	0.0227	0.00264	7.84e-18
Body fat percentage	rs4821764	G	A	0.419	0.0214	0.00249	9.42e-18
Body fat percentage	rs57866767	T	C	0.568	0.0213	0.00248	8.24e-18
Body fat percentage	rs34898535	C	T	0.623	0.0214	0.00254	3.34e-17
Body fat percentage	rs4876611	G	A	0.716	0.0229	0.00272	4.34e-17
Body fat percentage	rs1609906	G	A	0.485	0.0205	0.00246	9.13e-17
Body fat percentage	rs12679106	G	T	0.289	0.0225	0.00271	9.33e-17
Body fat percentage	rs3764002	C	T	0.739	0.0231	0.0028	1.36e-16
Body fat percentage	rs2855818	A	G	0.237	0.0237	0.00289	2.21e-16
Body fat percentage	rs35882248	T	C	0.315	0.0216	0.00265	3.12e-16
Body fat percentage	rs2678204	G	T	0.342	0.0211	0.00259	3.68e-16
Body fat percentage	rs2943650	C	T	0.354	0.0206	0.00257	1.22e-15
Body fat percentage	rs6545714	G	A	0.398	0.0201	0.00251	1.15e-15
Body fat percentage	rs10999460	T	C	0.266	0.0221	0.00278	2.01e-15
Body fat percentage	rs4402589	G	T	0.553	0.0196	0.00247	2.38e-15
Body fat percentage	rs10756798	C	T	0.355	0.0203	0.00257	2.65e-15
Body fat percentage	rs17770336	T	C	0.324	0.0207	0.00263	2.81e-15
Body fat percentage	rs704061	C	T	0.453	0.0194	0.00247	4.1e-15
Body fat percentage	rs3817428	C	G	0.733	0.0218	0.00278	4.28e-15
Body fat percentage	rs972283	A	G	0.49	0.019	0.00246	1.04e-14
Body fat percentage	rs17024393	C	T	0.026	0.0598	0.00775	1.17e-14
Body fat percentage	rs71658797	A	T	0.124	0.0286	0.00373	1.71e-14
Body fat percentage	rs10100245	A	G	0.566	0.019	0.00248	1.93e-14
Body fat percentage	rs2439823	G	A	0.548	0.0189	0.00247	1.82e-14
Body fat percentage	rs62261725	A	G	0.673	0.02	0.00262	2.49e-14
Body fat percentage	rs72976986	G	A	0.809	0.0237	0.00312	3.53e-14
Body fat percentage	rs2052607	G	A	0.655	0.0196	0.00259	3.95e-14
Body fat percentage	rs241459	A	C	0.32	0.0199	0.00263	3.86e-14
Body fat percentage	rs7164727	T	C	0.669	0.0197	0.00261	4.35e-14
Body fat percentage	rs12339822	G	A	0.543	0.0185	0.00247	5.97e-14
Body fat percentage	rs2914231	G	C	0.766	0.0217	0.0029	8.3e-14
Body fat percentage	rs73041988	T	G	0.834	0.0246	0.0033	9.14e-14
Body fat percentage	rs479018	G	A	0.667	0.0194	0.00261	1.15e-13
Body fat percentage	rs2038646	G	C	0.599	0.0186	0.00251	1.24e-13
Body fat percentage	rs1861410	C	T	0.446	0.0183	0.00247	1.39e-13
Body fat percentage	rs2192527	G	A	0.465	0.0182	0.00246	1.66e-13
Body fat percentage	rs62104477	T	G	0.33	0.0193	0.00261	1.66e-13
Body fat percentage	rs11113445	G	A	0.391	0.0186	0.00252	1.34e-13
Body fat percentage	rs62477684	C	T	0.58	0.0183	0.00249	1.81e-13
Body fat percentage	rs145350287	T	A	0.96	0.0461	0.0063	2.56e-13
Body fat percentage	rs1013293	G	A	0.567	0.0181	0.00248	3.24e-13
Body fat percentage	rs2980240	C	A	0.82	0.0233	0.0032	3.2e-13
Body fat percentage	rs34580448	T	C	0.959	0.0448	0.00619	4.32e-13
Body fat percentage	rs7139583	A	C	0.71	0.0196	0.00271	4.71e-13
Body fat percentage	rs114052060	A	G	0.944	0.0385	0.00533	5.1e-13
Body fat percentage	rs12923476	G	A	0.745	0.0203	0.00282	5.66e-13
Body fat percentage	rs9522279	T	C	0.425	0.0179	0.00249	5.58e-13
Body fat percentage	rs76040172	G	A	0.946	0.0389	0.00542	7.13e-13
Body fat percentage	rs3796658	G	A	0.54	0.0177	0.00247	7.05e-13
Body fat percentage	rs7020	A	G	0.44	0.0177	0.00248	7.63e-13
Body fat percentage	rs6575340	A	G	0.637	0.0182	0.00256	1.13e-12
Body fat percentage	rs245775	G	A	0.729	0.0195	0.00276	1.97e-12
Body fat percentage	rs6857	C	T	0.828	0.023	0.00326	1.68e-12
Body fat percentage	rs7613261	T	A	0.205	0.0215	0.00305	1.54e-12
Body fat percentage	rs113230003	G	A	0.74	0.0197	0.0028	2.01e-12
Body fat percentage	rs8112818	A	G	0.598	0.0175	0.00251	2.72e-12
Body fat percentage	rs10848835	G	C	0.903	0.0289	0.00415	3.09e-12
Body fat percentage	rs9906944	C	T	0.661	0.0181	0.0026	3.58e-12
Body fat percentage	rs7982447	C	T	0.206	0.0211	0.00304	3.52e-12
Body fat percentage	rs4718964	T	G	0.412	0.0173	0.0025	4.07e-12
Body fat percentage	rs11943456	C	T	0.462	0.017	0.00246	5.74e-12
Body fat percentage	rs6861649	C	T	0.607	0.0174	0.00252	4.66e-12
Body fat percentage	rs2243928	C	G	0.353	0.0177	0.00257	6.02e-12
Body fat percentage	rs208015	T	C	0.068	0.0336	0.00489	6.39e-12
Body fat percentage	rs10259620	A	G	0.213	0.0206	0.003	6.24e-12
Body fat percentage	rs809955	G	A	0.633	0.0175	0.00255	7.66e-12
Body fat percentage	rs1056441	C	T	0.673	0.0179	0.00262	8.69e-12
Body fat percentage	rs1262557	T	C	0.483	0.0168	0.00246	7.66e-12
Body fat percentage	rs3803286	A	G	0.334	0.0178	0.00261	8.42e-12
Body fat percentage	rs6686901	C	T	0.46	0.0168	0.00247	1.06e-11
Body fat percentage	rs1535274	C	A	0.61	0.0171	0.00252	1e-11
Body fat percentage	rs34966008	C	T	0.592	0.0169	0.0025	1.39e-11
Body fat percentage	rs2172131	T	C	0.419	0.0168	0.00249	1.52e-11
Body fat percentage	rs4549685	C	T	0.67	0.0176	0.00261	1.57e-11
Body fat percentage	rs3810291	A	G	0.677	0.0177	0.00263	1.87e-11
Body fat percentage	rs2239647	A	C	0.448	0.0166	0.00247	2.05e-11
Body fat percentage	rs9788550	G	C	0.752	0.0191	0.00285	2.13e-11
Body fat percentage	rs6847975	A	G	0.356	0.0172	0.00257	2.25e-11
Body fat percentage	rs4549080	T	C	0.341	0.0173	0.00259	2.32e-11
Body fat percentage	rs13062093	G	T	0.366	0.017	0.00255	2.74e-11
Body fat percentage	rs4976033	A	G	0.599	0.0167	0.00251	2.72e-11
Body fat percentage	rs10954772	T	C	0.314	0.0176	0.00265	2.82e-11
Body fat percentage	rs78265103	A	T	0.949	0.037	0.00558	3.5e-11
Body fat percentage	rs2124499	G	C	0.631	0.0169	0.00255	3.54e-11
Body fat percentage	rs40071	T	C	0.821	0.0212	0.0032	3.74e-11
Body fat percentage	rs11042030	T	C	0.726	0.0182	0.00275	4.24e-11
Body fat percentage	rs34769775	C	T	0.702	0.0178	0.00269	3.12e-11
Body fat percentage	rs1415475	T	C	0.937	0.0334	0.00506	4e-11
Body fat percentage	rs11119364	T	A	0.182	0.021	0.00319	4.35e-11
Body fat percentage	rs2289379	C	T	0.605	0.0165	0.00251	4.82e-11
Body fat percentage	rs1441264	A	G	0.592	0.0164	0.0025	4.91e-11
Body fat percentage	rs2042864	C	T	0.404	0.0164	0.0025	6.65e-11
Body fat percentage	rs9394307	T	A	0.334	0.0171	0.00261	5.58e-11
Body fat percentage	rs1503526	C	T	0.479	0.0161	0.00246	6.2e-11
Body fat percentage	rs4619804	C	A	0.739	0.0183	0.0028	5.8e-11
Body fat percentage	rs61975142	G	A	0.833	0.0215	0.00329	6.34e-11
Body fat percentage	rs1296328	A	C	0.44	0.0162	0.00248	5.4e-11
Body fat percentage	rs56226325	C	T	0.847	0.0222	0.00341	7.5e-11
Body fat percentage	rs3766823	A	G	0.172	0.0212	0.00326	8.17e-11
Body fat percentage	rs12622267	A	G	0.633	0.0165	0.00255	9.35e-11
Body fat percentage	rs10791109	G	T	0.509	0.0159	0.00246	9.55e-11
Body fat percentage	rs2436772	G	A	0.791	0.0195	0.00302	1.11e-10
Body fat percentage	rs2371767	C	G	0.273	0.0178	0.00276	1.14e-10
Body fat percentage	rs12477088	T	C	0.59	0.0161	0.0025	1.26e-10
Body fat percentage	rs11150745	A	G	0.681	0.017	0.00264	1.22e-10
Body fat percentage	rs7959140	T	G	0.775	0.0189	0.00294	1.41e-10
Body fat percentage	rs7442885	C	G	0.79	0.0194	0.00302	1.32e-10
Body fat percentage	rs12619178	C	T	0.597	0.0161	0.00251	1.37e-10
Body fat percentage	rs116298073	C	T	0.939	0.0329	0.00513	1.48e-10
Body fat percentage	rs1653892	T	C	0.304	0.0171	0.00267	1.66e-10
Body fat percentage	rs10499014	C	G	0.732	0.0177	0.00277	1.61e-10
Body fat percentage	rs10510025	T	C	0.246	0.0182	0.00285	1.77e-10
Body fat percentage	rs4284389	T	C	0.499	0.0157	0.00246	1.83e-10
Body fat percentage	rs113019802	G	A	0.776	0.0188	0.00295	1.98e-10
Body fat percentage	rs4547132	C	T	0.733	0.0177	0.00278	2.09e-10
Body fat percentage	rs34417222	C	T	0.69	0.0169	0.00266	2.23e-10
Body fat percentage	rs301806	T	C	0.584	0.0158	0.00249	2.2e-10
Body fat percentage	rs7135617	G	T	0.42	0.0158	0.00249	2.1e-10
Body fat percentage	rs1038088	G	T	0.521	0.0156	0.00246	2.53e-10
Body fat percentage	rs2043016	T	C	0.376	0.0161	0.00254	2.11e-10
Body fat percentage	rs10172196	A	G	0.305	0.0169	0.00267	2.45e-10
Body fat percentage	rs10766077	G	A	0.635	0.0161	0.00255	2.99e-10
Body fat percentage	rs6021948	T	A	0.678	0.0166	0.00263	2.78e-10
Body fat percentage	rs12037698	G	A	0.858	0.0222	0.00352	2.86e-10
Body fat percentage	rs7200589	G	A	0.726	0.0174	0.00276	3e-10
Body fat percentage	rs1928496	T	C	0.742	0.0177	0.00281	3.11e-10
Body fat percentage	rs41310284	C	A	0.898	0.0256	0.00407	3.2e-10
Body fat percentage	rs11786089	G	A	0.457	0.0155	0.00247	3.42e-10
Body fat percentage	rs9902386	T	G	0.323	0.0165	0.00263	3.73e-10
Body fat percentage	rs2306937	C	T	0.797	0.0191	0.00305	3.94e-10
Body fat percentage	rs2606228	A	C	0.357	0.016	0.00256	4.87e-10
Body fat percentage	rs4759318	T	C	0.362	0.016	0.00256	3.52e-10
Body fat percentage	rs11782341	G	A	0.189	0.0196	0.00314	4.58e-10
Body fat percentage	rs10514641	G	C	0.311	0.0166	0.00266	4.45e-10
Body fat percentage	rs55637757	C	T	0.867	0.0225	0.00361	4.84e-10
Body fat percentage	rs35644221	G	A	0.701	0.0167	0.00268	4.53e-10
Body fat percentage	rs12072739	G	A	0.225	0.0183	0.00294	5.43e-10
Body fat percentage	rs2002023	T	C	0.408	0.0155	0.0025	5.42e-10
Body fat percentage	rs12890931	G	T	0.363	0.0158	0.00255	6.14e-10
Body fat percentage	rs9659073	A	G	0.478	0.0152	0.00246	6.47e-10
Body fat percentage	rs8087074	T	G	0.261	0.0173	0.0028	6e-10
Body fat percentage	rs56803094	A	G	0.773	0.0181	0.00293	6.32e-10
Body fat percentage	rs825501	T	C	0.363	0.0158	0.00256	5.72e-10
Body fat percentage	rs9865173	T	A	0.297	0.0166	0.00269	6.42e-10
Body fat percentage	rs10496731	T	G	0.636	0.0157	0.00255	7.82e-10
Body fat percentage	rs12901071	G	A	0.335	0.016	0.0026	8.66e-10
Body fat percentage	rs815611	G	A	0.448	0.0152	0.00247	7.14e-10
Body fat percentage	rs6927268	T	G	0.795	0.0187	0.00304	7.91e-10
Body fat percentage	rs1731260	T	G	0.472	0.0151	0.00246	8.19e-10
Body fat percentage	rs7925100	A	G	0.396	0.0154	0.00251	8.62e-10
Body fat percentage	rs68169458	C	T	0.295	0.0165	0.00269	8.71e-10
Body fat percentage	rs6561937	T	A	0.248	0.0174	0.00284	9.19e-10
Body fat percentage	rs72959041	G	A	0.949	0.0343	0.0056	8.44e-10
Body fat percentage	rs9551991	C	T	0.144	0.0214	0.0035	1.02e-09
Body fat percentage	rs1568489	G	A	0.574	0.0152	0.00249	1.02e-09
Body fat percentage	rs4642249	A	G	0.108	0.0241	0.00395	1.19e-09
Body fat percentage	rs2281819	T	A	0.771	0.0178	0.00292	1.15e-09
Body fat percentage	rs591939	G	A	0.25	0.0173	0.00284	1.03e-09
Body fat percentage	rs7412	T	C	0.081	0.0274	0.0045	1.13e-09
Body fat percentage	rs28893270	G	A	0.591	0.0152	0.0025	1.13e-09
Body fat percentage	rs62414900	C	T	0.948	0.0337	0.00555	1.36e-09
Body fat percentage	rs6893495	T	C	0.214	0.0182	0.003	1.23e-09
Body fat percentage	rs10947793	A	G	0.626	0.0154	0.00254	1.38e-09
Body fat percentage	rs10278040	G	A	0.939	0.0312	0.00515	1.31e-09
Body fat percentage	rs35128308	C	T	0.507	0.0149	0.00246	1.47e-09
Body fat percentage	rs117068593	C	T	0.811	0.019	0.00314	1.36e-09
Body fat percentage	rs2318543	A	G	0.218	0.018	0.00298	1.62e-09
Body fat percentage	rs7591494	A	G	0.261	0.0169	0.0028	1.47e-09
Body fat percentage	rs17265513	C	T	0.2	0.0185	0.00307	1.85e-09
Body fat percentage	rs1182143	T	C	0.704	0.0162	0.00269	1.9e-09
Body fat percentage	rs586461	C	G	0.755	0.0172	0.00286	1.91e-09
Body fat percentage	rs12370302	C	T	0.122	0.0225	0.00375	2.13e-09
Body fat percentage	rs11856579	G	A	0.732	0.0166	0.00277	2.14e-09
Body fat percentage	rs2660241	C	T	0.363	0.0153	0.00256	2.24e-09
Body fat percentage	rs10803762	A	G	0.679	0.0157	0.00263	2.24e-09
Body fat percentage	rs1414506	T	C	0.653	0.0154	0.00258	2.63e-09
Body fat percentage	rs7630228	T	C	0.565	0.0148	0.00248	2.65e-09
Body fat percentage	rs4477562	T	C	0.129	0.0219	0.00367	2.69e-09
Body fat percentage	rs56288810	G	A	0.214	0.0179	0.003	2.49e-09
Body fat percentage	rs72995085	T	C	0.823	0.0192	0.00322	2.24e-09
Body fat percentage	rs1218822	A	G	0.662	0.0155	0.0026	2.5e-09
Body fat percentage	rs17115183	T	C	0.406	0.0149	0.0025	2.59e-09
Body fat percentage	rs13174863	G	A	0.148	0.0206	0.00346	2.8e-09
Body fat percentage	rs34220678	A	G	0.117	0.0228	0.00383	2.39e-09
Body fat percentage	rs13109830	A	G	0.541	0.0147	0.00247	2.6e-09
Body fat percentage	rs1701820	G	A	0.449	0.0147	0.00247	2.49e-09
Body fat percentage	rs4690324	G	A	0.178	0.0191	0.00321	2.64e-09
Body fat percentage	rs34811474	G	A	0.768	0.0173	0.00291	3.05e-09
Body fat percentage	rs2984618	T	G	0.417	0.0148	0.00249	2.7e-09
Body fat percentage	rs28726372	C	T	0.308	0.0158	0.00266	3.04e-09
Body fat percentage	rs157845	T	C	0.254	0.0167	0.00282	3.45e-09
Body fat percentage	rs2798297	A	G	0.366	0.0151	0.00255	3.44e-09
Body fat percentage	rs56399737	C	T	0.551	0.0146	0.00247	3.46e-09
Body fat percentage	rs78801969	C	T	0.858	0.0208	0.00352	3.66e-09
Body fat percentage	rs4502882	C	T	0.343	0.0153	0.00259	3.3e-09
Body fat percentage	rs11852419	T	A	0.262	0.0165	0.0028	3.45e-09
Body fat percentage	rs12218858	T	C	0.573	0.0146	0.00248	3.9e-09
Body fat percentage	rs6888037	T	G	0.752	0.0167	0.00284	4.71e-09
Body fat percentage	rs2954033	G	A	0.697	0.0157	0.00267	4.84e-09
Body fat percentage	rs10758031	A	C	0.258	0.0165	0.00281	4.5e-09
Body fat percentage	rs12477385	G	T	0.773	0.0172	0.00293	4.11e-09
Body fat percentage	rs217672	C	A	0.272	0.0162	0.00276	4.3e-09
Body fat percentage	rs35761930	T	A	0.184	0.0186	0.00317	4.62e-09
Body fat percentage	rs62277722	A	G	0.063	0.0296	0.00505	4.67e-09
Body fat percentage	rs11603783	C	T	0.247	0.0167	0.00285	4.66e-09
Body fat percentage	rs10947510	T	C	0.517	0.0144	0.00246	4.69e-09
Body fat percentage	rs9425633	C	T	0.484	0.0144	0.00246	5.39e-09
Body fat percentage	rs2455821	A	C	0.271	0.0161	0.00276	5.5e-09
Body fat percentage	rs4503172	C	T	0.392	0.0147	0.00252	5.63e-09
Body fat percentage	rs12702528	C	T	0.545	0.0144	0.00247	5.42e-09
Body fat percentage	rs2802774	A	C	0.546	0.0144	0.00247	4.9e-09
Body fat percentage	rs4450871	G	A	0.441	0.0144	0.00247	5.73e-09
Body fat percentage	rs75854315	A	G	0.066	0.0289	0.00496	5.99e-09
Body fat percentage	rs73021485	G	T	0.882	0.0221	0.0038	6e-09
Body fat percentage	rs11781222	T	C	0.862	0.0207	0.00356	5.91e-09
Body fat percentage	rs2242449	T	C	0.426	0.0144	0.00248	7.22e-09
Body fat percentage	rs254024	T	G	0.437	0.0144	0.00248	5.8e-09
Body fat percentage	rs62285233	G	A	0.898	0.0235	0.00405	7.35e-09
Body fat percentage	rs12550674	A	C	0.326	0.0152	0.00262	6.54e-09
Body fat percentage	rs2398861	G	A	0.257	0.0163	0.00281	7.31e-09
Body fat percentage	rs7046483	G	A	0.39	0.0146	0.00252	6.15e-09
Body fat percentage	rs1491592	T	C	0.549	0.0143	0.00247	7.4e-09
Body fat percentage	rs6688826	C	T	0.3	0.0155	0.00268	7.73e-09
Body fat percentage	rs6948959	G	A	0.256	0.0163	0.00282	7.31e-09
Body fat percentage	rs4864201	T	C	0.347	0.0149	0.00258	8.56e-09
Body fat percentage	rs7519259	A	G	0.531	0.0142	0.00246	8.27e-09
Body fat percentage	rs314279	C	A	0.116	0.0221	0.00383	8.46e-09
Body fat percentage	rs11742930	T	C	0.566	0.0143	0.00248	7.75e-09
Body fat percentage	rs4238585	T	C	0.871	0.0211	0.00366	8.05e-09
Body fat percentage	rs7191938	G	A	0.704	0.0155	0.00269	8.79e-09
Body fat percentage	rs7498798	G	A	0.356	0.0148	0.00257	8.69e-09
Body fat percentage	rs7498044	G	A	0.781	0.0171	0.00297	9.67e-09
Body fat percentage	rs7601895	C	G	0.691	0.0153	0.00266	8.23e-09
Body fat percentage	rs73213501	A	C	0.83	0.0188	0.00327	8.8e-09
Body fat percentage	rs11810577	T	C	0.187	0.0181	0.00315	8.75e-09
Body fat percentage	rs7692075	G	T	0.153	0.0196	0.00342	9.45e-09
Body fat percentage	rs35154152	T	C	0.893	0.0228	0.00398	1.05e-08
Body fat percentage	rs117632017	A	G	0.039	0.0363	0.00634	1.04e-08
Body fat percentage	rs7117842	C	T	0.37	0.0146	0.00255	9.73e-09
Body fat percentage	rs116399833	A	C	0.229	0.0167	0.00292	1.15e-08
Body fat percentage	rs12124126	A	G	0.666	0.0149	0.00261	1.12e-08
Body fat percentage	rs8042404	A	G	0.271	0.0158	0.00277	1.17e-08
Body fat percentage	rs7206608	G	C	0.323	0.015	0.00263	1.15e-08
Body fat percentage	rs16940859	A	G	0.811	0.0179	0.00314	1.13e-08
Body fat percentage	rs61778068	A	T	0.957	0.0346	0.00607	1.24e-08
Body fat percentage	rs136309	A	C	0.205	0.0173	0.00304	1.27e-08
Body fat percentage	rs58360798	C	T	0.191	0.0178	0.00313	1.34e-08
Body fat percentage	rs1335055	G	A	0.344	0.0147	0.00259	1.29e-08
Body fat percentage	rs57292329	A	T	0.063	0.0286	0.00504	1.4e-08
Body fat percentage	rs6875585	C	A	0.67	0.0148	0.00261	1.47e-08
Body fat percentage	rs7238896	G	A	0.141	0.02	0.00353	1.52e-08
Body fat percentage	rs11857221	A	C	0.397	0.0142	0.00251	1.59e-08
Body fat percentage	rs79478789	C	A	0.159	0.019	0.00336	1.59e-08
Body fat percentage	rs7953	A	G	0.486	0.0139	0.00246	1.56e-08
Body fat percentage	rs4482463	C	A	0.076	0.0262	0.00464	1.77e-08
Body fat percentage	rs815163	T	C	0.438	0.014	0.00248	1.74e-08
Body fat percentage	rs11030016	T	C	0.741	0.0158	0.0028	1.93e-08
Body fat percentage	rs10774018	C	G	0.218	0.0168	0.00298	1.81e-08
Body fat percentage	rs1322842	A	G	0.393	0.0142	0.00252	1.69e-08
Body fat percentage	rs11594905	A	G	0.137	0.0201	0.00357	1.99e-08
Body fat percentage	rs1891215	C	T	0.459	0.0139	0.00247	1.61e-08
Body fat percentage	rs79869125	G	T	0.895	0.0225	0.004	1.82e-08
Body fat percentage	rs10830566	A	G	0.722	0.0154	0.00274	2.04e-08
Body fat percentage	rs4785955	T	G	0.212	0.0169	0.00301	2.14e-08
Body fat percentage	rs7571753	T	C	0.621	0.0142	0.00253	2.02e-08
Body fat percentage	rs73236524	A	G	0.133	0.0203	0.00362	2.11e-08
Body fat percentage	rs13069856	T	C	0.934	0.0277	0.00494	2.18e-08
Body fat percentage	rs12127506	C	A	0.684	0.0148	0.00264	1.96e-08
Body fat percentage	rs1322998	A	G	0.435	0.0139	0.00248	2.07e-08
Body fat percentage	rs7774	A	C	0.309	0.0149	0.00266	2.02e-08
Body fat percentage	rs72917533	T	C	0.814	0.0177	0.00316	2e-08
Body fat percentage	rs34308737	G	A	0.094	0.0235	0.0042	2.21e-08
Body fat percentage	rs33503	G	A	0.194	0.0174	0.00311	2.04e-08
Body fat percentage	rs76095247	A	C	0.76	0.0161	0.00288	2.48e-08
Body fat percentage	rs1881505	T	C	0.058	0.0294	0.00526	2.22e-08
Body fat percentage	rs1783541	T	C	0.218	0.0166	0.00297	2.29e-08
Body fat percentage	rs11695700	T	G	0.418	0.0139	0.00249	2.35e-08
Body fat percentage	rs4727630	G	A	0.578	0.0139	0.00249	2.21e-08
Body fat percentage	rs75846784	T	G	0.921	0.0255	0.00457	2.22e-08
Body fat percentage	rs4547574	A	T	0.774	0.0164	0.00294	2.4e-08
Body fat percentage	rs35557355	T	A	0.384	0.0141	0.00253	2.43e-08
Body fat percentage	rs7094644	A	G	0.674	0.0146	0.00262	2.46e-08
Body fat percentage	rs6792984	T	C	0.308	0.0148	0.00266	2.75e-08
Body fat percentage	rs114295766	A	T	0.93	0.0268	0.00482	2.68e-08
Body fat percentage	rs4148866	T	C	0.412	0.0139	0.0025	2.48e-08
Body fat percentage	rs12568522	G	A	0.697	0.0149	0.00268	2.51e-08
Body fat percentage	rs249612	T	C	0.72	0.0152	0.00274	2.59e-08
Body fat percentage	rs10854853	T	G	0.458	0.0137	0.00247	3.01e-08
Body fat percentage	rs4722398	T	C	0.136	0.0199	0.00359	3.03e-08
Body fat percentage	rs16934748	C	T	0.152	0.019	0.00343	3.11e-08
Body fat percentage	rs1486921	C	T	0.703	0.0149	0.00269	3.17e-08
Body fat percentage	rs9803921	C	A	0.618	0.014	0.00253	3.43e-08
Body fat percentage	rs79921461	T	C	0.853	0.0192	0.00347	3.13e-08
Body fat percentage	rs116792274	C	T	0.96	0.0349	0.00631	3.25e-08
Body fat percentage	rs2665856	T	A	0.319	0.0146	0.00264	2.79e-08
Body fat percentage	rs11790018	C	G	0.631	0.0141	0.00255	3.22e-08
Body fat percentage	rs11685627	G	A	0.515	0.0136	0.00246	3.5e-08
Body fat percentage	rs7503604	C	A	0.488	0.0136	0.00246	3.19e-08
Body fat percentage	rs7570258	C	T	0.509	0.0136	0.00246	3.3e-08
Body fat percentage	rs477895	T	C	0.837	0.0184	0.00333	3.13e-08
Body fat percentage	rs4752182	A	G	0.428	0.0137	0.00248	3.19e-08
Body fat percentage	rs1324088	A	G	0.141	0.0195	0.00353	3.34e-08
Body fat percentage	rs597309	A	G	0.829	0.018	0.00326	3.11e-08
Body fat percentage	rs141403828	A	T	0.987	0.0607	0.011	3.23e-08
Body fat percentage	rs6977416	G	A	0.669	0.0144	0.00261	3.82e-08
Body fat percentage	rs9747171	G	A	0.607	0.0139	0.00252	3.19e-08
Body fat percentage	rs76824303	A	C	0.903	0.0228	0.00414	3.98e-08
Body fat percentage	rs878206	G	A	0.542	0.0136	0.00247	3.72e-08
Body fat percentage	rs4709745	C	T	0.305	0.0147	0.00267	3.53e-08
Body fat percentage	rs2477534	C	G	0.351	0.0142	0.00258	3.22e-08
Body fat percentage	rs7027304	T	C	0.652	0.0142	0.00258	3.73e-08
Body fat percentage	rs12616638	A	G	0.584	0.0137	0.00249	3.74e-08
Body fat percentage	rs72820274	A	G	0.419	0.0137	0.00249	3.5e-08
Body fat percentage	rs9358657	G	A	0.283	0.015	0.00273	3.87e-08
Body fat percentage	rs7700107	C	A	0.137	0.0196	0.00357	3.94e-08
Body fat percentage	rs34356467	T	G	0.184	0.0174	0.00317	3.96e-08
Body fat percentage	rs11258438	A	G	0.525	0.0135	0.00246	4.58e-08
Body fat percentage	rs36090025	A	C	0.7	0.0147	0.00268	4.62e-08
Body fat percentage	rs35276127	C	G	0.793	0.0166	0.00303	4.53e-08
Body fat percentage	rs28434748	G	A	0.189	0.0172	0.00314	4.31e-08
Body fat percentage	rs17704028	C	T	0.853	0.019	0.00347	4.29e-08
Body fat percentage	rs3847072	G	A	0.754	0.0156	0.00285	4.33e-08
Body fat percentage	rs3826226	A	T	0.371	0.0139	0.00254	4.77e-08
Body fat percentage	rs72755233	G	A	0.887	0.0212	0.00388	4.62e-08
Body fat percentage	rs1478804	A	G	0.791	0.0165	0.00302	4.74e-08
Body fat percentage	rs7159203	C	T	0.925	0.0254	0.00465	4.99e-08
Body fat percentage	rs9948863	G	A	0.528	0.0134	0.00246	4.95e-08
Body mass index	rs8047395	A	G	0.506	0.0601	0.00159	1e-200
Body mass index	rs663129	A	G	0.23	0.0542	0.00189	1.6e-178
Body mass index	rs13021737	G	A	0.832	0.0581	0.00213	7.5e-157
Body mass index	rs543874	G	A	0.195	0.0475	0.002	1.2e-122
Body mass index	rs10182181	G	A	0.475	0.0323	0.00159	6.7e-90
Body mass index	rs10938397	G	A	0.432	0.0324	0.0016	3.4e-86
Body mass index	rs6265	C	T	0.805	0.0392	0.002	1e-86
Body mass index	rs987237	G	A	0.18	0.0402	0.00206	9.3e-84
Body mass index	rs7138803	A	G	0.377	0.0289	0.00164	2.3e-71
Body mass index	rs2307111	T	C	0.604	0.0268	0.00162	1.6e-58
Body mass index	rs7124681	A	C	0.413	0.0265	0.00161	3.2e-58
Body mass index	rs11672660	C	T	0.795	0.0324	0.002	1.7e-60
Body mass index	rs17066842	G	A	0.959	0.0659	0.00409	6e-57
Body mass index	rs7498665	G	A	0.404	0.0258	0.00162	5.6e-60
Body mass index	rs1993709	G	A	0.818	0.0326	0.00207	1.9e-57
Body mass index	rs9816226	T	A	0.82	0.0321	0.00209	1.6e-52
Body mass index	rs3810291	A	G	0.67	0.0262	0.00172	2.1e-52
Body mass index	rs13107325	T	C	0.074	0.0447	0.00304	1.1e-47
Body mass index	rs13329567	C	T	0.769	0.0276	0.00188	1e-50
Body mass index	rs12446632	G	A	0.858	0.0334	0.00228	2.9e-50
Body mass index	rs1412235	C	G	0.318	0.0247	0.00171	6e-45
Body mass index	rs7144011	T	G	0.214	0.0273	0.00194	5.2e-47
Body mass index	rs11713193	A	G	0.507	0.0239	0.0017	2.4e-44
Body mass index	rs2744974	T	C	0.338	0.0233	0.00168	1.4e-45
Body mass index	rs3814883	T	C	0.476	0.0233	0.00171	1.1e-40
Body mass index	rs2820311	G	A	0.337	0.0235	0.0018	4.1e-38
Body mass index	rs7550711	T	C	0.031	0.0608	0.00468	3.2e-38
Body mass index	rs879620	T	C	0.618	0.0225	0.00175	5.3e-38
Body mass index	rs16903285	C	T	0.141	0.0312	0.00245	7.6e-38
Body mass index	rs1861410	C	T	0.448	0.0219	0.00172	5.3e-36
Body mass index	rs17391694	T	C	0.119	0.0316	0.00249	7.5e-38
Body mass index	rs12429545	A	G	0.125	0.0306	0.00242	9.6e-38
Body mass index	rs10132280	C	A	0.698	0.0215	0.00174	5.6e-35
Body mass index	rs17207196	C	T	0.588	0.0216	0.00176	2.1e-35
Body mass index	rs889398	C	T	0.575	0.0197	0.00161	1.3e-32
Body mass index	rs11165643	T	C	0.583	0.0195	0.00161	1.4e-35
Body mass index	rs1320903	A	G	0.317	0.0219	0.00183	9.2e-32
Body mass index	rs12964689	A	G	0.518	0.0203	0.0017	5.1e-32
Body mass index	rs17405819	T	C	0.699	0.0206	0.00173	4.3e-33
Body mass index	rs4889606	A	G	0.62	0.0195	0.00164	2.8e-33
Body mass index	rs4857329	A	G	0.477	0.0202	0.0017	5.3e-32
Body mass index	rs2122042	T	G	0.206	0.0231	0.00196	2.3e-31
Body mass index	rs4237643	T	G	0.306	0.0216	0.00184	4.3e-33
Body mass index	rs17806379	C	T	0.821	0.026	0.00222	1.5e-30
Body mass index	rs4740619	T	C	0.548	0.0185	0.00159	2.3e-30
Body mass index	rs40067	G	A	0.829	0.0263	0.00227	7.1e-30
Body mass index	rs12369179	C	T	0.912	0.0352	0.00304	2.5e-31
Body mass index	rs7551507	C	T	0.437	0.0184	0.0016	9.3e-30
Body mass index	rs1884897	G	A	0.631	0.0188	0.00165	1.3e-30
Body mass index	rs2286028	C	G	0.194	0.0245	0.00217	4.5e-30
Body mass index	rs12939549	A	G	0.567	0.018	0.0016	2.7e-28
Body mass index	rs6545714	G	A	0.386	0.0183	0.00163	9.1e-31
Body mass index	rs2245368	C	T	0.174	0.0253	0.00226	4.9e-28
Body mass index	rs11880870	A	G	0.52	0.0186	0.00167	1e-28
Body mass index	rs657452	A	G	0.378	0.0184	0.00166	7.2e-29
Body mass index	rs12885454	C	A	0.657	0.0182	0.00167	2.4e-27
Body mass index	rs7164727	T	C	0.681	0.0183	0.00171	3.3e-25
Body mass index	rs4929923	C	T	0.638	0.0176	0.00165	7.2e-27
Body mass index	rs2075650	A	G	0.861	0.0245	0.00231	1.5e-25
Body mass index	rs16851483	T	G	0.069	0.0353	0.00335	3.2e-26
Body mass index	rs208015	T	C	0.078	0.0331	0.00316	1.4e-25
Body mass index	rs6985109	G	A	0.466	0.0166	0.00159	1.5e-26
Body mass index	rs7715256	G	T	0.422	0.0167	0.00161	2.2e-24
Body mass index	rs17513613	C	T	0.324	0.0176	0.0017	3.6e-26
Body mass index	rs4516268	C	A	0.807	0.0209	0.00202	5.2e-25
Body mass index	rs1431659	A	G	0.266	0.0199	0.00193	6e-24
Body mass index	rs4986044	C	T	0.531	0.0164	0.0016	3.3e-23
Body mass index	rs2365389	C	T	0.586	0.0166	0.00162	1.3e-25
Body mass index	rs6870983	C	T	0.782	0.0196	0.00192	6.5e-25
Body mass index	rs7488867	C	T	0.736	0.0205	0.00201	8.4e-24
Body mass index	rs7084454	A	G	0.335	0.0185	0.00182	4e-25
Body mass index	rs2481665	T	C	0.559	0.0161	0.0016	7.2e-23
Body mass index	rs7903146	C	T	0.709	0.0175	0.00174	1.3e-23
Body mass index	rs3803286	A	G	0.343	0.018	0.00179	4.1e-23
Body mass index	rs4482463	C	A	0.079	0.033	0.00329	2.8e-23
Body mass index	rs427943	C	A	0.567	0.0169	0.00169	7.3e-23
Body mass index	rs11496125	T	C	0.421	0.0172	0.00173	3e-22
Body mass index	rs1296328	A	C	0.434	0.0172	0.00173	4.9e-24
Body mass index	rs977747	T	G	0.405	0.0161	0.00162	1.3e-24
Body mass index	rs11079849	C	T	0.68	0.0181	0.00183	4.8e-24
Body mass index	rs1218822	A	G	0.666	0.0166	0.00168	1.9e-22
Body mass index	rs1361739	G	A	0.674	0.0178	0.00182	6.9e-22
Body mass index	rs7599312	G	A	0.735	0.0177	0.00181	6.9e-24
Body mass index	rs3800229	T	G	0.712	0.0171	0.00175	1.4e-22
Body mass index	rs577525	C	T	0.568	0.0168	0.00172	9.7e-22
Body mass index	rs10920678	A	G	0.429	0.0156	0.00161	1.5e-21
Body mass index	rs9538141	A	G	0.509	0.0166	0.00172	3.5e-21
Body mass index	rs1528435	T	C	0.633	0.0159	0.00165	9.1e-23
Body mass index	rs17724992	A	G	0.74	0.0175	0.00182	1e-22
Body mass index	rs9931967	T	G	0.508	0.0164	0.00171	1e-20
Body mass index	rs12150665	T	C	0.594	0.0154	0.00161	1.6e-22
Body mass index	rs12468863	C	T	0.476	0.0153	0.0016	5.1e-21
Body mass index	rs9989141	T	C	0.639	0.0162	0.0017	3.6e-21
Body mass index	rs1477199	G	A	0.145	0.0214	0.00225	9.4e-22
Body mass index	rs2010281	G	A	0.645	0.0157	0.00166	6.7e-21
Body mass index	rs13191362	A	G	0.88	0.0231	0.00245	5.9e-21
Body mass index	rs2694047	G	A	0.747	0.0184	0.00196	3.9e-21
Body mass index	rs1048932	C	A	0.584	0.0151	0.00161	3.8e-22
Body mass index	rs11074446	T	C	0.869	0.0224	0.00239	1.8e-20
Body mass index	rs4757144	A	G	0.588	0.0162	0.00173	5.6e-22
Body mass index	rs7730898	A	G	0.729	0.0167	0.00179	4.5e-20
Body mass index	rs7332115	T	G	0.627	0.0153	0.00164	3.6e-21
Body mass index	rs1927790	C	T	0.411	0.0149	0.00161	1.8e-19
Body mass index	rs13227658	C	T	0.447	0.0158	0.00171	1.7e-19
Body mass index	rs2733287	C	A	0.483	0.0158	0.00171	6.8e-20
Body mass index	rs7788008	G	A	0.555	0.0158	0.00171	1.1e-19
Body mass index	rs7243357	T	G	0.827	0.0194	0.0021	9.1e-20
Body mass index	rs12630999	A	G	0.747	0.0169	0.00183	8.5e-21
Body mass index	rs6235	G	C	0.27	0.0176	0.00191	1.5e-19
Body mass index	rs2065418	T	G	0.638	0.0163	0.00177	3.6e-20
Body mass index	rs6804842	G	A	0.572	0.0148	0.00161	3.6e-21
Body mass index	rs9294260	A	G	0.473	0.0147	0.0016	1.8e-19
Body mass index	rs930295	A	C	0.158	0.0214	0.00233	1e-19
Body mass index	rs12448257	A	G	0.218	0.0178	0.00194	8.1e-20
Body mass index	rs7181498	T	C	0.369	0.016	0.00176	1e-19
Body mass index	rs17094222	C	T	0.204	0.0179	0.00197	2.2e-19
Body mass index	rs4639527	G	A	0.301	0.0168	0.00185	3.3e-20
Body mass index	rs171390	C	T	0.411	0.0156	0.00173	2.8e-18
Body mass index	rs7899106	G	A	0.048	0.0333	0.00372	1e-18
Body mass index	rs10929925	C	A	0.57	0.0144	0.00161	1.8e-18
Body mass index	rs7557796	T	C	0.348	0.0159	0.00178	2.3e-19
Body mass index	rs12044597	G	A	0.503	0.0142	0.00159	1.7e-18
Body mass index	rs11191548	C	T	0.082	0.0258	0.00289	5e-19
Body mass index	rs4820408	T	G	0.408	0.0143	0.00161	2.1e-19
Body mass index	rs2478879	A	G	0.605	0.0155	0.00175	3.8e-19
Body mass index	rs1928295	T	C	0.554	0.0141	0.0016	5.4e-18
Body mass index	rs429343	A	G	0.419	0.0152	0.00173	6.8e-18
Body mass index	rs10211055	C	T	0.346	0.0157	0.00179	7.2e-18
Body mass index	rs7102454	C	T	0.343	0.0157	0.00179	2.4e-18
Body mass index	rs895330	C	G	0.808	0.019	0.00217	5.5e-19
Body mass index	rs7025938	G	C	0.319	0.0159	0.00182	3.7e-19
Body mass index	rs11084553	A	G	0.848	0.0207	0.00237	1.8e-18
Body mass index	rs10197031	C	T	0.283	0.0165	0.00189	1.9e-18
Body mass index	rs756717	G	A	0.603	0.0143	0.00164	5.4e-18
Body mass index	rs9507983	C	T	0.393	0.0151	0.00174	1.4e-18
Body mass index	rs1006896	A	C	0.894	0.0239	0.00276	5.5e-18
Body mass index	rs1852006	G	A	0.648	0.0154	0.00178	4.9e-18
Body mass index	rs6587552	A	G	0.241	0.0172	0.00199	1.6e-17
Body mass index	rs592483	C	T	0.428	0.014	0.00162	2e-18
Body mass index	rs10962549	T	C	0.168	0.0196	0.00227	2.5e-17
Body mass index	rs2162524	C	T	0.332	0.0156	0.00181	4.1e-17
Body mass index	rs12454204	T	G	0.23	0.0174	0.00202	3.8e-17
Body mass index	rs901630	C	T	0.603	0.0139	0.00162	1.9e-18
Body mass index	rs2479958	A	G	0.493	0.0149	0.00174	1.5e-17
Body mass index	rs1000940	G	A	0.299	0.0148	0.00173	1.1e-17
Body mass index	rs12477088	T	C	0.598	0.0148	0.00173	8.9e-17
Body mass index	rs13263601	C	A	0.348	0.0153	0.00179	2.2e-17
Body mass index	rs13047416	C	G	0.623	0.0151	0.00177	2.2e-17
Body mass index	rs2357760	A	G	0.675	0.0145	0.0017	6.8e-17
Body mass index	rs13240600	A	G	0.845	0.02	0.00235	3.5e-17
Body mass index	rs273504	G	A	0.427	0.0146	0.00172	4.4e-18
Body mass index	rs995258	A	C	0.578	0.0146	0.00172	4.5e-17
Body mass index	rs8192675	C	T	0.289	0.0148	0.00175	1.4e-17
Body mass index	rs13209872	G	C	0.66	0.0152	0.0018	1.4e-16
Body mass index	rs17636031	C	T	0.27	0.0152	0.0018	1.2e-17
Body mass index	rs13417156	C	T	0.436	0.014	0.00166	2.6e-17
Body mass index	rs7535528	G	A	0.626	0.0155	0.00184	1.4e-16
Body mass index	rs29941	G	A	0.686	0.0144	0.00171	5.1e-18
Body mass index	rs215634	A	G	0.379	0.0149	0.00177	2.6e-17
Body mass index	rs12602912	T	C	0.205	0.0167	0.00199	9.9e-18
Body mass index	rs13174863	G	A	0.155	0.0186	0.00222	2.9e-16
Body mass index	rs3007105	T	C	0.47	0.0134	0.0016	1.1e-17
Body mass index	rs3736485	A	G	0.456	0.0134	0.0016	2.5e-16
Body mass index	rs4673553	G	T	0.456	0.0143	0.00171	2.1e-16
Body mass index	rs6692586	A	G	0.168	0.019	0.00228	1.1e-16
Body mass index	rs10145461	G	T	0.537	0.0144	0.00173	4.7e-16
Body mass index	rs1436344	C	G	0.592	0.0144	0.00173	4.1e-16
Body mass index	rs4864201	T	C	0.353	0.0138	0.00166	1.5e-16
Body mass index	rs13184896	G	T	0.565	0.0133	0.0016	3.3e-16
Body mass index	rs811054	T	C	0.537	0.0133	0.00161	2.7e-17
Body mass index	rs4556997	A	C	0.135	0.0191	0.00232	6.9e-17
Body mass index	rs7730004	T	C	0.669	0.0149	0.00181	9.1e-16
Body mass index	rs1503526	C	T	0.484	0.0135	0.00164	5.5e-17
Body mass index	rs10942267	A	G	0.691	0.0151	0.00184	3.9e-17
Body mass index	rs11866815	C	T	0.754	0.0151	0.00184	1e-16
Body mass index	rs2228213	G	A	0.652	0.0136	0.00166	4.6e-16
Body mass index	rs536445	T	C	0.529	0.014	0.00171	4.6e-16
Body mass index	rs8123881	G	A	0.13	0.0193	0.00236	4.4e-16
Body mass index	rs6841761	G	T	0.475	0.013	0.00159	6.4e-16
Body mass index	rs1895957	G	T	0.778	0.0167	0.00205	1.4e-16
Body mass index	rs12033257	A	G	0.617	0.0145	0.00178	2.4e-15
Body mass index	rs7925214	T	C	0.513	0.014	0.00172	4.4e-17
Body mass index	rs9540493	A	G	0.442	0.0131	0.00161	8.1e-17
Body mass index	rs10483389	T	C	0.04	0.0331	0.00407	4.5e-16
Body mass index	rs12593036	A	G	0.701	0.0151	0.00186	3.8e-16
Body mass index	rs12364470	G	T	0.163	0.0175	0.00216	1.1e-15
Body mass index	rs10842240	C	G	0.116	0.0215	0.00266	3.1e-16
Body mass index	rs10146527	T	C	0.636	0.0134	0.00166	2.3e-15
Body mass index	rs12454712	C	T	0.37	0.0139	0.00173	4.4e-16
Body mass index	rs9827823	T	C	0.851	0.0192	0.00239	1.2e-15
Body mass index	rs13380104	C	T	0.582	0.0138	0.00172	7.7e-15
Body mass index	rs8097672	T	A	0.153	0.019	0.00237	8.4e-16
Body mass index	rs2271189	G	A	0.595	0.014	0.00175	5e-16
Body mass index	rs10939792	G	C	0.329	0.0151	0.00189	1.4e-15
Body mass index	rs10886017	A	C	0.252	0.0147	0.00184	1.4e-15
Body mass index	rs2281819	T	A	0.77	0.0162	0.00203	5.1e-15
Body mass index	rs4711986	A	G	0.354	0.0142	0.00178	1.7e-15
Body mass index	rs3957285	A	G	0.526	0.0137	0.00172	2.9e-16
Body mass index	rs17820822	T	G	0.645	0.0141	0.00178	2.9e-15
Body mass index	rs3209570	G	A	0.625	0.0141	0.00178	9.8e-16
Body mass index	rs946824	T	C	0.141	0.0194	0.00245	1.1e-15
Body mass index	rs33485	C	T	0.269	0.0152	0.00192	1.1e-15
Body mass index	rs8088123	C	A	0.923	0.0247	0.00312	3.7e-15
Body mass index	rs12189178	T	C	0.038	0.033	0.00417	2.2e-15
Body mass index	rs10460960	A	G	0.888	0.0198	0.00251	8.1e-15
Body mass index	rs1452075	T	C	0.728	0.0141	0.00179	1.3e-14
Body mass index	rs905938	C	T	0.267	0.0141	0.00179	1.2e-15
Body mass index	rs7573263	T	C	0.409	0.0137	0.00174	1.6e-15
Body mass index	rs155510	T	G	0.809	0.017	0.00216	1.7e-14
Body mass index	rs11889536	A	G	0.851	0.0188	0.00239	6.4e-15
Body mass index	rs4012234	G	T	0.592	0.0136	0.00173	9.9e-16
Body mass index	rs4372836	T	C	0.303	0.0136	0.00173	7.3e-16
Body mass index	rs12299814	C	A	0.747	0.0154	0.00196	5.2e-15
Body mass index	rs10269783	A	G	0.39	0.0128	0.00163	1.4e-15
Body mass index	rs2282231	T	C	0.225	0.016	0.00204	4.8e-15
Body mass index	rs329651	T	G	0.806	0.0158	0.00202	9e-15
Body mass index	rs7601895	C	G	0.704	0.0147	0.00188	1.7e-15
Body mass index	rs7536433	C	T	0.794	0.0154	0.00197	9.8e-15
Body mass index	rs1336486	G	T	0.32	0.0143	0.00183	1.8e-14
Body mass index	rs17327461	T	C	0.45	0.0125	0.0016	1.5e-14
Body mass index	rs13290794	G	A	0.642	0.0139	0.00178	1.9e-15
Body mass index	rs1045411	C	T	0.735	0.0142	0.00182	2.3e-15
Body mass index	rs3849570	A	C	0.341	0.0134	0.00172	3.3e-14
Body mass index	rs12705977	T	G	0.455	0.0133	0.00171	2.1e-14
Body mass index	rs13012099	G	A	0.659	0.014	0.0018	1.2e-14
Body mass index	rs7195386	T	C	0.501	0.0133	0.00171	1.1e-14
Body mass index	rs7871866	C	G	0.153	0.0185	0.00238	2.3e-14
Body mass index	rs998732	A	G	0.842	0.0169	0.00218	2e-14
Body mass index	rs284227	C	T	0.255	0.0141	0.00182	3.5e-15
Body mass index	rs7780752	C	T	0.36	0.0137	0.00177	1e-14
Body mass index	rs6019482	C	T	0.835	0.0178	0.0023	2.8e-14
Body mass index	rs10510419	G	T	0.858	0.0176	0.00228	2.2e-14
Body mass index	rs13292976	T	C	0.446	0.0132	0.00171	3.1e-14
Body mass index	rs9650755	G	A	0.266	0.0148	0.00192	2.8e-15
Body mass index	rs1876359	T	C	0.36	0.0127	0.00165	1.5e-14
Body mass index	rs10779751	A	G	0.274	0.0137	0.00178	2.5e-14
Body mass index	rs1158805	C	A	0.623	0.0134	0.00175	1.2e-14
Body mass index	rs7217226	G	T	0.36	0.0127	0.00166	2.6e-14
Body mass index	rs6479905	G	A	0.474	0.013	0.0017	3.7e-14
Body mass index	rs733594	T	C	0.718	0.0135	0.00177	5.9e-14
Body mass index	rs827092	T	C	0.583	0.0131	0.00172	1.1e-13
Body mass index	rs16867703	G	T	0.366	0.0134	0.00176	1.4e-14
Body mass index	rs7561278	T	C	0.786	0.0159	0.00209	5.7e-14
Body mass index	rs2192158	A	G	0.46	0.013	0.00171	8.3e-14
Body mass index	rs6606686	G	C	0.31	0.013	0.00171	7.6e-15
Body mass index	rs10497810	C	T	0.827	0.0171	0.00225	5.9e-14
Body mass index	rs11264483	C	G	0.612	0.0136	0.00179	3e-14
Body mass index	rs217671	G	A	0.272	0.0145	0.00191	1.3e-13
Body mass index	rs7640424	C	T	0.703	0.0132	0.00174	2.3e-14
Body mass index	rs2080454	C	A	0.379	0.0125	0.00165	1.7e-14
Body mass index	rs2246664	A	G	0.366	0.0134	0.00177	1.8e-14
Body mass index	rs6548834	A	G	0.362	0.0134	0.00177	1.8e-14
Body mass index	rs6461115	A	G	0.772	0.0143	0.00189	1.2e-13
Body mass index	rs2516739	G	A	0.783	0.0149	0.00197	1.4e-14
Body mass index	rs1075901	C	T	0.564	0.0121	0.0016	1.2e-13
Body mass index	rs6707445	A	G	0.454	0.013	0.00172	2.1e-13
Body mass index	rs12564992	G	A	0.114	0.0188	0.00249	5.3e-14
Body mass index	rs10192119	G	T	0.167	0.016	0.00212	3e-14
Body mass index	rs349088	C	A	0.502	0.0129	0.00171	1.8e-13
Body mass index	rs6903387	A	G	0.551	0.0129	0.00171	1.2e-13
Body mass index	rs2185027	C	A	0.297	0.0131	0.00174	5e-14
Body mass index	rs6548221	A	G	0.225	0.0143	0.0019	1.7e-14
Body mass index	rs17203016	G	A	0.196	0.0151	0.00201	2.1e-13
Body mass index	rs12762034	C	T	0.076	0.0241	0.00321	7.3e-14
Body mass index	rs6710871	A	G	0.142	0.0176	0.00235	1e-13
Body mass index	rs7947143	G	A	0.837	0.0173	0.00231	2.4e-14
Body mass index	rs769674	A	T	0.678	0.0137	0.00183	2.2e-13
Body mass index	rs2289379	C	T	0.602	0.0131	0.00175	4.3e-14
Body mass index	rs559231	T	G	0.396	0.0131	0.00175	2.4e-14
Body mass index	rs7874154	C	T	0.498	0.0128	0.00171	1.8e-13
Body mass index	rs1522569	T	G	0.818	0.0165	0.00221	2.9e-13
Body mass index	rs506338	C	T	0.702	0.0129	0.00173	7.8e-14
Body mass index	rs9522285	A	G	0.414	0.0129	0.00173	2.5e-13
Body mass index	rs6471941	A	G	0.168	0.0158	0.00212	3.1e-13
[truncated: 6,292 more rows]

## Sheet: Table_1C
Table_1C: summary of the epilepsy GWAS in study.
study	Series name	Reported trait	Study Centre	PUBMED ID	Number of cases	Number of controls	Genotyping technology
GCST90038645	UKB-GWAS	Epilepsy	European ancestry (U.K.)	33959723	3900	480698	Genome-wide genotyping array
GCST90043753	UKB-GWAS	Generalized convulsive epilepsy	European ancestry	34737426	290	456058	Genome-wide genotyping array
GCST007349	ILAE Consortium cohort	Focal epilepsy (lesion negative)	European ancestry	30531953	2660	24218	Affymetrix, Illumina [~ 5000000] (imputed)
	Total				6850	960974
