# Supplementary material for: A Mendelian randomization study of the entire phenome to explore the causal links between epilepsy
Source: Brain Behav. 2024 Jun 19;14(6):e3602. doi: 10.1002/brb3.3602 (PMC11186849; doi:10.1002/brb3.3602)
Supplement: Supplementary file 2 — Table_2A: Effect allele, frequency, effect on exposure and strength of association with epilepsy for SNPs [file BRB3-14-e3602-s002.xlsx]

## Sheet: Table_2A
Table_2A: Effect allele, frequency, effect on exposure and strength of association with epilepsy for SNPs
				Trait				epilepsy
Trait	SNP	effect_allele	other_allele	beta	eaf	se	pval	beta	eaf	se	pval
1,6-anhydroglucose	rs10120252	G	A	0.174	0.181	0.0313	3.03e-08	0.00032366	0.174966	0.000240367	0.18
10-nonadecenoate(19:1n9)	rs1348656	C	T	0.113	0.202	0.0205	3.46e-08	-0.000180331	0.20413	0.000228049	0.43
1-oleoylglycerol(1-monoolein)	rs964184	G	C	0.168	0.138	0.0277	1.2e-09	7.33163e-05	0.137495	0.00026378	0.78
1-oleoylglycerophosphoethanolamine	rs2070895	A	G	0.123	0.209	0.0203	1.1e-09	0.000513533	0.226995	0.000218097	0.019
1-stearoylglycerol(1-monostearin)	rs6662425	C	G	0.0994	0.639	0.0181	3.51e-08	-4.19307e-05	0.612256	0.000187368	0.82
1-stearoylglycerophosphoethanolamine	rs588136	C	T	0.143	0.204	0.021	8.3e-12	0.00054981	0.218395	0.00022121	0.013
22:6,docosahexaenoicacid	rs174546	C	T	0.126	0.597	0.0124	4.81e-24	-0.00029676	0.663463	0.000193333	0.12
22:6,docosahexaenoicacid	rs261334	G	C	0.108	0.231	0.0144	1.44e-13	0.00059544	0.216162	0.000220439	0.0069
2hr glucose	rs11672660	T	C	0.0773	0.173	0.00902	2.4e-16	0.00022476	0.191598	0.000230434	0.33
2-hydroxypalmitate	rs9404466	T	C	0.109	0.267	0.0186	1.26e-08	0.000226304	0.270642	0.000204667	0.27
2-methylbutyroylcarnitine	rs662138	C	G	0.124	0.831	0.0225	3.65e-08	0.000105385	0.817707	0.000235268	0.66
2-tetradecenoyl carnitine	rs274567	T	C	0.11	0.37	0.018	1.27e-09	9.27893e-05	0.371325	0.000188358	0.62
3-(4-hydroxyphenyl)lactate	rs4459614	T	C	0.115	0.581	0.0167	2.39e-12	0.000117884	0.586018	0.00018487	0.53
3,4-dihydroxybutyrate	rs1030420	C	T	0.154	0.812	0.0223	1.02e-11	0.000457643	0.811961	0.00023272	0.05
3-carboxy-4-methyl-5-propyl-2-furanpropanoate(CMPF)	rs11754288	A	G	0.105	0.432	0.0166	2.25e-10	4.70578e-06	0.412382	0.000185197	0.98
3-hydroxybutyrate	rs35909200	G	T	0.0887	0.168	0.0122	3.37e-13	-0.000248632	0.158718	0.000249506	0.32
3-methyl-2-oxobutyrate	rs1440581	C	T	0.0969	0.543	0.0167	6.55e-09	0.000456053	0.534278	0.000182064	0.012
3-phenylpropionate(hydrocinnamate)	rs11647589	A	G	0.138	0.715	0.0204	2.85e-11	2.5923e-06	0.71028	0.000202521	0.99
4-methyl-2-oxopentanoate	rs1440581	C	T	0.106	0.543	0.0165	2.43e-10	0.000456053	0.534278	0.000182064	0.012
4-methyl-2-oxopentanoate	rs4941615	T	C	0.112	0.212	0.0202	4.54e-08	0.000418807	0.212925	0.000222193	0.06
5-dodecenoate(12:1n7)	rs603424	G	A	0.134	0.817	0.0213	4.27e-10	0.000221237	0.811698	0.000238317	0.35
Acetoacetate	rs964184	G	C	0.0957	0.142	0.0146	6.71e-11	7.33163e-05	0.137495	0.00026378	0.78
Acetoacetate	rs2169387	G	A	0.084	0.87	0.0152	3.61e-08	-0.000542877	0.897951	0.000301839	0.072
Acetylphosphate	rs4970834	C	T	0.123	0.818	0.0213	1.06e-08	0.000406447	0.811477	0.000233956	0.082
Acetylphosphate	rs2799635	T	C	0.0952	0.364	0.0171	1.96e-08	0.000219345	0.35634	0.000190056	0.25
Adrenate(22:4n6)	rs174550	T	C	0.178	0.668	0.0174	6.79e-24	-0.000292992	0.663489	0.00019333	0.13
Adrenicacid(22:4n6)	rs174550	T	C	0.395	0.674	0.0157	4e-140	-0.000292992	0.663489	0.00019333	0.13
Alcohol consumption	rs145452708	G	C	0.24	0.99	0.0216	1e-30	0.00126266	0.987837	0.000841765	0.13
Alcohol consumption	rs1260326	C	T	0.0403	0.61	0.0044	1e-21	0.000344164	0.611585	0.000186933	0.066
Alcohol consumption	rs11940694	G	A	0.0388	0.61	0.0044	8e-19	-5.60995e-06	0.599263	0.000187353	0.97
Alpha-1-antitrypsin	rs926144	C	T	0.418	0.197	0.0604	4.71e-12	-0.000113264	0.207574	0.000225197	0.62
Alpha-linolenic acid(18:3n3)	rs174547	C	T	0.278	0.325	0.0158	3.47e-64	0.000285669	0.336712	0.000193363	0.14
Amygdala volume	rs117253277	C	A	0.325	0.982	0.0591	3.69e-08	0.000975119	0.989277	0.000885396	0.27
Angiopoietin-2	rs3747214	T	C	0.276	0.589	0.0493	2.21e-08	-0.000232346	0.585665	0.000185536	0.21
Angiotensin-converting enzyme	rs4343	G	A	0.618	0.508	0.0445	6.66e-44	-0.000128476	0.514776	0.000182488	0.48
Angiotensin-converting enzyme	rs2519093	T	C	0.528	0.072	0.0939	1.9e-08	0.000423913	0.182264	0.000235637	0.072
Angiotensinogen	rs35837081	G	A	0.834	0.874	0.0686	4.45e-34	0.000188622	0.880791	0.000282791	0.5
Apolipoprotein A-IV	rs1263167	G	A	0.848	0.197	0.0546	2.64e-54	-0.000320181	0.18806	0.000235525	0.17
Apolipoprotein E	rs769449	A	G	0.586	0.228	0.0553	2.76e-26	-0.00015084	0.121689	0.000278015	0.59
Apolipoprotein H	rs2873966	G	A	0.767	0.936	0.0974	3.37e-15	-1.63396e-05	0.706437	0.00020039	0.93
Apolipoprotein H	rs117842936	T	C	0.684	0.055	0.106	1.03e-10	-0.000551255	0.053053	0.000413885	0.18
Apolipoprotein H	rs148521708	A	G	0.693	0.051	0.11	2.64e-10	-3.63509e-05	0.058351	0.000388564	0.93
Arachidic acid	rs680379	A	G	0.108	0.292	0.0154	5.81e-13	0.000297747	0.384918	0.000187142	0.11
Arachidonate(20:4n6)	rs174548	C	G	0.342	0.701	0.0175	1.43e-84	-0.000412912	0.690553	0.00019689	0.036
Arachidonic acid(20:4n6)	rs174547	T	C	1.02	0.68	0.0121	1e-100	-0.000285669	0.663288	0.000193363	0.14
Arachidonic acid(20:4n6)	rs16966952	G	A	0.11	0.692	0.0164	2.4e-10	0.000112282	0.703879	0.000198856	0.57
Beta-hydroxyisovalerate	rs10945649	A	T	0.15	0.129	0.0254	4.29e-09	-0.000795835	0.133413	0.000268612	0.0031
Blood 1,5-anhydroglucitol (1,5-AG)	rs7589832	A	C	0.185	0.834	0.0221	1.05e-16	0.000161028	0.84144	0.000251991	0.52
Blood 1,5-anhydroglucitol (1_5-AG)	rs3800993	T	C	0.175	0.17	0.022	1.53e-15	0.00026706	0.172851	0.000240414	0.27
Blood 10-undecenoate (11:1n1)	rs9333029	G	A	0.394	0.133	0.0238	1.52e-61	-0.000343894	0.137042	0.000264258	0.19
Blood 10-undecenoate (11:1n1)	rs6077678	G	A	0.127	0.152	0.0229	3.38e-08	-0.000669022	0.172	0.000242629	0.0058
Blood 12-hydroxyeicosatetraenoate (12-HETE)	rs2271316	C	G	0.274	0.382	0.0274	1.79e-23	-0.000295052	0.402345	0.000186278	0.11
Blood 1-linoleoylglycerol (1-monolinolein)	rs11825181	A	G	0.335	0.077	0.0502	2.93e-11	-6.95115e-05	0.068799	0.000358969	0.85
Blood 1-palmitoylglycerophosphoethanolamine	rs2070895	A	G	0.177	0.208	0.0203	1.36e-18	0.000513533	0.226995	0.000218097	0.019
Blood 1-palmitoylglycerophosphoethanolamine	rs10468017	T	C	0.126	0.288	0.0182	3.33e-12	-2.20385e-05	0.290782	0.000200232	0.91
Blood 2-aminobutyrate	rs10211524	A	G	0.137	0.419	0.0166	5.59e-16	0.000160688	0.42991	0.00018538	0.39
Blood 2-aminobutyrate	rs10022462	C	T	0.107	0.548	0.0165	4.55e-11	-0.000193893	0.561804	0.000184047	0.29
Blood 2-aminooctanoicacid	rs13538	A	G	0.521	0.783	0.0193	7.89e-157	-0.00017742	0.773829	0.000218625	0.42
Blood 2-aminooctanoicacid	rs1165209	G	A	0.105	0.447	0.0168	5.13e-10	-1.43398e-05	0.426593	0.000184422	0.94
Blood 2-aminooctanoicacid	rs1466245	T	C	0.225	0.051	0.0379	2.78e-09	0.000389707	0.0501472	0.000417109	0.35
Blood 2-hydroxyisobutyrate	rs493519	C	T	0.236	0.875	0.027	1.32e-18	9.0515e-05	0.876513	0.00027599	0.74
Blood 2-hydroxyisobutyrate	rs11160112	C	T	0.111	0.287	0.0198	2.34e-08	0.000100154	0.313861	0.000196307	0.61
Blood 3-methyl-2-oxovalerate	rs1440581	C	T	0.136	0.541	0.0165	1.21e-16	0.000456053	0.534278	0.000182064	0.012
Blood 3-methyl-2-oxovalerate	rs1260326	T	C	0.0987	0.406	0.0168	4.57e-09	-0.000344164	0.388415	0.000186933	0.066
Blood 4-acetamidobutanoate	rs721399	C	T	0.306	0.282	0.0191	3.95e-58	-0.000254955	0.288022	0.000201272	0.21
Blood 4-acetamidobutanoate	rs7228099	C	T	0.0949	0.564	0.0176	3.61e-08	0.000158642	0.563338	0.00018387	0.39
Blood 5alpha-androstan-3beta,17beta-diol disulfate	rs10278040	G	A	0.475	0.958	0.042	1.17e-29	-0.000118299	0.934648	0.000375458	0.75
Blood 5alpha-androstan-3beta,17beta-diol disulfate	rs2547231	A	C	0.216	0.83	0.0225	3.35e-22	-3.78786e-05	0.836874	0.000245814	0.88
Blood 5-alpha-pregnan-3beta,20alpha disulfate	rs10491431	A	C	0.262	0.15	0.0389	1.59e-11	0.000513143	0.149386	0.000256381	0.045
Blood 5-alpha-pregnan-3beta,20alpha-disulfate	rs4149081	A	G	0.227	0.179	0.0363	5.22e-10	-0.000136937	0.161945	0.000246685	0.58
Blood 5-alpha-pregnan-3beta,20alpha disulfate	rs296381	T	C	0.211	0.83	0.0372	1.35e-08	1.38199e-05	0.835842	0.000245456	0.95
Blood 5-oxoproline	rs12550729	T	C	0.659	0.923	0.03	5.97e-110	-0.000192856	0.911419	0.000321388	0.55
Blood acetylcarnitine	rs1171614	C	T	0.196	0.777	0.0197	3.38e-23	0.000180658	0.772076	0.000216918	0.4
Blood acetylcarnitine	rs274567	T	C	0.12	0.371	0.017	2.85e-12	9.27893e-05	0.371325	0.000188358	0.62
Blood alanine	rs1260326	T	C	0.103	0.361	0.00977	7.4e-26	-0.000344164	0.388415	0.000186933	0.066
Blood albumin	rs144064722	A	G	0.255	0.975	0.0328	1.38e-14	0.000159467	0.975467	0.000596592	0.79
Blood albumin	rs12500991	C	T	0.155	0.947	0.0228	1.7e-11	-0.00122887	0.979006	0.00063647	0.054
Blood alpha-glutamyltyrosine	rs4351	G	A	0.253	0.527	0.033	1.17e-14	-0.000119261	0.516393	0.000182715	0.51
Blood alpha-glutamyltyrosine	rs13105073	T	A	0.689	0.023	0.12	9.18e-09	0.000834129	0.018555	0.000675281	0.22
Blood alpha-glutamyltyrosine	rs2881913	A	C	0.185	0.449	0.0334	3.99e-08	4.94918e-05	0.441731	0.000183223	0.79
Blood alpha-hydroxyisovalerate	rs2403254	C	T	0.188	0.449	0.0166	1.26e-30	-0.000334353	0.431375	0.000185355	0.071
Blood alpha-hydroxyisovalerate	rs12141041	C	T	0.117	0.531	0.0166	1.77e-12	0.000105085	0.520072	0.000183539	0.57
Blood alpha-ketoglutarate	rs7036192	A	T	0.45	0.93	0.0818	3.5e-08	0.000269245	0.932785	0.000375032	0.47
Blood androsterone sulfate	rs10278040	G	A	0.899	0.958	0.0398	8.82e-113	-0.000118299	0.934648	0.000375458	0.75
Blood androsterone sulfate	rs2404977	C	T	0.155	0.609	0.0168	2.98e-20	-2.10301e-05	0.595813	0.00018634	0.91
Blood androsterone sulfate	rs182420	T	C	0.132	0.755	0.0191	6.24e-12	0.00015121	0.761207	0.000214687	0.48
Blood apolipoprotein A-I	rs247617	A	C	0.193	0.286	0.0115	7.9e-63	0.000292199	0.321269	0.000194579	0.13
Blood apolipoprotein A-I	rs261291	C	T	0.142	0.375	0.0107	2.58e-39	0.000125828	0.359369	0.000189484	0.51
Blood apolipoprotein A-I	rs261334	G	C	0.154	0.23	0.0123	4.81e-35	0.00059544	0.216162	0.000220439	0.0069
Blood asparagine	rs2011069	A	G	0.261	0.37	0.0193	1.56e-41	0.00015002	0.375144	0.000189923	0.43
Blood asparagine	rs3017098	A	G	0.0986	0.552	0.0166	1.48e-09	0.00011606	0.553005	0.000183039	0.53
Blood aspartylphenylalanine	rs4351	G	A	0.206	0.525	0.0226	1.24e-19	-0.000119261	0.516393	0.000182715	0.51
Blood betaine	rs16876394	T	C	0.244	0.899	0.0273	1.49e-19	-0.000207317	0.89621	0.000298591	0.49
Blood betaine	rs715	T	C	0.16	0.713	0.0181	2.08e-19	-6.6299e-05	0.691637	0.000197357	0.74
Blood bilirubin(Z_Z)	rs887829	T	C	0.47	0.327	0.0179	2.15e-152	-4.01568e-05	0.319694	0.000194902	0.84
Blood bilirubin(Z_Z)	rs11675254	A	G	0.204	0.089	0.031	5.81e-11	-5.36565e-05	0.095571	0.000309533	0.86
Blood biliverdin	rs887829	T	C	0.491	0.341	0.0178	2.5e-168	-4.01568e-05	0.319694	0.000194902	0.84
Blood biliverdin	rs838705	A	G	0.135	0.613	0.0183	1.23e-13	4.89142e-05	0.610411	0.000186194	0.79
Blood biliverdin	rs10170160	T	C	0.107	0.568	0.018	2.71e-09	0.000298636	0.623581	0.000187689	0.11
Blood bradykinin,des-arg(9)	rs4253311	G	A	0.302	0.513	0.0207	3.56e-48	-3.85077e-05	0.512642	0.000181815	0.83
Blood bradykinin,des-arg(9)	rs2731672	C	T	0.291	0.743	0.0293	2.76e-23	0.000192388	0.732773	0.0002071	0.35
Blood bradykinin,des-arg(9)	rs5030062	C	A	0.155	0.385	0.0217	5.94e-13	7.9408e-05	0.369715	0.000187928	0.67
Blood butyrylcarnitine	rs11065202	C	T	0.507	0.418	0.0156	1e-200	-0.000104616	0.410889	0.000185613	0.57
Blood butyrylcarnitine	rs4556628	T	C	0.287	0.295	0.0178	6.98e-58	-0.000129845	0.288739	0.00020097	0.52
Blood butyrylcarnitine	rs11065174	C	T	0.265	0.885	0.0257	6e-25	0.000274382	0.873274	0.000277008	0.32
Blood carnitine	rs12356193	A	G	0.374	0.836	0.0219	3.69e-63	-0.00010135	0.836527	0.000245258	0.68
Blood cis-4-decenoyl carnitine	rs11161521	T	C	0.3	0.698	0.0178	1.22e-63	0.000179951	0.70482	0.000199431	0.37
Blood cis-4-decenoyl carnitine	rs8396	T	C	0.128	0.696	0.018	8.96e-13	-1.90778e-05	0.697715	0.000197395	0.92
Blood citrulline	rs1935815	A	T	0.113	0.351	0.0173	1.55e-10	-0.000108424	0.341232	0.000192237	0.57
Blood copper	rs2769264	G	T	0.284	0.267	0.0308	2.63e-20	-0.000447996	0.188043	0.000232343	0.054
Blood copper	rs1175550	G	A	0.196	0.748	0.0317	5.03e-10	-0.0001197	0.23478	0.000218742	0.59
Blood creatine	rs715	C	T	0.185	0.289	0.018	9.63e-25	6.6299e-05	0.308363	0.000197357	0.74
Blood creatinine	rs61524473	C	T	0.0821	0.259	0.0102	1.21e-15	0.000148718	0.262098	0.000207409	0.47
Blood cysteine-glutathione disulfide	rs5760492	G	A	0.234	0.667	0.0333	2.34e-12	-2.56213e-05	0.658848	0.000191824	0.9
Blood decanoylcarnitine	rs7552404	A	G	0.244	0.698	0.0178	3.32e-43	0.000196188	0.701108	0.000198594	0.32
Blood decanoylcarnitine	rs8396	T	C	0.231	0.697	0.0178	8.69e-38	-1.90778e-05	0.697715	0.000197395	0.92
Blood dehydroisoandrosteronesulfate(DHEA-S)	rs11761528	C	T	0.236	0.926	0.0315	6.7e-14	-1.4472e-05	0.911661	0.000320214	0.96
Blood dehydroisoandrosteronesulfate(DHEA-S)	rs296396	C	T	0.158	0.835	0.0222	1.17e-12	-3.78754e-05	0.842065	0.000249992	0.88
Blood dihomo-linolenate(20_3n3orn6)	rs968567	T	C	0.201	0.18	0.0214	2.14e-21	0.000476098	0.180596	0.000236808	0.044
Blood dihomo-linolenate(20_3n3orn6)	rs6498540	A	G	0.119	0.704	0.018	2.55e-11	0.000102711	0.697612	0.000197733	0.6
Blood epiandrosterone sulfate	rs10278040	G	A	0.737	0.958	0.0402	3.65e-75	-0.000118299	0.934648	0.000375458	0.75
Blood epiandrosterone sulfate	rs2404977	C	T	0.136	0.609	0.0169	9e-16	-2.10301e-05	0.595813	0.00018634	0.91
Blood esterified cholesterol	rs7412	C	T	0.408	0.943	0.026	1.14e-54	0.000100008	0.919976	0.000334753	0.77
Blood esterified cholesterol	rs11591147	G	T	0.42	0.971	0.0363	1.63e-30	0.00063285	0.983293	0.000707903	0.37
Blood esterified cholesterol	rs112032422	T	C	0.209	0.895	0.0198	1.4e-25	0.000110363	0.883737	0.000283466	0.7
Blood estrone 3-sulfate	rs16956336	A	G	1.14	0.044	0.203	2.09e-08	-0.000695156	0.03479	0.000510802	0.18
Blood free cholesterol	rs11591147	G	T	0.452	0.971	0.0362	3.45e-35	0.00063285	0.983293	0.000707903	0.37
Blood free cholesterol	rs1077835	G	A	0.161	0.25	0.014	2.52e-30	0.00051295	0.228107	0.000218026	0.019
Blood free cholesterol	rs142130958	G	A	0.225	0.894	0.0197	1.1e-29	0.000126748	0.882449	0.0002821	0.66
Blood free cholesterol	rs7412	C	T	0.282	0.943	0.0261	6.14e-27	0.000100008	0.919976	0.000334753	0.77
Blood gamma-glutamylglutamine	rs2657879	A	G	0.192	0.826	0.0218	5.85e-19	5.15611e-05	0.820659	0.00023642	0.83
Blood gamma-glutamylglutamine	rs1260326	C	T	0.0972	0.588	0.0169	5.61e-09	0.000344164	0.611585	0.000186933	0.066
Blood gamma-glutamylglutamine	rs1751956	T	G	0.134	0.865	0.0243	2.35e-08	3.33813e-05	0.858506	0.000260602	0.9
Blood glucose	rs560887	C	T	0.121	0.699	0.0103	3.41e-32	-0.000343314	0.713157	0.000201359	0.089
Blood glucose	rs878521	A	G	0.088	0.22	0.0118	7.98e-14	-0.00029235	0.25947	0.000208809	0.16
Blood glucose	rs10466351	T	C	0.0675	0.384	0.00925	3.28e-13	-0.000159021	0.396574	0.000186631	0.39
Blood glutamine	rs2657879	A	G	0.209	0.824	0.0118	3.3e-70	5.15611e-05	0.820659	0.00023642	0.83
Blood glutaroyl carnitine	rs8012	A	G	0.229	0.441	0.0165	6.36e-45	-0.000112177	0.443047	0.000180797	0.54
Blood glutaroyl carnitine	rs8056893	C	A	0.216	0.266	0.0186	2.23e-30	0.000410337	0.262495	0.000207391	0.048
Blood glutaroyl carnitine	rs13375749	T	C	0.219	0.78	0.0199	2.8e-28	0.000118285	0.778137	0.000219002	0.59
Blood glutaroyl carnitine	rs6983929	T	C	0.157	0.465	0.0165	1.44e-21	0.000309483	0.46534	0.000182078	0.089
Blood glycine	rs1047891	A	C	0.458	0.334	0.0104	1e-200	0.000109854	0.315455	0.000195037	0.57
Blood glycine	rs13298772	C	T	0.276	0.053	0.023	3.74e-33	-0.000317666	0.049585	0.000418624	0.45
Blood glycine	rs2169387	A	G	0.126	0.133	0.0152	1.31e-16	0.000542877	0.102049	0.000301839	0.072
Blood glycoproteins	rs1047891	A	C	0.458	0.334	0.0104	1e-200	0.000109854	0.315455	0.000195037	0.57
Blood HDL diameter	rs1532085	A	G	0.226	0.405	0.0103	3.26e-106	0.000191239	0.392593	0.000186082	0.3
Blood HDL diameter	rs247617	A	C	0.173	0.289	0.0112	1.83e-53	0.000292199	0.321269	0.000194579	0.13
Blood HDL diameter	rs6065904	G	A	0.175	0.767	0.012	1.73e-47	0.000211737	0.781676	0.000219518	0.33
Blood hexadecanedioate	rs1871395	G	A	0.351	0.167	0.0232	1.65e-52	-8.4901e-05	0.15317	0.000252971	0.74
Blood hexadecanedioate	rs4149032	C	T	0.181	0.669	0.0186	9.88e-23	-0.000171213	0.651815	0.000191658	0.37
Blood hexadecanedioate	rs6663731	A	T	0.178	0.882	0.0272	5.49e-11	0.000317281	0.862713	0.000264571	0.23
Blood hexanoylcarnitine	rs11161521	T	C	0.372	0.698	0.0175	6.42e-100	0.000179951	0.70482	0.000199431	0.37
Blood hexanoylcarnitine	rs272869	A	G	0.116	0.371	0.017	1.4e-11	8.46956e-05	0.372041	0.000188292	0.65
Blood hexanoylcarnitine	rs1171615	T	C	0.132	0.778	0.0198	4.05e-11	0.000178865	0.771964	0.000216785	0.41
Blood histidine	rs7954638	C	A	0.0798	0.518	0.0102	7.25e-15	-0.000145006	0.529411	0.000182259	0.42
Blood histidine	rs3733402	A	G	0.0802	0.568	0.0103	9.14e-15	-6.62729e-05	0.515053	0.000181909	0.71
Blood histidine	rs73216231	T	A	0.119	0.118	0.0158	8.94e-14	-0.000370699	0.12792	0.00027467	0.18
Blood homocitrulline	rs8101881	T	C	0.191	0.613	0.0229	1.43e-16	-3.12038e-05	0.596498	0.000185478	0.87
Blood hydroxyisovaleroyl carnitine	rs2270968	T	G	0.182	0.263	0.0219	1.31e-16	-6.90907e-05	0.275291	0.000206277	0.74
Blood hydroxyisovaleroyl carnitine	rs274570	T	C	0.128	0.296	0.0212	1.78e-09	0.000151199	0.296663	0.000199472	0.45
Blood indolepropionate	rs1394678	C	T	0.17	0.721	0.0183	1.7e-20	4.6144e-05	0.705972	0.000203102	0.82
Blood inosine	rs494562	G	A	0.32	0.101	0.0452	1.34e-12	-0.000100621	0.100174	0.000307411	0.74
Blood isobutyrylcarnitine	rs662138	C	G	0.32	0.832	0.0217	4.98e-49	0.000105385	0.817707	0.000235268	0.66
Blood isobutyrylcarnitine	rs2065396	C	G	0.169	0.329	0.0174	2.77e-22	-0.000150859	0.330074	0.000193192	0.43
Blood isobutyrylcarnitine	rs2404602	A	G	0.119	0.44	0.0165	3.56e-13	-3.59978e-07	0.446429	0.000183443	1
Blood isovalerylcarnitine	rs11950562	A	C	0.219	0.523	0.0163	2.31e-41	0.000100932	0.53762	0.000183537	0.58
Blood isovalerylcarnitine	rs9635324	A	G	0.209	0.608	0.0167	1.89e-35	-2.4346e-05	0.603629	0.000186831	0.9
Blood kynurenine	rs8051149	A	G	0.206	0.213	0.02	9.07e-26	0.000134592	0.257922	0.000210839	0.52
Blood kynurenine	rs3184504	T	C	0.144	0.485	0.0164	6.05e-18	0.000218738	0.464441	0.000184786	0.24
Blood leucylalanine	rs4351	G	A	0.259	0.525	0.0268	3.64e-22	-0.000119261	0.516393	0.000182715	0.51
Blood leucylalanine	rs651007	C	T	0.204	0.791	0.0332	9.58e-10	-0.000525655	0.795203	0.000225214	0.02
Blood levulinate (4-oxovalerate)	rs13278849	G	A	0.128	0.27	0.0196	2.79e-11	-9.42163e-05	0.269374	0.000206519	0.65
Blood levulinate (4-oxovalerate)	rs711995	T	C	0.0997	0.448	0.0176	2.7e-08	6.30784e-05	0.439361	0.000184734	0.73
Blood mannose	rs1260326	C	T	0.3	0.591	0.0164	1.3e-77	0.000344164	0.611585	0.000186933	0.066
Blood methionine	rs320485	T	C	0.134	0.132	0.0243	4.97e-08	0.000130173	0.13641	0.000265245	0.62
Blood methylcysteine	rs7061710	C	G	0.235	0.228	0.0317	7.52e-14	-4.26715e-05	0.220952	0.000219647	0.85
Blood myo-inositol	rs4808136	A	G	0.127	0.339	0.0174	5.42e-14	-1.8666e-05	0.35997	0.000190399	0.92
Blood myo-inositol	rs4788439	C	T	0.22	0.923	0.0308	6.59e-13	-6.89493e-06	0.921163	0.000355986	0.98
Blood N-(2-furoyl)glycine	rs2277503	A	G	0.76	0.05	0.138	3.43e-08	-1.35171e-05	0.045772	0.000433444	0.98
Blood N-(3-(2-Oxopyrrolidin-1-yl)propyl)acetamide	rs12602901	G	C	0.235	0.828	0.0217	1.15e-26	5.27186e-05	0.813593	0.000234281	0.82
Blood N-(3-(2-Oxopyrrolidin-1-yl)propyl)acetamide	rs662138	C	G	0.213	0.831	0.0218	1.04e-22	0.000105385	0.817707	0.000235268	0.66
Blood N-(3-(2-Oxopyrrolidin-1-yl)propyl)acetamide	rs1005390	T	G	0.157	0.8	0.0205	2.5e-14	0.000151446	0.794191	0.000226788	0.5
Blood N-(3-(2-Oxopyrrolidin-1-yl)propyl)acetamide	rs11101730	T	A	0.254	0.059	0.035	3.28e-13	-0.000387872	0.076379	0.00034181	0.26
Blood N2,N2-dimethylguanosine	rs7203065	T	G	0.124	0.393	0.0206	2e-09	0.000162733	0.395696	0.000190031	0.39
Blood N2,N2-dimethylguanosine	rs7749940	A	C	0.119	0.374	0.0208	8.3e-09	1.55301e-05	0.360832	0.00018944	0.93
Blood N-acetylcarnosine	rs8002180	C	T	0.196	0.28	0.0197	8.23e-23	-0.00025103	0.282148	0.000203013	0.22
Blood N-acetylcarnosine	rs6804368	A	G	0.165	0.571	0.0179	8.17e-21	4.78742e-05	0.556642	0.000183354	0.79
Blood N-acetylcarnosine	rs7775554	A	C	0.141	0.528	0.0178	1.35e-15	-4.48736e-05	0.519656	0.000182104	0.81
Blood N-acetylglycine	rs715	C	T	0.298	0.29	0.0187	6.66e-58	6.6299e-05	0.308363	0.000197357	0.74
Blood N-acetylglycine	rs7948073	G	T	0.101	0.43	0.0174	4.6e-09	0.000216457	0.431824	0.000183753	0.24
Blood N-acetylglycine	rs2370998	G	A	0.0971	0.43	0.0174	3.28e-08	0.000325343	0.436073	0.000184162	0.077
Blood N-acetylornithine	rs7573275	G	A	0.621	0.726	0.0173	1e-200	-0.000143791	0.714324	0.000202263	0.48
Blood octadecanedioate	rs12829704	G	A	0.201	0.807	0.0215	9.49e-21	3.23373e-05	0.820689	0.000237115	0.89
Blood octadecanedioate	rs2108622	C	T	0.106	0.712	0.0188	1.2e-08	-0.000343902	0.700649	0.000198497	0.083
Blood octanoylcarnitine	rs7552404	A	G	0.328	0.698	0.0176	1.27e-77	0.000196188	0.701108	0.000198594	0.32
Blood octanoylcarnitine	rs8396	T	C	0.207	0.697	0.0178	1.38e-31	-1.90778e-05	0.697715	0.000197395	0.92
Blood octanoylcarnitine	rs924135	T	A	0.104	0.616	0.0169	1.09e-09	-3.01622e-05	0.604155	0.000186107	0.87
Blood O-sulfo-L-tyrosine	rs6151429	C	T	0.272	0.071	0.0321	6.51e-18	0.000121461	0.077659	0.000338833	0.72
Blood O-sulfo-L-tyrosine	rs651007	C	T	0.13	0.799	0.0206	2.78e-10	-0.000525655	0.795203	0.000225214	0.02
Blood palmitoyl sphingomyelin	rs445925	G	A	0.209	0.921	0.0349	1.97e-09	-0.00012257	0.888779	0.000289587	0.67
Blood palmitoyl sphingomyelin	rs633695	G	A	0.102	0.282	0.0183	2.47e-08	0.000433843	0.299117	0.000199733	0.03
Blood phenylalanylserine	rs4362	T	C	0.27	0.528	0.0282	1.37e-21	-0.00022506	0.514286	0.000183364	0.22
Blood phenylalanylserine	rs12266302	C	A	0.454	0.045	0.0831	4.71e-08	-0.000634987	0.04076	0.000460064	0.17
Blood phenyllactate (PLA)	rs4784054	A	G	0.284	0.106	0.0302	2.31e-21	-0.000213609	0.106421	0.000297964	0.47
Blood phosphatidylcholine and other cholines	rs1077835	G	A	0.178	0.251	0.0139	5.91e-37	0.00051295	0.228107	0.000218026	0.019
Blood phosphatidylcholine and other cholines	rs1532085	A	G	0.136	0.417	0.0123	3.23e-28	0.000191239	0.392593	0.000186082	0.3
Blood proline	rs2518802	C	A	0.443	0.097	0.0274	4.15e-59	0.00037044	0.097013	0.000307335	0.23
Blood proline	rs5747934	T	C	0.54	0.047	0.0385	2e-44	-0.000123495	0.046591	0.000434887	0.78
Blood proline	rs416659	C	G	0.145	0.728	0.0184	4.66e-15	-3.91353e-05	0.697409	0.000200304	0.85
Blood propionylcarnitine	rs12356193	A	G	0.268	0.836	0.022	1.96e-33	-0.00010135	0.836527	0.000245258	0.68
Blood propionylcarnitine	rs7727544	C	T	0.136	0.445	0.0165	6.61e-16	3.38003e-05	0.453362	0.000183403	0.85
Blood propionylcarnitine	rs662138	C	G	0.167	0.83	0.0219	3.15e-14	0.000105385	0.817707	0.000235268	0.66
Blood scyllo-inositol	rs4787294	A	T	0.325	0.928	0.0347	9.64e-21	-1.49882e-05	0.936369	0.000371988	0.97
Blood selenium	rs921943	T	C	0.22	0.694	0.0205	9.4e-28	5.70133e-05	0.286516	0.00020081	0.78
Blood serine	rs1163251	T	C	0.185	0.6	0.0167	7.05e-27	9.54957e-05	0.602796	0.000188346	0.61
Blood serine	rs715	C	T	0.168	0.289	0.0181	2.69e-21	6.6299e-05	0.308363	0.000197357	0.74
Blood serine	rs10229446	A	G	0.142	0.757	0.0192	1.52e-13	0.000187501	0.753602	0.000211053	0.38
Blood sphingomyelins	rs11591147	G	T	0.336	0.971	0.0364	3.74e-20	0.00063285	0.983293	0.000707903	0.37
Blood stearate (18_0)	rs603424	A	G	0.199	0.184	0.0212	6.06e-21	-0.000221237	0.188302	0.000238317	0.35
Blood stearate (18_0)	rs1348656	C	T	0.117	0.202	0.0205	1.17e-08	-0.000180331	0.20413	0.000228049	0.43
Blood succinylcarnitine	rs1472631	A	G	0.345	0.492	0.017	1.85e-88	0.000238702	0.500247	0.000182835	0.19
Blood succinylcarnitine	rs924135	T	A	0.166	0.617	0.0179	1.52e-19	-3.01622e-05	0.604155	0.000186107	0.87
Blood succinylcarnitine	rs10988217	G	A	0.154	0.612	0.0178	1.36e-18	3.9632e-05	0.591128	0.000188156	0.83
Blood tetradecadienoate	rs6685187	G	A	0.176	0.591	0.0167	2.88e-26	0.000117125	0.604472	0.000186039	0.53
Blood tetradecadienoate	rs12317268	G	A	0.403	0.166	0.0248	4.16e-60	-6.20098e-05	0.152825	0.000253163	0.8
Blood tetradecadienoate	rs4149032	C	T	0.192	0.671	0.0199	3.67e-22	-0.000171213	0.651815	0.000191658	0.37
Blood tetradecadienoate	rs6663731	A	T	0.227	0.886	0.0295	1.39e-14	0.000317281	0.862713	0.000264571	0.23
Blood tryptophan betaine	rs2405522	G	A	0.251	0.833	0.0224	4.49e-29	1.48968e-05	0.822029	0.000240267	0.95
Blood tyrosine	rs9400467	C	T	0.136	0.294	0.018	6.54e-14	5.48194e-05	0.289865	0.00020361	0.79
Blood tyrosine	rs172650	A	C	0.11	0.654	0.0173	2.82e-10	0.000141014	0.630414	0.00018937	0.46
Blood tyrosine	rs12728678	C	T	0.116	0.8	0.0206	2.19e-08	-0.000169697	0.783668	0.000220445	0.44
Bloodurate	rs938554	G	C	0.392	0.774	0.0192	5.85e-93	2.60279e-05	0.777756	0.000218876	0.91
Blood urate	rs11730320	T	C	0.0995	0.667	0.0174	7.08e-09	7.64366e-05	0.642467	0.000197	0.7
Blood uridine	rs131794	A	C	0.164	0.207	0.0203	4.37e-16	9.67286e-05	0.20753	0.000223663	0.67
Blood uridine	rs532545	C	T	0.0997	0.693	0.0179	3.41e-08	-7.89337e-05	0.668365	0.00019361	0.68
Blood uridine	rs2686796	T	C	0.0914	0.452	0.0165	1.89e-08	-1.60916e-05	0.434198	0.000183821	0.93
Blood valine	rs9637599	C	A	0.111	0.47	0.00895	1.67e-35	0.000280892	0.4911	0.000182697	0.12
Blood valine	rs10211524	A	G	0.0834	0.41	0.0091	5.24e-20	0.000160688	0.42991	0.00018538	0.39
Blood zinc	rs2120019	T	C	0.239	0.557	0.0275	1.55e-18	0.000302895	0.79158	0.000227295	0.18
Blood zinc	rs1532423	A	G	0.193	0.384	0.0282	6.4e-12	-5.88382e-05	0.425418	0.000183919	0.75
Blymphocytechemoattractant	rs7541151	T	C	0.853	0.028	0.147	6.44e-09	-0.000559587	0.019937	0.000664841	0.4
Cancer antigen 19-9	rs485073	A	G	0.466	0.485	0.0467	2.12e-23	-0.000220352	0.473177	0.000183559	0.23
Caprylate (8:0)	rs10514491	T	C	0.101	0.675	0.0176	1.59e-08	-0.00029467	0.684809	0.000197903	0.14
Caprylate (8:0)	rs8059670	C	T	0.0893	0.556	0.0166	3.72e-08	3.15223e-05	0.544378	0.000182508	0.86
Carcinoembryonic antigen	rs570794	T	C	0.401	0.485	0.0474	2.84e-17	-0.000206428	0.472379	0.000183226	0.26
Carcinoembryonic antigen	rs12468845	C	A	0.716	0.036	0.13	3.88e-08	0.000237683	0.053119	0.000406548	0.56
CD 40 antigen	rs6032660	G	A	0.508	0.248	0.0544	9.81e-21	0.000265754	0.243465	0.000212551	0.21
CD5	rs2765501	G	A	0.302	0.605	0.0495	9.97e-10	-2.04783e-05	0.605601	0.000188475	0.91
Chemokine CC-4	rs80329614	C	T	0.962	0.074	0.0883	1.16e-27	-0.000453338	0.076657	0.000344078	0.19
Circulating 25-hydroxyvitamin D	rs3755967	C	T	0.24	0.204	0.00617	1e-200	4.72341e-05	0.712285	0.00020091	0.82
Circulating 25-hydroxyvitamin D	rs12785878	T	G	0.086	0.354	0.00524	3.8e-62	-3.48625e-05	0.75948	0.000221438	0.87
Circulating 25-hydroxyvitamin D	rs10741657	A	G	0.077	0.308	0.00543	2.05e-46	0.000205858	0.397954	0.000185474	0.26
Circulating 25-hydroxyvitamin D	rs17216707	T	C	0.0674	0.846	0.00695	8.14e-23	-0.000109649	0.812204	0.000237151	0.64
Circulating 25-hydroxyvitamin D	rs10745742	T	C	0.0381	0.502	0.00502	1.88e-14	-0.000310633	0.38385	0.000187832	0.098
Circulating adiponectin	rs6810075	T	C	0.114	0.6	0.00761	1.19e-43	0.000183542	0.657269	0.000190697	0.34
Circulating carotenoids	rs6564851	G	T	0.241	0.39	0.0234	2e-24	-2.22123e-05	0.529277	0.000182227	0.91
Circulating C-reactive protein	rs2794520	C	T	0.138	0.66	0.00517	2e-186	-0.000159976	0.67059	0.000193118	0.41
Circulating C-reactive protein	rs4420638	A	G	0.161	0.8	0.00612	8.8e-139	2.52121e-06	0.812442	0.000232514	0.99
Circulating C-reactive protein	rs1183910	G	A	0.129	0.67	0.00521	2.1e-124	-2.42009e-07	0.691467	0.000197116	1
Circulating C-reactive protein	rs4420065	C	T	0.0906	0.61	0.00503	3.5e-62	5.69586e-05	0.623209	0.000187477	0.76
Circulating C-reactive protein	rs4129267	C	T	0.0792	0.6	0.00501	2.1e-48	-4.96379e-05	0.599346	0.0001856	0.79
Circulating fetuin-A	rs4917	C	T	0.574	0.68	0.0157	1e-200	7.05273e-05	0.650812	0.000190664	0.71
Coffee consumption	rs2472297	T	C	0.082	0.24	0.00547	6.45e-47	7.42683e-05	0.251342	0.000210567	0.73
Coffee consumption	rs4410790	C	T	0.0677	0.63	0.00484	1.48e-57	-0.000152855	0.622234	0.000188099	0.42
Coffee consumption	rs17685	A	G	0.0361	0.29	0.00515	9.06e-14	7.08164e-05	0.277096	0.000202652	0.73
Corrected insulin response	rs10830963	C	G	0.165	0.3	0.021	1.26e-14	5.64018e-05	0.273982	0.00020388	0.78
Corrected insulin response	rs2206734	C	T	0.16	0.165	0.026	6.39e-10	-0.000103135	0.819887	0.000236296	0.66
Corrected insulin response	rs11187144	C	T	0.113	0.602	0.0198	2.75e-08	0.000141878	0.385713	0.000187394	0.45
Cortisone	rs10938815	T	G	0.099	0.593	0.017	8.38e-09	-0.000226277	0.592483	0.000185168	0.22
Cystatin-C	rs13039144	G	A	0.39	0.147	0.0685	1.23e-08	0.000205647	0.175682	0.000238789	0.39
Deoxycholate	rs8192870	G	T	0.115	0.65	0.0211	3.99e-08	-6.5315e-06	0.661656	0.000192223	0.97
Description of average fatty acid chain length,not actual carbon number	rs12365864	A	G	0.091	0.839	0.0166	4.94e-08	7.54687e-05	0.788339	0.000222621	0.74
Dihomo-gamma-linoleic acid (20:3n6)	rs174547	C	T	0.532	0.326	0.0152	2.63e-151	0.000285669	0.336712	0.000193363	0.14
Dihomo-gamma-linoleic acid (20:3n6)	rs16966952	G	A	0.18	0.689	0.0163	7.6e-65	0.000112282	0.703879	0.000198856	0.57
Dihomo-gamma-linolenic acid(20:3n6)	rs174555	C	T	0.444	0.29	0.0161	5e-168	0.000431585	0.301683	0.000198864	0.03
Dihomo-gamma-linolenic acid(20:3n6)	rs4985155	A	G	0.272	0.648	0.0157	2e-67	0.000146492	0.663639	0.000192062	0.44
Dimethylarginine (SDMA+ADMA)	rs37379	A	G	0.164	0.087	0.0301	3.43e-08	0.000263651	0.103559	0.000300809	0.38
Docosahexaenoic acid (22:6n3)	rs3734398	T	C	0.12	0.572	0.0151	1.65e-15	4.59318e-05	0.570838	0.000184368	0.8
Docosapentaenoate (n3 DPA;22:5n3)	rs174538	G	A	0.135	0.697	0.0179	8.9e-14	-0.000296211	0.691059	0.000197599	0.13
Docosapentaenoic acid (22:5n3)	rs174547	T	C	0.411	0.674	0.0154	3.79e-154	-0.000285669	0.663288	0.000193363	0.14
Docosapentaenoic acid (22:5n3)	rs3734398	C	T	0.209	0.426	0.015	9.61e-44	-4.59318e-05	0.429162	0.000184368	0.8
Docosapentaenoic acid (22:5n3)	rs780094	T	C	0.0878	0.41	0.0152	9.04e-09	-0.000297464	0.378644	0.000187654	0.11
Dodecanedioate	rs1572603	G	A	0.165	0.87	0.0293	1.46e-08	0.000399183	0.876706	0.000276142	0.15
Eicosapentaenoate (EPA;20:5n3)	rs174556	C	T	0.172	0.701	0.0179	1.97e-22	-0.00042412	0.699097	0.000199042	0.033
Eicosapentaenoic acid (20:5n3)	rs174538	G	A	0.264	0.72	0.0165	5.37e-58	-0.000296211	0.691059	0.000197599	0.13
Eicosapentaenoic acid (20:5n3)	rs3734398	C	T	0.105	0.427	0.0151	3.99e-12	-4.59318e-05	0.429162	0.000184368	0.8
Epithelial-derived neutrophil-activating	rs409336	A	C	0.396	0.857	0.0693	1.11e-08	-0.000443616	0.868119	0.000272747	0.1
E-selectin	rs507666	A	G	0.848	0.191	0.0555	1.01e-52	0.000412759	0.182437	0.000235537	0.08
Factor VII	rs10665	G	A	0.799	0.107	0.0749	1.44e-26	0.00010696	0.116327	0.000284336	0.71
Factor VII	rs11594693	A	T	0.303	0.735	0.055	3.72e-08	0.000145203	0.742861	0.000208955	0.49
Fasting glucose	rs10830963	G	C	0.136	0.7	0.00638	2.2e-100	-5.64018e-05	0.726018	0.00020388	0.78					0)
Fasting glucose	rs560887	C	T	0.13	0.674	0.00624	2.63e-99	-0.000343314	0.713157	0.000201359	0.089					0)
Fasting glucose	rs2908282	A	G	0.112	0.199	0.00733	3.51e-53	-0.000364405	0.178668	0.000237402	0.12
Fasting proinsulin	rs10501320	G	C	0.205	0.708	0.0149	2.05e-45	-0.000147954	0.744834	0.00020918	0.48
Fasting proinsulin	rs11603334	A	G	0.263	0.129	0.0202	3.25e-38	-9.33432e-05	0.151335	0.000253247	0.71
Fatty acid length	rs12365864	A	G	0.091	0.839	0.0166	4.94e-08	7.54687e-05	0.788339	0.000222621	0.74
Fetuin-A	rs2070633	T	C	0.663	0.324	0.0475	2.88e-44	-9.62261e-05	0.483139	0.000182611	0.6
Fibroblast growth factor 4	rs13117858	G	T	0.437	0.859	0.0694	3.12e-10	-0.000122293	0.867626	0.000273014	0.65
Gamma-glutamylphenylalanine	rs2263065	G	T	0.097	0.558	0.0166	3.56e-09	0.000201766	0.487763	0.000183588	0.27
Gamma-glutamylphenylalanine	rs2817817	G	A	0.102	0.719	0.0184	2.14e-08	0.000121242	0.691674	0.000199292	0.54
Gamma-glutamylvaline	rs1083801	G	A	0.105	0.293	0.0181	8.78e-09	2.0359e-05	0.272276	0.000211444	0.92
Gamma-linoleicacid(18_3n6)	rs174547	T	C	0.256	0.674	0.016	2.3e-72	-0.000285669	0.663288	0.000193363	0.14
Gamma-linoleicacid(18_3n6)	rs16966952	G	A	0.1	0.689	0.0164	5.05e-11	0.000112282	0.703879	0.000198856	0.57
Gamma-linolenicacid(18_3n6)	rs174547	T	C	0.311	0.674	0.0159	2e-72	-0.000285669	0.663288	0.000193363	0.14
Gamma-linolenicacid(18_3n6)	rs4985155	A	G	0.112	0.647	0.0159	2e-12	0.000146492	0.663639	0.000192062	0.44
Glutathione S-transferase alpha	rs9395826	G	A	0.313	0.489	0.0482	8.19e-11	-0.000216219	0.479459	0.000182999	0.24
Glycochenodeoxycholate	rs4870490	A	G	0.205	0.066	0.0347	3.14e-09	0.000285428	0.072302	0.000351578	0.42
Glycoproteinacetyls	rs77303550	T	C	0.151	0.186	0.013	4.04e-30	-0.000500292	0.190056	0.000231985	0.031
Growth-regulated alpha protein	rs1263549	G	A	0.702	0.961	0.125	2.16e-08	0.000567358	0.962564	0.000487895	0.24
Haptoglobin	rs72787038	A	C	0.458	0.814	0.0615	9.69e-14	-0.000367903	0.823358	0.000238407	0.12
HbA1C levels	rs16926246	C	T	0.163	0.89	0.0105	3.11e-54	0.000155036	0.87078	0.000270637	0.57
HbA1C levels	rs1046896	T	C	0.0764	0.314	0.00707	1.58e-26	4.04511e-05	0.314878	0.000195613	0.84
HDL	rs9989419	G	A	0.139	0.595	0.0034	1e-200	4.8689e-06	0.602714	0.00018561	0.98
Heptanoate (7:0)	rs10153405	G	A	0.0944	0.466	0.0165	9.27e-09	-0.000141057	0.467413	0.000183175	0.44
Heptanoate (7:0)	rs864428	T	C	0.094	0.406	0.0168	2.99e-08	5.12785e-06	0.420783	0.000185636	0.98
Hippocampus volume	rs77956314	C	T	0.151	0.075	0.0233	9.33e-11	0.000651093	0.079983	0.000335412	0.052
Hippocampus volume	rs61921502	T	G	0.111	0.857	0.0176	2.92e-10	2.89152e-05	0.83409	0.000246887	0.91
HOMA-B	rs560887	T	C	0.0876	0.326	0.00789	7.67e-29	0.000343314	0.286843	0.000201359	0.089
HOMA-B	rs10830963	C	G	0.0787	0.3	0.00807	8.6e-23	5.64018e-05	0.273982	0.00020388	0.78
HOMA-B	rs1974620	C	T	0.0494	0.518	0.00741	3.15e-11	1.92973e-05	0.446869	0.000183438	0.91
Hypoxanthine	rs6459467	A	G	0.14	0.389	0.0173	1.93e-16	0.000151989	0.400068	0.000188431	0.42
Indoleacetate	rs7809234	A	T	0.16	0.876	0.0252	1.6e-10	5.96163e-05	0.883492	0.000283678	0.83
Indoleacetate	rs6497490	G	T	0.143	0.118	0.0258	3.49e-08	0.000101234	0.132582	0.000283263	0.72
Indolelactate	rs15676	A	G	0.132	0.712	0.0187	1.33e-12	-7.14885e-05	0.703181	0.000201686	0.72
Insulin disposition index	rs10830963	C	G	0.174	0.3	0.021	8.14e-17	5.64018e-05	0.273982	0.00020388	0.78
Interleukin-13	rs7433647	A	C	0.418	0.125	0.0733	1.21e-08	0.000350673	0.146653	0.000258202	0.18
Interleukin-16	rs11556218	G	T	1.01	0.076	0.0863	6.02e-32	-0.000286496	0.093695	0.000311761	0.36
Interleukin-18	rs146245376	G	C	0.557	0.062	0.101	3.06e-08	0.000333347	0.0563	0.000396122	0.4
Interleukin-6 receptor	rs12126142	G	A	0.881	0.608	0.0402	1.81e-106	-4.51002e-05	0.599184	0.000185624	0.81
Interleukin-8	rs11889675	C	T	0.37	0.848	0.0676	4.6e-08	0.000471144	0.847626	0.000253571	0.063
Iron status	rs1800562	A	G	0.273	0.067	0.0127	3e-97	0.000462252	0.073602	0.000348762	0.19
Iron status	rs7385804	A	C	0.059	0.621	0.00658	1e-18	0.000159308	0.627108	0.000187655	0.39
Isoleucine	rs1260326	T	C	0.0844	0.361	0.00979	9.75e-18	-0.000344164	0.388415	0.000186933	0.066
Isoleucine	rs10014755	G	A	0.069	0.492	0.00898	2.14e-14	0.000454795	0.536063	0.000182514	0.013
Job involves mainly walking or standing	rs1487445	C	T	0.0272	0.516	0.00324	4.38e-17	-0.000337566	0.528095	0.000182977	0.064
Lactate	rs1260326	T	C	0.0566	0.361	0.00978	7.23e-09	-0.000344164	0.388415	0.000186933	0.066
Lactate	rs762523	G	A	0.052	0.66	0.00946	3.96e-08	-2.93736e-05	0.643374	0.000190705	0.88
Laurate (12:0)	rs9563502	G	A	0.101	0.288	0.0182	2.56e-08	-0.000286844	0.287587	0.00020073	0.15
Laurate (12:0)	rs6441206	A	G	0.0908	0.464	0.0165	2.09e-08	-0.000248439	0.482989	0.000181817	0.17
Laurylcarnitine	rs4690909	C	G	0.133	0.69	0.0217	1.06e-09	-1.59333e-05	0.676696	0.000196772	0.94
LDL	rs7254892	G	A	0.439	0.968	0.0108	1e-200	0.000295481	0.965861	0.000502299	0.56
LDL	rs646776	T	C	0.151	0.788	0.00414	1e-200	0.000353941	0.775389	0.0002176	0.1
LDL	rs6511720	G	T	0.208	0.902	0.00575	1e-200	8.03418e-05	0.882132	0.000281679	0.78
LDL	rs2075650	G	A	0.17	0.127	0.00528	1e-200	-0.000229626	0.144103	0.000258566	0.37
LDL diameter	rs10468017	T	C	0.176	0.314	0.0109	6.33e-58	-2.20385e-05	0.290782	0.000200232	0.91
LDL diameter	rs12149545	G	A	0.101	0.715	0.0113	5.13e-19	-0.000303638	0.69057	0.000197054	0.12
Leptin	rs2031468	T	C	0.283	0.399	0.0495	1.04e-08	-3.96417e-05	0.370073	0.00018902	0.83
Linoleic acid (18:2n6)	rs174550	C	T	0.538	0.324	0.0152	1e-200	0.000292992	0.336511	0.00019333	0.13
Linoleic acid (18:2n6)	rs1136001	T	G	0.132	0.309	0.0164	1e-15	-9.1555e-05	0.29727	0.00019866	0.64
Lysine	rs2863979	A	G	0.154	0.724	0.0184	1.44e-17	-0.000465046	0.728556	0.000204436	0.023
Macrophage colony-stimulating factor 1	rs111494896	C	G	0.68	0.041	0.122	2.77e-08	-0.000449619	0.046172	0.000435271	0.3
Macrophage inflammatory protein-1 alpha	rs2015086	A	G	0.525	0.848	0.0664	2.56e-15	0.000446331	0.860381	0.000265521	0.092
Macrophage inflammatory protein-1 beta	rs4796217	C	T	0.295	0.324	0.0518	1.19e-08	-0.000275223	0.30603	0.000200749	0.17
Malate	rs7503429	C	A	0.105	0.574	0.0171	1.64e-09	0.000206339	0.57569	0.000186639	0.27
Margarate (17:0)	rs603424	A	G	0.162	0.187	0.0211	1.56e-14	-0.000221237	0.188302	0.000238317	0.35
Matrixmetalloproteinase-7	rs9753755	C	T	0.863	0.966	0.133	8.87e-11	-0.000534738	0.966556	0.000508046	0.29
Maximumheartrateduringfitnesstest	rs1012020	G	A	0.0806	0.098	0.0107	4.27e-14	5.26919e-05	0.103465	0.000300231	0.86
Maximumheartrateduringfitnesstest	rs7314860	G	A	0.053	0.829	0.00843	3.39e-10	-0.000109561	0.826902	0.000244467	0.65
Maximumheartrateduringfitnesstest	rs151041685	T	G	0.0678	0.088	0.0112	1.42e-09	0.000165267	0.085307	0.0003248	0.61
Monocytechemotacticprotein2	rs1133763	C	A	0.492	0.147	0.0677	3.54e-13	2.74691e-05	0.159812	0.0002502	0.92
Mono-unsaturatedfattyacids	rs1260326	T	C	0.117	0.363	0.0126	3.53e-20	-0.000344164	0.388415	0.000186933	0.066
Mono-unsaturatedfattyacids	rs1800588	T	C	0.126	0.249	0.014	4.76e-19	0.000516313	0.223713	0.000218864	0.018
Mono-unsaturatedfattyacids	rs964184	G	C	0.15	0.144	0.0173	8.96e-18	7.33163e-05	0.137495	0.00026378	0.78
Myeloidprogenitorinhibitoryfactor1	rs861273	G	A	0.427	0.229	0.0569	6.37e-14	-0.000302952	0.19931	0.000234028	0.19
Myeloidprogenitorinhibitoryfactor1	rs72752381	C	T	0.794	0.969	0.14	1.37e-08	-0.000415176	0.973503	0.000569589	0.47
Myristoleate(14_1n5)	rs603424	G	A	0.169	0.815	0.0211	7.16e-16	0.000221237	0.811698	0.000238317	0.35
N1-methyl-3-pyridone-4-carboxamide	rs6430553	C	T	0.118	0.607	0.0169	6.29e-12	2.23966e-05	0.617584	0.000189525	0.9
N1-methyladenosine	rs315988	T	C	0.107	0.237	0.0193	1.08e-08	0.000173739	0.245584	0.000212075	0.41
N-acetylalanine	rs11144136	T	G	0.13	0.138	0.024	4.86e-08	-0.000425282	0.136775	0.000264739	0.11
Neuronal cell adhesion molecule	rs10487851	T	C	0.329	0.69	0.0522	3.01e-10	0.000343584	0.698352	0.000198199	0.083
Nonadecanoate (19:0)	rs603424	A	G	0.121	0.183	0.0213	2.23e-08	-0.000221237	0.188302	0.000238317	0.35
Oleate (18:1n9)	rs1348656	C	T	0.118	0.202	0.0205	1.06e-08	-0.000180331	0.20413	0.000228049	0.43
Oleic acid (18:1n9)	rs102275	C	T	0.187	0.328	0.0158	2.19e-32	0.000290006	0.355703	0.000190817	0.13
Oleoylcarnitine	rs273914	A	T	0.114	0.368	0.0172	3.04e-11	1.10061e-05	0.380508	0.000187311	0.95
Omega-3 fatty acids	rs174546	C	T	0.152	0.597	0.0123	1.19e-34	-0.00029676	0.663463	0.000193333	0.12
Omega-3 fatty acids	rs1260326	T	C	0.0963	0.363	0.0126	3.37e-14	-0.000344164	0.388415	0.000186933	0.066
Omega-7 and -9 and saturated fatty acids	rs1800588	T	C	0.137	0.249	0.014	2.11e-22	0.000516313	0.223713	0.000218864	0.018
Omega-7 and -9 and saturated fatty acids	rs1260326	T	C	0.114	0.363	0.0126	1.95e-19	-0.000344164	0.388415	0.000186933	0.066
Omega-7 and -9 and saturated fatty acids	rs964184	G	C	0.147	0.144	0.0173	2.93e-17	7.33163e-05	0.137495	0.00026378	0.78
Omega-9 and saturated fatty acids	rs1800588	T	C	0.137	0.249	0.014	2.11e-22	0.000516313	0.223713	0.000218864	0.018
Omega-9 and saturated fatty acids	rs1260326	T	C	0.114	0.363	0.0126	1.95e-19	-0.000344164	0.388415	0.000186933	0.066
Omega-9 and saturated fatty acids	rs964184	G	C	0.147	0.144	0.0173	2.93e-17	7.33163e-05	0.137495	0.00026378	0.78
Palmitate (16:0)	rs603424	A	G	0.134	0.184	0.0212	2.46e-10	-0.000221237	0.188302	0.000238317	0.35
Palmitic acid (16:0)	rs2391388	C	A	0.0999	0.451	0.015	2.72e-11	-0.00013528	0.460379	0.000182589	0.46
Palmitoleate (16:1n7)	rs603424	G	A	0.162	0.815	0.0212	1.31e-14	0.000221237	0.811698	0.000238317	0.35
Palmitoleic acid (16:1n7)	rs603424	G	A	0.147	0.807	0.0189	5.69e-15	0.000221237	0.811698	0.000238317	0.35
Palmitoleic acid(16:1n7)	rs102275	C	T	0.114	0.329	0.0159	6.6e-13	0.000290006	0.355703	0.000190817	0.13
Palmitoylcarnitine	rs273914	A	T	0.109	0.369	0.0172	4.02e-10	1.10061e-05	0.380508	0.000187311	0.95
Pantothenate	rs1395	A	G	0.116	0.703	0.0182	8.14e-11	7.19004e-05	0.684736	0.000197525	0.72
Pelargonate (9:0)	rs1938479	C	T	0.0955	0.355	0.0172	1.78e-08	0.000288254	0.347823	0.000191308	0.13
Pentadecanoate (15:0)	rs6887589	G	A	0.11	0.221	0.0202	4.33e-08	-0.000146506	0.2215	0.000221271	0.51
Phenylacetylglutamine	rs4797105	C	G	0.112	0.797	0.0204	3.59e-08	0.000243819	0.764505	0.000217173	0.26
Phenylalanine	rs2731672	C	T	0.092	0.74	0.0113	3.85e-16	0.000192388	0.732773	0.0002071	0.35
Phenylalanine	rs1718309	A	G	0.0761	0.397	0.00959	2.5e-15	-7.23901e-05	0.39203	0.000186893	0.7
Phenylalanine	rs4253238	T	C	0.0666	0.555	0.00994	2.53e-11	-5.30507e-05	0.515013	0.000181944	0.77
Pipecolate	rs12725284	T	C	0.126	0.161	0.0224	1.72e-08	-0.000291723	0.242528	0.000213059	0.17
Plasma cortisol	rs12589136	T	G	0.106	0.217	0.0153	3.32e-12	7.0206e-05	0.212077	0.000222017	0.75
Plasma progesterone	rs34670419	G	T	0.516	0.963	0.0687	6e-14	0.00021449	0.962117	0.000476996	0.65
Plasma progesterone	rs112295236	G	C	0.369	0.062	0.0539	8e-12	-0.00042954	0.06108	0.000381488	0.26
Pro-hydroxy-pro	rs9594738	T	C	0.0903	0.478	0.0165	4.53e-08	6.67879e-05	0.476298	0.000182614	0.71
Putamen volume	rs8017172	G	A	0.127	0.608	0.0126	5.65e-24	4.78177e-05	0.567998	0.000185173	0.8
Putamen volume	rs62097986	A	C	0.0832	0.387	0.0126	4.82e-11	0.000162268	0.403387	0.0001875	0.39
Putamen volume	rs683250	G	A	0.0728	0.338	0.013	2.32e-08	-2.34206e-05	0.38383	0.000186753	0.9
Pyruvate	rs1260326	T	C	0.0794	0.361	0.00979	5.47e-16	-0.000344164	0.388415	0.000186933	0.066
Pyruvate	rs79993961	C	T	0.138	0.949	0.0209	3.99e-11	-0.000506237	0.968304	0.00052377	0.34
Receptor for advanced glycosylation end	rs4953649	T	C	0.288	0.653	0.051	1.66e-08	0.000174759	0.665204	0.000193576	0.37
Serotransferrin	rs6762415	T	G	0.369	0.464	0.0479	1.17e-14	-3.14849e-05	0.463833	0.000182582	0.87
Serum calcium	rs780094	T	C	0.191	0.42	0.00574	1e-10	-0.000297464	0.378644	0.000187654	0.11
Serum calcium	rs1801725	T	G	0.139	0.15	0.00799	9e-86	-0.00010182	0.130232	0.000269848	0.7
Serum IgE	rs2251746	C	T	0.172	0.149	0.0164	5e-26	5.18505e-05	0.280008	0.000202647	0.8
Serum IgE	rs20541	A	G	0.114	0.73	0.0131	3e-18	0.000108498	0.184266	0.000234041	0.64
Serum IgE	rs1059513	T	C	0.161	0.93	0.0229	2e-12	-0.000407548	0.895474	0.0002963	0.17
Serum vitamin A1	rs1667255	C	A	0.0902	0.31	0.0153	6e-14	-0.000153884	0.39338	0.000186616	0.41
Serum vitamin A1	rs10882272	T	C	0.0875	0.65	0.0149	7e-15	0.000234649	0.615878	0.000186974	0.21
Serum vitamin B12	rs602662	A	G	0.164	0.596	0.00671	8.15e-138	0.000201433	0.52719	0.000183171	0.27
Serum vitamin B12	rs34324219	C	A	0.217	0.881	0.0102	2.54e-109	0.000276826	0.89408	0.000294835	0.35
Serum vitamin B12	rs1801222	G	A	0.114	0.593	0.00672	7.24e-74	0.0003365	0.638655	0.00018978	0.076
Serum vitamin B12	rs2336573	T	C	0.314	0.031	0.0191	2.89e-60	0.000233507	0.040752	0.000468146	0.61
Serum vitamin B12	rs1131603	C	T	0.215	0.055	0.0145	2.11e-48	0.000265352	0.043886	0.000443048	0.55
Serum vitamin B12	rs41281112	C	T	0.18	0.948	0.0149	4.6e-34	-0.000596095	0.973808	0.000566997	0.29
Serum vitamin B12	rs1141321	C	T	0.0684	0.627	0.00684	5.11e-25	8.07936e-05	0.630012	0.000188453	0.67
Serum vitamin B6	rs4654748	T	C	0.168	0.5	0.0325	8e-18	-0.000329495	0.468207	0.000182738	0.072
Sortilin	rs646776	A	G	0.343	0.769	0.0574	2.2e-09	0.000353941	0.775389	0.0002176	0.1
Stearic acid (18:0)	rs102275	T	C	0.148	0.678	0.0159	1.33e-20	-0.000290006	0.644297	0.000190817	0.13
Stearic acid (18:0)	rs6675668	G	T	0.13	0.51	0.0149	2.16e-18	0.00016132	0.493034	0.000182006	0.37
Stearic acid (18:0)	rs11119805	T	A	0.135	0.877	0.0227	2.8e-09	0.000141236	0.870138	0.000270701	0.6
Stearidonate (18:4n3)	rs174601	C	T	0.139	0.66	0.0174	7.93e-16	-0.000211476	0.621799	0.000187922	0.26
Stearoylcarnitine	rs272881	G	A	0.114	0.383	0.0176	1.11e-10	1.36744e-05	0.380561	0.000187292	0.94
Tamm-Horsfallurinaryglycoprotein	rs12934455	T	C	0.834	0.158	0.0612	2.8e-42	-0.000104009	0.161968	0.000247601	0.67
Telomerelength	rs10936599	C	T	0.0992	0.729	0.00818	2.54e-13	-7.25154e-05	0.757511	0.000212358	0.73
Telomerelength	rs2736100	C	A	0.0762	0.515	0.00879	4.38e-19	0.000168884	0.50309	0.000181778	0.35
Tenascin-C	rs2685421	G	A	0.351	0.717	0.0535	5.27e-11	2.7157e-05	0.691716	0.000197401	0.89
Thrombopoietin	rs2279191	A	G	0.312	0.758	0.0567	3.83e-08	0.000191752	0.75794	0.000212011	0.37
Thymus-expressed chemokine	rs72927542	C	T	0.71	0.962	0.127	2.26e-08	3.28402e-05	0.951061	0.000423049	0.94
Total cholesterol	rs7412	C	T	0.362	0.934	0.00931	1e-200	0.000100008	0.919976	0.000334753	0.77
Total phosphoglycerides	rs1077835	G	A	0.176	0.25	0.014	4.7e-36	0.00051295	0.228107	0.000218026	0.019
Total phosphoglycerides	rs10468017	T	C	0.141	0.32	0.013	3.86e-27	-2.20385e-05	0.290782	0.000200232	0.91
Total triglycerides	rs10790162	A	G	0.206	0.091	0.00581	1e-200	0.000242253	0.0700121	0.000357339	0.5
Total triglycerides	rs1260326	T	C	0.115	0.413	0.0034	1e-200	-0.000344164	0.388415	0.000186933	0.066
Total triglycerides	rs12294259	T	C	0.228	0.059	0.00719	1.79e-200	-0.0001364	0.066914	0.000364333	0.71
Total triglycerides	rs12678919	A	G	0.156	0.879	0.00512	1.82e-199	2.21861e-05	0.90248	0.000305619	0.94
Trefoil factor 3	rs2444229	C	T	0.324	0.753	0.0562	8.33e-09	9.40191e-05	0.761736	0.000217122	0.66
Vascular cell adhesion molecule-1	rs13027473	T	C	0.373	0.149	0.0682	4.53e-08	-0.000177719	0.15579	0.000250457	0.48
VLDL diameter	rs964184	G	C	0.194	0.142	0.0145	4.57e-40	7.33163e-05	0.137495	0.00026378	0.78
VLDL diameter	rs1532085	G	A	0.116	0.595	0.0103	1.68e-28	-0.000191239	0.607407	0.000186082	0.3
Weight	rs1421085	C	T	0.0598	0.45	0.00546	5.35e-28	-8.76987e-07	0.394615	0.000186844	1

## Sheet: Table_2B
Table_2B: Effect allele, frequency, effect on exposure and strength of association with Generalized convulsive epilepsy for SNPs
				Trait				Generalized convulsive epilepsy
Trait	SNP	effect_allele	other_allele	beta	eaf	se	pval	beta	eaf	se	pval
1,6-anhydroglucose	rs10120252	G	A	0.174	0.181	0.0313	3.03e-08	-0.0346614	0.171839	0.110943	0.754717
10-nonadecenoate (19:1n9)	rs1348656	C	T	0.113	0.202	0.0205	3.46e-08	0.0734704	0.197423	0.105763	0.487264
1-oleoylglycerol (1-monoolein)	rs964184	G	C	0.168	0.138	0.0277	1.2e-09	-0.0912657	0.132915	0.122445	0.456053
1-oleoylglycerophosphoethanolamine	rs2070895	A	G	0.123	0.209	0.0203	1.1e-09	-0.0537456	0.218877	0.100565	0.593038
1-stearoylglycerol (1-monostearin)	rs6662425	C	G	0.0994	0.639	0.0181	3.51e-08	0.0398424	0.615239	0.0859874	0.643112
1-stearoylglycerophosphoethanolamine	rs588136	C	T	0.143	0.204	0.021	8.3e-12	-0.091929	0.211514	0.102285	0.368783
22:6, docosahexaenoic acid	rs174546	C	T	0.126	0.597	0.0124	4.81e-24	-0.1035	0.655131	0.0874037	0.236349
22:6, docosahexaenoic acid	rs261334	G	C	0.108	0.231	0.0144	1.44e-13	-0.0909743	0.213034	0.101332	0.3693
2hr glucose	rs11672660	T	C	0.0773	0.173	0.00902	2.4e-16	0.130757	0.19388	0.105082	0.213378
2-hydroxypalmitate	rs9404466	T	C	0.109	0.267	0.0186	1.26e-08	0.0305594	0.274186	0.0933037	0.74327
2-methylbutyroylcarnitine	rs662138	C	G	0.124	0.831	0.0225	3.65e-08	-0.0863416	0.813449	0.106564	0.417807
2-tetradecenoyl carnitine	rs274567	T	C	0.11	0.37	0.018	1.27e-09	0.00747894	0.365769	0.0862047	0.930864
3-(4-hydroxyphenyl)lactate	rs4459614	T	C	0.115	0.581	0.0167	2.39e-12	0.12317	0.593967	0.0846039	0.145435
3,4-dihydroxybutyrate	rs1030420	C	T	0.154	0.812	0.0223	1.02e-11	-0.00769468	0.816357	0.107453	0.942913
3-carboxy-4-methyl-5-propyl-2-furanpropanoate (CMPF)	rs11754288	A	G	0.105	0.432	0.0166	2.25e-10	-0.0706408	0.419366	0.0842181	0.40159
3-hydroxybutyrate	rs35909200	G	T	0.0887	0.168	0.0122	3.37e-13	-0.143381	0.15687	0.114133	0.209019
3-methyl-2-oxobutyrate	rs1440581	C	T	0.0969	0.543	0.0167	6.55e-09	-0.171398	0.531659	0.0832903	0.0396054
3-phenylpropionate (hydrocinnamate)	rs11647589	A	G	0.138	0.715	0.0204	2.85e-11	0.14352	0.721197	0.0939592	0.126643
4-methyl-2-oxopentanoate	rs1440581	C	T	0.106	0.543	0.0165	2.43e-10	-0.171398	0.531659	0.0832903	0.0396054
4-methyl-2-oxopentanoate	rs4941615	T	C	0.112	0.212	0.0202	4.54e-08	0.00377602	0.207115	0.10283	0.970708
5-dodecenoate (12:1n7)	rs603424	G	A	0.134	0.817	0.0213	4.27e-10	0.0423643	0.829466	0.110579	0.701635
Acetoacetate	rs964184	G	C	0.0957	0.142	0.0146	6.71e-11	-0.0912657	0.132915	0.122445	0.456053
Acetoacetate	rs2169387	G	A	0.084	0.87	0.0152	3.61e-08	-0.102247	0.901051	0.139826	0.46463
Acetylphosphate	rs4970834	C	T	0.123	0.818	0.0213	1.06e-08	-0.0696023	0.815222	0.107765	0.518363
Acetylphosphate	rs2799635	T	C	0.0952	0.364	0.0171	1.96e-08	0.0393624	0.359376	0.0868457	0.650373
Adrenate (22:4n6)	rs174550	T	C	0.178	0.668	0.0174	6.79e-24	-0.103559	0.655155	0.087401	0.236068
Adrenate (22:4n6)	rs174550	T	C	0.395	0.674	0.0157	4e-140	-0.103559	0.655155	0.087401	0.236068
Alcohol consumption	rs145452708	G	C	0.24	0.99	0.0216	1e-30	0.359898	0.989038	0.402171	0.370847
Alcohol consumption	rs1260326	C	T	0.0403	0.61	0.0044	1e-21	-0.106814	0.605234	0.0849742	0.208749
Alcohol consumption	rs11940694	G	A	0.0388	0.61	0.0044	8e-19	-0.209058	0.607021	0.0863237	0.0154441
Alpha-1-antitrypsin	rs926144	C	T	0.418	0.197	0.0604	4.71e-12	-0.0804949	0.21031	0.102281	0.431285
Alpha-linolenic acid (18:3n3)	rs174547	C	T	0.278	0.325	0.0158	3.47e-64	0.102732	0.345046	0.0874176	0.239921
Amygdala volume	rs117253277	C	A	0.325	0.982	0.0591	3.69e-08	-0.0771409	0.990361	0.425597	0.856169
Angiopoietin-2	rs3747214	T	C	0.276	0.589	0.0493	2.21e-08	-0.0433773	0.575281	0.0844099	0.60733
Angiotensin-converting enzyme	rs4343	G	A	0.618	0.508	0.0445	6.66e-44	-0.121772	0.523078	0.0832689	0.143633
Angiotensin-converting enzyme	rs2519093	T	C	0.528	0.072	0.0939	1.9e-08	-0.206084	0.184418	0.107579	0.0554093
Angiotensinogen	rs35837081	G	A	0.834	0.874	0.0686	4.45e-34	-0.0131303	0.883792	0.130422	0.919808
Apolipoprotein A-IV	rs1263167	G	A	0.848	0.197	0.0546	2.64e-54	0.209313	0.188703	0.107777	0.0521268
Apolipoprotein E	rs769449	A	G	0.586	0.228	0.0553	2.76e-26	0.0169295	0.125792	0.125357	0.892572
Apolipoprotein H	rs2873966	G	A	0.767	0.936	0.0974	3.37e-15	0.0389022	0.698474	0.0908843	0.668621
Apolipoprotein H	rs117842936	T	C	0.684	0.055	0.106	1.03e-10	-0.183591	0.0494709	0.193523	0.342782
Apolipoprotein H	rs148521708	A	G	0.693	0.051	0.11	2.64e-10	0.128448	0.057052	0.179597	0.474483
Arachidic acid	rs680379	A	G	0.108	0.292	0.0154	5.81e-13	0.0335551	0.393208	0.0850726	0.693264
Arachidonate (20:4n6)	rs174548	C	G	0.342	0.701	0.0175	1.43e-84	-0.0678482	0.68605	0.0894464	0.448131
Arachidonate (20:4n6)	rs174547	T	C	1.02	0.68	0.0121	1e-100	-0.102732	0.654954	0.0874176	0.239921
Arachidonate (20:4n6)	rs16966952	G	A	0.11	0.692	0.0164	2.4e-10	0.0532914	0.704275	0.0910111	0.558179
Beta-hydroxyisovalerate	rs10945649	A	T	0.15	0.129	0.0254	4.29e-09	-0.0416627	0.133921	0.122507	0.733794
Blood 1,5-anhydroglucitol (1,5-AG)	rs7589832	A	C	0.185	0.834	0.0221	1.05e-16	0.192311	0.848898	0.115593	0.0961755
Blood 1,5-anhydroglucitol (1,5-AG)	rs3800993	T	C	0.175	0.17	0.022	1.53e-15	0.0298393	0.175215	0.109273	0.784799
Blood 10-undecenoate (11:1n1)	rs9333029	G	A	0.394	0.133	0.0238	1.52e-61	-0.0454219	0.13164	0.12321	0.712385
Blood 10-undecenoate (11:1n1)	rs6077678	G	A	0.127	0.152	0.0229	3.38e-08	-0.0960439	0.168357	0.111113	0.387378
Blood 12-hydroxyeicosatetraenoate (12-HETE)	rs2271316	C	G	0.274	0.382	0.0274	1.79e-23	-0.0688239	0.403522	0.085349	0.420023
Blood 1-linoleoylglycerol (1-monolinolein)	rs11825181	A	G	0.335	0.077	0.0502	2.93e-11	-0.0235352	0.0671921	0.166039	0.887281
1-oleoylglycerophosphoethanolamine	rs2070895	A	G	0.177	0.208	0.0203	1.36e-18	-0.0537456	0.218877	0.100565	0.593038
Blood 1-palmitoylglycerophosphoethanolamine	rs10468017	T	C	0.126	0.288	0.0182	3.33e-12	-0.0436482	0.29654	0.0911037	0.631864
Blood 2-aminobutyrate	rs10211524	A	G	0.137	0.419	0.0166	5.59e-16	0.13282	0.422284	0.0852443	0.119208
Blood 2-aminobutyrate	rs10022462	C	T	0.107	0.548	0.0165	4.55e-11	0.075933	0.555521	0.0838337	0.365064
Blood 2-aminooctanoic acid	rs13538	A	G	0.521	0.783	0.0193	7.89e-157	0.0522251	0.777177	0.0999976	0.601487
Blood 2-aminooctanoic acid	rs1165209	G	A	0.105	0.447	0.0168	5.13e-10	-0.105589	0.433017	0.0839069	0.208246
Blood 2-aminooctanoic acid	rs1466245	T	C	0.225	0.051	0.0379	2.78e-09	0.120868	0.0521436	0.186004	0.515813
Blood 2-hydroxyisobutyrate	rs493519	C	T	0.236	0.875	0.027	1.32e-18	0.0172939	0.8757	0.126023	0.890851
Blood 2-hydroxyisobutyrate	rs11160112	C	T	0.111	0.287	0.0198	2.34e-08	-0.0185172	0.305183	0.0901793	0.837309
Blood 3-methyl-2-oxovalerate	rs1440581	C	T	0.136	0.541	0.0165	1.21e-16	-0.171398	0.531659	0.0832903	0.0396054
Blood 3-methyl-2-oxovalerate	rs1260326	T	C	0.0987	0.406	0.0168	4.57e-09	0.106814	0.394766	0.0849742	0.208749
Blood 4-acetamidobutanoate	rs721399	C	T	0.306	0.282	0.0191	3.95e-58	0.0251357	0.282514	0.092533	0.785898
Blood 4-acetamidobutanoate	rs7228099	C	T	0.0949	0.564	0.0176	3.61e-08	0.00856313	0.568595	0.0844836	0.919266
Blood 5alpha-androstan-3beta,17beta-diol disulfate	rs10278040	G	A	0.475	0.958	0.042	1.17e-29	0.0941428	0.94057	0.176758	0.594305
Blood 5alpha-androstan-3beta,17beta-diol disulfate	rs2547231	A	C	0.216	0.83	0.0225	3.35e-22	0.0634268	0.83444	0.111775	0.57041
Blood 5-alpha-pregnan-3beta,20alpha-disulfate	rs10491431	A	C	0.262	0.15	0.0389	1.59e-11	0.116363	0.141788	0.118976	0.328056
Blood 5-alpha-pregnan-3beta,20alpha-disulfate	rs4149081	A	G	0.227	0.179	0.0363	5.22e-10	0.00763813	0.161868	0.112462	0.945851
Blood 5-alpha-pregnan-3beta,20alpha-disulfate	rs296381	T	C	0.211	0.83	0.0372	1.35e-08	0.0674851	0.836952	0.112612	0.548993
Blood 5-oxoproline	rs12550729	T	C	0.659	0.923	0.03	5.97e-110	-0.123087	0.91445	0.148756	0.407984
Blood acetylcarnitine	rs1171614	C	T	0.196	0.777	0.0197	3.38e-23	-0.104204	0.769332	0.0989006	0.292056
Blood acetylcarnitine	rs274567	T	C	0.12	0.371	0.017	2.85e-12	0.00747894	0.365769	0.0862047	0.930864
Blood alanine	rs1260326	T	C	0.103	0.361	0.00977	7.4e-26	0.106814	0.394766	0.0849742	0.208749
Blood albumin	rs182695896	A	C	0.424	0.981	0.0375	5.34e-29	0.220515	0.991349	0.444664	0.619956
Blood albumin	rs144064722	A	G	0.255	0.975	0.0328	1.38e-14	-0.430657	0.977034	0.276278	0.119048
Blood albumin	rs12500991	C	T	0.155	0.947	0.0228	1.7e-11	0.383203	0.980439	0.301988	0.204464
Blood alpha-glutamyltyrosine	rs4351	G	A	0.253	0.527	0.033	1.17e-14	-0.0875444	0.519623	0.0838004	0.296172
Blood alpha-glutamyltyrosine	rs13105073	T	A	0.689	0.023	0.12	9.18e-09	-0.284893	0.0191113	0.303705	0.348214
Blood alpha-glutamyltyrosine	rs2881913	A	C	0.185	0.449	0.0334	3.99e-08	0.0327226	0.443199	0.0838749	0.696437
Blood alpha-hydroxyisovalerate	rs2403254	C	T	0.188	0.449	0.0166	1.26e-30	0.0470113	0.418066	0.084315	0.57714
Blood alpha-hydroxyisovalerate	rs12141041	C	T	0.117	0.531	0.0166	1.77e-12	0.129077	0.532898	0.0837977	0.123477
Blood alpha-ketoglutarate	rs7036192	A	T	0.45	0.93	0.0818	3.5e-08	0.0892749	0.94048	0.174684	0.609305
Blood androsterone sulfate	rs10278040	G	A	0.899	0.958	0.0398	8.82e-113	0.0941428	0.94057	0.176758	0.594305
Blood androsterone sulfate	rs2404977	C	T	0.155	0.609	0.0168	2.98e-20	-0.00807504	0.594428	0.0854396	0.924703
Blood androsterone sulfate	rs182420	T	C	0.132	0.755	0.0191	6.24e-12	0.0880841	0.760701	0.0982175	0.369811
Blood apolipoprotein A-I	rs247617	A	C	0.193	0.286	0.0115	7.9e-63	-0.0621092	0.323821	0.0889884	0.48521
Blood apolipoprotein A-I	rs261291	C	T	0.142	0.375	0.0107	2.58e-39	-0.0239758	0.356392	0.0869946	0.782854
Blood apolipoprotein A-I	rs261334	G	C	0.154	0.23	0.0123	4.81e-35	-0.0909743	0.213034	0.101332	0.3693
Blood asparagine	rs2011069	A	G	0.261	0.37	0.0193	1.56e-41	-0.011699	0.363995	0.0875856	0.893741
Blood asparagine	rs3017098	A	G	0.0986	0.552	0.0166	1.48e-09	-0.0574461	0.554879	0.0840461	0.494286
Blood alpha-glutamyltyrosine	rs4351	G	A	0.206	0.525	0.0226	1.24e-19	-0.0875444	0.519623	0.0838004	0.296172
Blood betaine	rs16876394	T	C	0.244	0.899	0.0273	1.49e-19	-0.118354	0.894847	0.13599	0.384129
Blood betaine	rs715	T	C	0.16	0.713	0.0181	2.08e-19	-0.0667069	0.690063	0.0905407	0.461267
Blood bilirubin (Z,Z)	rs887829	T	C	0.47	0.327	0.0179	2.15e-152	0.0719989	0.315474	0.0894369	0.420806
Blood bilirubin (Z,Z)	rs11675254	A	G	0.204	0.089	0.031	5.81e-11	0.257781	0.0926011	0.143621	0.0726742
Blood biliverdin	rs887829	T	C	0.491	0.341	0.0178	2.5e-168	0.0719989	0.315474	0.0894369	0.420806
Blood biliverdin	rs838705	A	G	0.135	0.613	0.0183	1.23e-13	0.0703076	0.605563	0.0850315	0.408327
Blood biliverdin	rs10170160	T	C	0.107	0.568	0.018	2.71e-09	0.115305	0.62605	0.0860132	0.180067
Blood bradykinin, des-arg(9)	rs4253311	G	A	0.302	0.513	0.0207	3.56e-48	0.0716503	0.513142	0.0831656	0.388942
Blood bradykinin, des-arg(9)	rs2731672	C	T	0.291	0.743	0.0293	2.76e-23	0.143146	0.744518	0.0950809	0.132192
Blood bradykinin, des-arg(9)	rs5030062	C	A	0.155	0.385	0.0217	5.94e-13	-0.017482	0.371269	0.0859966	0.83891
Blood butyrylcarnitine	rs11065202	C	T	0.507	0.418	0.0156	1e-200	-0.0501156	0.402121	0.0852507	0.556625
Blood butyrylcarnitine	rs4556628	T	C	0.287	0.295	0.0178	6.98e-58	0.0220824	0.292656	0.0914465	0.809184
Blood butyrylcarnitine	rs11065174	C	T	0.265	0.885	0.0257	6e-25	-0.119524	0.878162	0.128643	0.352828
Blood carnitine	rs12356193	A	G	0.374	0.836	0.0219	3.69e-63	-0.212056	0.832926	0.111389	0.0569428
Blood cis-4-decenoyl carnitine	rs11161521	T	C	0.3	0.698	0.0178	1.22e-63	-0.0413553	0.697248	0.0906103	0.648097
Blood cis-4-decenoyl carnitine	rs8396	T	C	0.128	0.696	0.018	8.96e-13	-0.151632	0.69688	0.0904435	0.0936325
Blood citrulline	rs1935815	A	T	0.113	0.351	0.0173	1.55e-10	0.0423507	0.3506	0.087161	0.627045
Blood copper	rs2769264	G	T	0.284	0.267	0.0308	2.63e-20	0.0185815	0.18417	0.10734	0.862566
Blood copper	rs1175550	G	A	0.196	0.748	0.0317	5.03e-10	-0.00957176	0.227259	0.100783	0.924335
Blood betaine	rs715	C	T	0.185	0.289	0.018	9.63e-25	0.0667069	0.309937	0.0905407	0.461267
Blood creatinine	rs61524473	C	T	0.0821	0.259	0.0102	1.21e-15	-0.0305658	0.255959	0.0952851	0.748375
Blood cysteine-glutathione disulfide	rs5760492	G	A	0.234	0.667	0.0333	2.34e-12	-0.17417	0.656825	0.0876903	0.0470122
Blood decanoylcarnitine	rs7552404	A	G	0.244	0.698	0.0178	3.32e-43	-0.0457291	0.694057	0.0903315	0.612691
Blood decanoylcarnitine	rs8396	T	C	0.231	0.697	0.0178	8.69e-38	-0.151632	0.69688	0.0904435	0.0936325
Blood dehydroisoandrosterone sulfate (DHEA-S)	rs11761528	C	T	0.236	0.926	0.0315	6.7e-14	0.109913	0.913348	0.148003	0.457698
Blood dehydroisoandrosterone sulfate (DHEA-S)	rs296396	C	T	0.158	0.835	0.0222	1.17e-12	0.0903055	0.839851	0.113631	0.426775
Blood dihomo-linolenate (20:3n3 or n6)	rs968567	T	C	0.201	0.18	0.0214	2.14e-21	0.200596	0.187942	0.106318	0.0591919
Blood dihomo-linolenate (20:3n3 or n6)	rs6498540	A	G	0.119	0.704	0.018	2.55e-11	0.0315629	0.699079	0.0906472	0.727694
Bloodepi and rosteronesulfate	rs10278040	G	A	0.737	0.958	0.0402	3.65e-75	0.0941428	0.94057	0.176758	0.594305
Bloodepi and rosteronesulfate	rs2404977	C	T	0.136	0.609	0.0169	9e-16	-0.00807504	0.594428	0.0854396	0.924703
Blood esterified cholesterol	rs7412	C	T	0.408	0.943	0.026	1.14e-54	0.101265	0.919622	0.15347	0.509358
Blood esterified cholesterol	rs11591147	G	T	0.42	0.971	0.0363	1.63e-30	-0.570091	0.982414	0.315188	0.0704925
Blood esterified cholesterol	rs112032422	T	C	0.209	0.895	0.0198	1.4e-25	0.120258	0.881922	0.129057	0.35143
Blood estrone 3-sulfate	rs16956336	A	G	1.14	0.044	0.203	2.09e-08	-0.214158	0.0282267	0.251317	0.394135
Blood free cholesterol	rs11591147	G	T	0.452	0.971	0.0362	3.45e-35	-0.570091	0.982414	0.315188	0.0704925
Blood free cholesterol	rs1077835	G	A	0.161	0.25	0.014	2.52e-30	-0.0493527	0.219141	0.100639	0.623855
Blood free cholesterol	rs142130958	G	A	0.225	0.894	0.0197	1.1e-29	0.121615	0.881771	0.128975	0.345712
Blood free cholesterol	rs7412	C	T	0.282	0.943	0.0261	6.14e-27	0.101265	0.919622	0.15347	0.509358
Blood gamma-glutamylglutamine	rs2657879	A	G	0.192	0.826	0.0218	5.85e-19	0.045237	0.817459	0.107392	0.673585
Blood gamma-glutamylglutamine	rs1260326	C	T	0.0972	0.588	0.0169	5.61e-09	-0.106814	0.605234	0.0849742	0.208749
Blood gamma-glutamylglutamine	rs1751956	T	G	0.134	0.865	0.0243	2.35e-08	-0.113133	0.857188	0.118825	0.341051
Blood glucose	rs560887	C	T	0.121	0.699	0.0103	3.41e-32	0.0710417	0.702193	0.0907292	0.433622
Blood glucose	rs878521	A	G	0.088	0.22	0.0118	7.98e-14	-0.032061	0.253401	0.0959462	0.738262
Blood glucose	rs10466351	T	C	0.0675	0.384	0.00925	3.28e-13	-0.0436902	0.386549	0.085445	0.609123
Blood glutamine	rs2657879	A	G	0.209	0.824	0.0118	3.3e-70	0.045237	0.817459	0.107392	0.673585
Blood glutaroyl carnitine	rs8012	A	G	0.229	0.441	0.0165	6.36e-45	0.0162328	0.451696	0.0823902	0.843809
Blood glutaroyl carnitine	rs8056893	C	A	0.216	0.266	0.0186	2.23e-30	0.14396	0.265377	0.0946319	0.128195
Blood glutaroyl carnitine	rs13375749	T	C	0.219	0.78	0.0199	2.8e-28	-0.0331259	0.775472	0.0996194	0.739493
Blood glutaroyl carnitine	rs6983929	T	C	0.157	0.465	0.0165	1.44e-21	0.2159	0.466717	0.0834089	0.00964075
Blood glycine	rs1047891	A	C	0.458	0.334	0.0104	1e-200	0.100417	0.315793	0.0893891	0.26128
Blood glycine	rs13298772	C	T	0.276	0.053	0.023	3.74e-33	-0.0445835	0.0501822	0.190129	0.814604
Blood glycine	rs2169387	A	G	0.126	0.133	0.0152	1.31e-16	0.102247	0.0989489	0.139826	0.46463
Blood glycoproteins	rs1047891	A	C	0.458	0.334	0.0104	1e-200	0.100417	0.315793	0.0893891	0.26128
Blood HDL diameter	rs1532085	A	G	0.226	0.405	0.0103	3.26e-106	-0.0241177	0.386299	0.085372	0.777559
Blood HDL diameter	rs247617	A	C	0.173	0.289	0.0112	1.83e-53	-0.0621092	0.323821	0.0889884	0.48521
Blood HDL diameter	rs6065904	G	A	0.175	0.767	0.012	1.73e-47	0.150378	0.785084	0.101019	0.136589
Blood hexadecanedioate	rs1871395	G	A	0.351	0.167	0.0232	1.65e-52	0.032455	0.151124	0.115873	0.779408
Blood hexadecanedioate	rs4149032	C	T	0.181	0.669	0.0186	9.88e-23	-0.158643	0.662478	0.087902	0.0711098
Blood hexadecanedioate	rs6663731	A	T	0.178	0.882	0.0272	5.49e-11	0.0390771	0.868657	0.123515	0.751718
Blood hexadecanedioate	rs11161521	T	C	0.372	0.698	0.0175	6.42e-100	-0.0413553	0.697248	0.0906103	0.648097
Blood hexadecanedioate	rs272869	A	G	0.116	0.371	0.017	1.4e-11	0.00883918	0.367223	0.08612	0.91825
Blood hexadecanedioate	rs1171615	T	C	0.132	0.778	0.0198	4.05e-11	-0.10326	0.769179	0.0988532	0.296218
Blood histidine	rs7954638	C	A	0.0798	0.518	0.0102	7.25e-15	-0.0709725	0.538394	0.0832402	0.393868
Blood histidine	rs3733402	A	G	0.0802	0.568	0.0103	9.14e-15	0.0812729	0.512446	0.0830687	0.327886
Blood histidine	rs73216231	T	A	0.119	0.118	0.0158	8.94e-14	-0.198742	0.126804	0.126426	0.115949
Blood homocitrulline	rs8101881	T	C	0.191	0.613	0.0229	1.43e-16	0.20365	0.604051	0.0850575	0.0166535
Blood hydroxyisovaleroyl carnitine	rs2270968	T	G	0.182	0.263	0.0219	1.31e-16	-0.027677	0.259763	0.0949053	0.770571
Blood hydroxyisovaleroyl carnitine	rs274570	T	C	0.128	0.296	0.0212	1.78e-09	0.0690937	0.292731	0.0913989	0.449675
Blood indolepropionate	rs1394678	C	T	0.17	0.721	0.0183	1.7e-20	0.12284	0.722133	0.0941658	0.192061
Blood inosine	rs494562	G	A	0.32	0.101	0.0452	1.34e-12	-0.317849	0.0949276	0.139728	0.0229199
Blood isobutyrylcarnitine	rs662138	C	G	0.32	0.832	0.0217	4.98e-49	-0.0863416	0.813449	0.106564	0.417807
Blood isobutyrylcarnitine	rs2065396	C	G	0.169	0.329	0.0174	2.77e-22	-0.100075	0.327941	0.0886012	0.258686
Blood isobutyrylcarnitine	rs2404602	A	G	0.119	0.44	0.0165	3.56e-13	0.0276158	0.435796	0.083767	0.741647
Blood isobutyrylcarnitine	rs11950562	A	C	0.219	0.523	0.0163	2.31e-41	0.0239699	0.524116	0.0832212	0.773326
Blood isobutyrylcarnitine	rs9635324	A	G	0.209	0.608	0.0167	1.89e-35	0.0762715	0.607818	0.0855114	0.372422
Blood kynurenine	rs8051149	A	G	0.206	0.213	0.02	9.07e-26	0.0807003	0.243016	0.0974193	0.407455
Blood kynurenine	rs3184504	T	C	0.144	0.485	0.0164	6.05e-18	0.044626	0.482616	0.0831266	0.591376
Blood leucylalanine	rs4351	G	A	0.259	0.525	0.0268	3.64e-22	-0.0875444	0.519623	0.0838004	0.296172
Blood leucylalanine	rs651007	C	T	0.204	0.791	0.0332	9.58e-10	0.211875	0.792706	0.102546	0.0388152
Blood levulinate (4-oxovalerate)	rs13278849	G	A	0.128	0.27	0.0196	2.79e-11	-0.119328	0.2625	0.094882	0.20852
Blood levulinate (5-oxovalerate)	rs711995	T	C	0.0997	0.448	0.0176	2.7e-08	-0.0609311	0.447682	0.0847268	0.47205
Blood mannose	rs1260326	C	T	0.3	0.591	0.0164	1.3e-77	-0.106814	0.605234	0.0849742	0.208749
Blood methionine	rs320485	T	C	0.134	0.132	0.0243	4.97e-08	0.129273	0.135559	0.121746	0.288316
Blood methylcysteine	rs7061710	C	G	0.235	0.228	0.0317	7.52e-14	0.0280439	0.221425	0.100212	0.779596
Blood myo-inositol	rs4808136	A	G	0.127	0.339	0.0174	5.42e-14	0.0497312	0.35202	0.0870043	0.567597
Blood myo-inositol	rs4788439	C	T	0.22	0.923	0.0308	6.59e-13	0.0692306	0.933546	0.166723	0.677965
Blood N-(2-furoyl)glycine	rs2277503	A	G	0.76	0.05	0.138	3.43e-08	-0.204456	0.0450238	0.200246	0.307243
Blood N-[3-(2-Oxopyrrolidin-1-yl)propyl]acetamide	rs12602901	G	C	0.235	0.828	0.0217	1.15e-26	0.0916542	0.819697	0.108034	0.396225
Blood N-[3-(2-Oxopyrrolidin-2-yl)propyl]acetamide	rs662138	C	G	0.213	0.831	0.0218	1.04e-22	-0.0863416	0.813449	0.106564	0.417807
Blood N-[3-(2-Oxopyrrolidin-3-yl)propyl]acetamide	rs1005390	T	G	0.157	0.8	0.0205	2.5e-14	0.130867	0.795873	0.104362	0.209853
Blood N-[3-(2-Oxopyrrolidin-4-yl)propyl]acetamide	rs11101730	T	A	0.254	0.059	0.035	3.28e-13	0.0224253	0.0780843	0.155258	0.885154
Blood N2,N2-dimethylguanosine	rs7203065	T	G	0.124	0.393	0.0206	2e-09	0.0101389	0.387083	0.0892009	0.909505
Blood N2,N2-dimethylguanosine	rs7749940	A	C	0.119	0.374	0.0208	8.3e-09	-0.0636343	0.360119	0.0868872	0.463938
Blood N-acetylcarnosine	rs8002180	C	T	0.196	0.28	0.0197	8.23e-23	-0.0499209	0.274498	0.0932451	0.592392
Blood N-acetylcarnosine	rs6804368	A	G	0.165	0.571	0.0179	8.17e-21	0.00327527	0.559488	0.0841477	0.968952
Blood N-acetylcarnosine	rs7775554	A	C	0.141	0.528	0.0178	1.35e-15	0.0473357	0.524821	0.0832877	0.569804
Blood N-acetylglycine	rs715	C	T	0.298	0.29	0.0187	6.66e-58	0.0667069	0.309937	0.0905407	0.461267
Blood N-acetylglycine	rs7948073	G	T	0.101	0.43	0.0174	4.6e-09	-0.0213616	0.432583	0.0839549	0.799155
Blood N-acetylglycine	rs2370998	G	A	0.0971	0.43	0.0174	3.28e-08	-0.0409573	0.441813	0.0844916	0.627854
Blood N-acetylornithine	rs7573275	G	A	0.621	0.726	0.0173	1e-200	0.0648213	0.716716	0.0931202	0.486364
Blood octadecanedioate	rs12829704	G	A	0.201	0.807	0.0215	9.49e-21	-0.193571	0.815384	0.107359	0.0713848
Blood octadecanedioate	rs2108622	C	T	0.106	0.712	0.0188	1.2e-08	-0.068644	0.698346	0.0905712	0.448511
Blood octanoylcarnitine	rs7552404	A	G	0.328	0.698	0.0176	1.27e-77	-0.0457291	0.694057	0.0903315	0.612691
Blood octanoylcarnitine	rs8396	T	C	0.207	0.697	0.0178	1.38e-31	-0.151632	0.69688	0.0904435	0.0936325
Blood octanoylcarnitine	rs924135	T	A	0.104	0.616	0.0169	1.09e-09	0.031706	0.612801	0.0854012	0.710444
Blood O-sulfo-L-tyrosine	rs6151429	C	T	0.272	0.071	0.0321	6.51e-18	-0.126749	0.0782944	0.15483	0.412998
Blood O-sulfo-L-tyrosine	rs651007	C	T	0.13	0.799	0.0206	2.78e-10	0.211875	0.792706	0.102546	0.0388152
Blood palmitoyl sphingomyelin	rs445925	G	A	0.209	0.921	0.0349	1.97e-09	-0.0447291	0.891536	0.133894	0.738332
Blood palmitoyl sphingomyelin	rs633695	G	A	0.102	0.282	0.0183	2.47e-08	-0.032282	0.2913	0.0921719	0.726161
Blood phenylalanylserine	rs4362	T	C	0.27	0.528	0.0282	1.37e-21	-0.121695	0.519317	0.0843255	0.148977
Blood phenylalanylserine	rs12266302	C	A	0.454	0.045	0.0831	4.71e-08	-0.184481	0.0399069	0.212916	0.386242
Blood phenyllactate (PLA)	rs4784054	A	G	0.284	0.106	0.0302	2.31e-21	-0.201613	0.0991756	0.13924	0.14763
Blood phosphatidylcholine and other cholines	rs1077835	G	A	0.178	0.251	0.0139	5.91e-37	-0.0493527	0.219141	0.100639	0.623855
Blood phosphatidylcholine and other cholines	rs1532085	A	G	0.136	0.417	0.0123	3.23e-28	-0.0241177	0.386299	0.085372	0.777559
Blood proline	rs2518802	C	A	0.443	0.097	0.0274	4.15e-59	-0.146214	0.0966041	0.140993	0.299723
Blood proline	rs5747934	T	C	0.54	0.047	0.0385	2e-44	-0.0151946	0.0424557	0.206393	0.941313
Blood proline	rs416659	C	G	0.145	0.728	0.0184	4.66e-15	0.0749754	0.712612	0.092292	0.416578
Blood propionylcarnitine	rs12356193	A	G	0.268	0.836	0.022	1.96e-33	-0.212056	0.832926	0.111389	0.0569428
Blood propionylcarnitine	rs7727544	C	T	0.136	0.445	0.0165	6.61e-16	-0.00184564	0.440367	0.0836662	0.9824
Blood propionylcarnitine	rs662138	C	G	0.167	0.83	0.0219	3.15e-14	-0.0863416	0.813449	0.106564	0.417807
Blood scyllo-inositol	rs4787294	A	T	0.325	0.928	0.0347	9.64e-21	0.015752	0.935456	0.1689	0.925696
Blood selenium	rs921943	T	C	0.22	0.694	0.0205	9.4e-28	0.239502	0.282474	0.0922861	0.0094533
Blood serine	rs1163251	T	C	0.185	0.6	0.0167	7.05e-27	0.0488415	0.596002	0.0865503	0.572541
Blood serine	rs715	C	T	0.168	0.289	0.0181	2.69e-21	0.0667069	0.309937	0.0905407	0.461267
Blood serine	rs10229446	A	G	0.142	0.757	0.0192	1.52e-13	0.195162	0.760527	0.0975476	0.0454265
Blood sphingomyelins	rs75679663	C	A	0.385	0.974	0.0403	1.95e-21	-0.473936	0.99178	0.460342	0.30323
Blood sphingomyelins	rs11591147	G	T	0.336	0.971	0.0364	3.74e-20	-0.570091	0.982414	0.315188	0.0704925
Blood stearate (18:0)	rs603424	A	G	0.199	0.184	0.0212	6.06e-21	-0.0423643	0.170534	0.110579	0.701635
Blood stearate (18:0)	rs1348656	C	T	0.117	0.202	0.0205	1.17e-08	0.0734704	0.197423	0.105763	0.487264
Blood succinylcarnitine	rs1472631	A	G	0.345	0.492	0.017	1.85e-88	-0.0587601	0.485822	0.0830191	0.479075
Blood succinylcarnitine	rs924135	T	A	0.166	0.617	0.0179	1.52e-19	0.031706	0.612801	0.0854012	0.710444
Blood succinylcarnitine	rs10988217	G	A	0.154	0.612	0.0178	1.36e-18	-0.0727786	0.605841	0.0863381	0.399257
Blood tetradecadienoate	rs6685187	G	A	0.176	0.591	0.0167	2.88e-26	-0.0684021	0.612238	0.0852888	0.422549
Blood tetradecadienoate	rs12317268	G	A	0.403	0.166	0.0248	4.16e-60	0.0337541	0.150955	0.115923	0.770917
Blood tetradecadienoate	rs4149032	C	T	0.192	0.671	0.0199	3.67e-22	-0.158643	0.662478	0.087902	0.0711098
Blood tetradecadienoate	rs6663731	A	T	0.227	0.886	0.0295	1.39e-14	0.0390771	0.868657	0.123515	0.751718
Blood tryptophan betaine	rs2405522	G	A	0.251	0.833	0.0224	4.49e-29	0.0336001	0.830632	0.111134	0.762395
Blood tyrosine	rs9400467	C	T	0.136	0.294	0.018	6.54e-14	-0.0783027	0.284368	0.0942799	0.406236
Blood tyrosine	rs172650	A	C	0.11	0.654	0.0173	2.82e-10	0.0630323	0.637173	0.0879451	0.473544
Blood tyrosine	rs12728678	C	T	0.116	0.8	0.0206	2.19e-08	-0.13224	0.780593	0.100282	0.187276
Blood urate	rs938554	G	C	0.392	0.774	0.0192	5.85e-93	-0.0112068	0.782106	0.100699	0.911386
Blood uridine	rs131794	A	C	0.164	0.207	0.0203	4.37e-16	0.251274	0.208906	0.102197	0.0139434
Blood uridine	rs532545	C	T	0.0997	0.693	0.0179	3.41e-08	0.12065	0.660603	0.0878707	0.169741
Blood uridine	rs2686796	T	C	0.0914	0.452	0.0165	1.89e-08	0.0843149	0.440865	0.0841007	0.31608
Blood valine	rs9637599	C	A	0.111	0.47	0.00895	1.67e-35	-0.189314	0.488065	0.0834133	0.0232326
Blood valine	rs10211524	A	G	0.0834	0.41	0.0091	5.24e-20	0.13282	0.422284	0.0852443	0.119208
Blood zinc	rs2120019	T	C	0.239	0.557	0.0275	1.55e-18	0.0733584	0.809352	0.105669	0.487537
Blood zinc	rs1532423	A	G	0.193	0.384	0.0282	6.4e-12	-0.0583768	0.428232	0.0839143	0.486635
B lymphocyte chemoattractant	rs7541151	T	C	0.853	0.028	0.147	6.44e-09	-0.0949026	0.0171192	0.320251	0.766972
Cancer antigen 19-9	rs485073	A	G	0.466	0.485	0.0467	2.12e-23	-0.157959	0.46489	0.0834783	0.058462
Caprylate (8:0)	rs10514491	T	C	0.101	0.675	0.0176	1.59e-08	0.0740286	0.674237	0.0896845	0.409125
Caprylate (8:1)	rs8059670	C	T	0.0893	0.556	0.0166	3.72e-08	-0.127005	0.543985	0.0835652	0.128554
Carcinoembryonic antigen	rs570794	T	C	0.401	0.485	0.0474	2.84e-17	-0.151129	0.465275	0.0832394	0.0694323
Carcinoembryonic antigen	rs12468845	C	A	0.716	0.036	0.13	3.88e-08	-0.268081	0.0527857	0.185812	0.149089
CD 40 antigen	rs6032660	G	A	0.508	0.248	0.0544	9.81e-21	-0.071477	0.244285	0.0972471	0.462337
CD5	rs2765501	G	A	0.302	0.605	0.0495	9.97e-10	-0.0152343	0.598504	0.0862214	0.859753
Chemokine CC-4	rs80329614	C	T	0.962	0.074	0.0883	1.16e-27	0.124552	0.0733984	0.160443	0.437572
Circulating 25-hydroxyvitamin D	rs3755967	C	T	0.24	0.204	0.00617	1e-200	0.0202801	0.70794	0.0914107	0.824425
Circulating 25-hydroxyvitamin D	rs12785878	T	G	0.086	0.354	0.00524	3.8e-62	-0.133164	0.787108	0.101542	0.189714
Circulating 25-hydroxyvitamin D	rs10741657	A	G	0.077	0.308	0.00543	2.05e-46	0.146546	0.40373	0.0846555	0.0834368
Circulating 25-hydroxyvitamin D	rs17216707	T	C	0.0674	0.846	0.00695	8.14e-23	0.0247247	0.817351	0.110182	0.822446
Circulating 25-hydroxyvitamin D	rs10745742	T	C	0.0381	0.502	0.00502	1.88e-14	-0.0350378	0.377811	0.0860809	0.683983
Circulating adiponectin	rs6810075	T	C	0.114	0.6	0.00761	1.19e-43	-0.0202906	0.658373	0.0873891	0.816393
Circulating carotenoids	rs6564851	G	T	0.241	0.39	0.0234	2e-24	-0.0783044	0.532771	0.0831952	0.346596
Circulating C-reactive protein	rs2794520	C	T	0.138	0.66	0.00517	2e-186	-0.106624	0.669004	0.0882354	0.226893
Circulating C-reactive protein	rs4420638	A	G	0.161	0.8	0.00612	8.8e-139	-0.115811	0.810487	0.106089	0.274989
Circulating C-reactive protein	rs1183910	G	A	0.129	0.67	0.00521	2.1e-124	0.0841961	0.691081	0.0899963	0.349504
Circulating C-reactive protein	rs4420065	C	T	0.0906	0.61	0.00503	3.5e-62	-0.0746962	0.629206	0.0859582	0.384856
Circulating C-reactive protein	rs4129267	C	T	0.0792	0.6	0.00501	2.1e-48	0.0398975	0.591297	0.0844864	0.636758
Circulating fetuin-A	rs4917	C	T	0.574	0.68	0.0157	1e-200	-0.129695	0.643799	0.0867181	0.13476
Coffee consumption	rs2472297	T	C	0.082	0.24	0.00547	6.45e-47	0.225601	0.264156	0.0939329	0.016318
Coffee consumption	rs4410790	C	T	0.0677	0.63	0.00484	1.48e-57	-0.113394	0.632638	0.0863429	0.189083
Coffee consumption	rs17685	A	G	0.0361	0.29	0.00515	9.06e-14	-0.0153217	0.277669	0.0927663	0.868814
Corrected insulin response	rs10830963	C	G	0.165	0.3	0.021	1.26e-14	0.105774	0.275247	0.0929278	0.25502
Corrected insulin response	rs2206734	C	T	0.16	0.165	0.026	6.39e-10	-0.136279	0.823993	0.109262	0.212301
Corrected insulin response	rs11187144	C	T	0.113	0.602	0.0198	2.75e-08	-0.046417	0.380026	0.0860399	0.589554
Cortisone	rs10938815	T	G	0.099	0.593	0.017	8.38e-09	-0.162429	0.587389	0.0845057	0.0545927
Cystatin-C	rs13039144	G	A	0.39	0.147	0.0685	1.23e-08	0.276385	0.171885	0.11003	0.012008
Deoxycholate	rs8192870	G	T	0.115	0.65	0.0211	3.99e-08	0.0360889	0.657745	0.0876486	0.680526
Description of average fatty acid chain length, not actual carbon number	rs12365864	A	G	0.091	0.839	0.0166	4.94e-08	-0.201556	0.787977	0.101895	0.0479196
Dihomo-gamma-linoleic acid (20:3n6)	rs174547	C	T	0.532	0.326	0.0152	2.63e-151	0.102732	0.345046	0.0874176	0.239921
Dihomo-gamma-linoleic acid (20:3n6)	rs16966952	G	A	0.18	0.689	0.0163	7.6e-65	0.0532914	0.704275	0.0910111	0.558179
Dihomo-gamma-linolenic acid (20:3n6)	rs174555	C	T	0.444	0.29	0.0161	5e-168	0.0836986	0.308969	0.0898515	0.351584
Dihomo-gamma-linolenic acid (20:3n6)	rs4985155	A	G	0.272	0.648	0.0157	2e-67	0.0675044	0.666606	0.0881522	0.443812
Dimethylarginine (SDMA + ADMA)	rs37379	A	G	0.164	0.087	0.0301	3.43e-08	0.000938312	0.0996622	0.13854	0.994596
Docosahexaenoic acid (22:6n3)	rs3734398	T	C	0.12	0.572	0.0151	1.65e-15	-0.0571473	0.575395	0.084013	0.496365
Docosapentaenoate (n3 DPA; 22:5n3)	rs174538	G	A	0.135	0.697	0.0179	8.9e-14	-0.135644	0.683409	0.0892703	0.128642
Docosapentaenoic acid (22:5n3)	rs174547	T	C	0.411	0.674	0.0154	3.79e-154	-0.102732	0.654954	0.0874176	0.239921
Docosapentaenoic acid (22:5n3)	rs3734398	C	T	0.209	0.426	0.015	9.61e-44	0.0571473	0.424605	0.084013	0.496365
Docosapentaenoic acid (22:5n3)	rs780094	T	C	0.0878	0.41	0.0152	9.04e-09	0.0807599	0.38366	0.0853936	0.344283
Dodecanedioate	rs1572603	G	A	0.165	0.87	0.0293	1.46e-08	-0.0185293	0.877197	0.126928	0.883935
Eicosapentaenoate (EPA; 20:5n3)	rs174556	C	T	0.172	0.701	0.0179	1.97e-22	-0.0879586	0.691879	0.0899241	0.328004
Eicosapentaenoic acid (20:5n3)	rs174538	G	A	0.264	0.72	0.0165	5.37e-58	-0.135644	0.683409	0.0892703	0.128642
Eicosapentaenoic acid (20:5n3)	rs3734398	C	T	0.105	0.427	0.0151	3.99e-12	0.0571473	0.424605	0.084013	0.496365
Epithelial-derived neutrophil-activating	rs409336	A	C	0.396	0.857	0.0693	1.11e-08	-0.0375072	0.877095	0.126895	0.767554
E-selectin	rs507666	A	G	0.848	0.191	0.0555	1.01e-52	-0.207407	0.184662	0.107513	0.0537152
Factor VII	rs10665	G	A	0.799	0.107	0.0749	1.44e-26	0.00333348	0.111942	0.131933	0.979842
Factor VII	rs11594693	A	T	0.303	0.735	0.055	3.72e-08	0.0974256	0.741262	0.0956314	0.308316
Fasting glucose	rs10830963	G	C	0.136	0.7	0.00638	2.2e-100	-0.105774	0.724753	0.0929278	0.25502
Fasting glucose	rs560887	C	T	0.13	0.674	0.00624	2.63e-99	0.0710417	0.702193	0.0907292	0.433622
Fasting glucose	rs2908282	A	G	0.112	0.199	0.00733	3.51e-53	-0.0344926	0.178163	0.108877	0.751393
Fasting proinsulin	rs10501320	G	C	0.205	0.708	0.0149	2.05e-45	-0.0764947	0.735169	0.0942117	0.416823
Fasting proinsulin	rs11603334	A	G	0.263	0.129	0.0202	3.25e-38	0.0619217	0.154528	0.114985	0.590218
Fatty acid length	rs12365864	A	G	0.091	0.839	0.0166	4.94e-08	-0.201556	0.787977	0.101895	0.0479196
Fetuin-A	rs2070633	T	C	0.663	0.324	0.0475	2.88e-44	0.113092	0.481341	0.0838049	0.177188
Fibroblast growth factor 4	rs13117858	G	T	0.437	0.859	0.0694	3.12e-10	-0.174276	0.879132	0.128839	0.176164
Gamma-glutamylphenylalanine	rs2263065	G	T	0.097	0.558	0.0166	3.56e-09	0.00292382	0.480366	0.0837433	0.972148
Gamma-glutamylphenylalanine	rs2817817	G	A	0.102	0.719	0.0184	2.14e-08	0.0684574	0.699547	0.0922263	0.45792
Gamma-glutamylvaline	rs1083801	G	A	0.105	0.293	0.0181	8.78e-09	-0.120765	0.26016	0.0996022	0.22533
Gamma-linoleic acid (18:3n6)	rs174547	T	C	0.256	0.674	0.016	2.3e-72	-0.102732	0.654954	0.0874176	0.239921
Gamma-linoleic acid (18:3n6)	rs16966952	G	A	0.1	0.689	0.0164	5.05e-11	0.0532914	0.704275	0.0910111	0.558179
Gamma-linolenic acid (18:3n6)	rs174547	T	C	0.311	0.674	0.0159	2e-72	-0.102732	0.654954	0.0874176	0.239921
Gamma-linolenic acid (18:3n6)	rs4985155	A	G	0.112	0.647	0.0159	2e-12	0.0675044	0.666606	0.0881522	0.443812
Glutathione S-transferase alpha	rs9395826	G	A	0.313	0.489	0.0482	8.19e-11	0.00356633	0.473436	0.0833853	0.965885
Glycochenodeoxycholate	rs4870490	A	G	0.205	0.066	0.0347	3.14e-09	0.0741915	0.0709453	0.162981	0.648955
Glycoprotein acetyls	rs77303550	T	C	0.151	0.186	0.013	4.04e-30	0.176569	0.191906	0.106043	0.0958989
Growth-regulated alpha protein	rs1263549	G	A	0.702	0.961	0.125	2.16e-08	-0.147489	0.96652	0.232258	0.525415
Haptoglobin	rs72787038	A	C	0.458	0.814	0.0615	9.69e-14	-0.075366	0.820771	0.108144	0.485864
HbA1C levels	rs16926246	C	T	0.163	0.89	0.0105	3.11e-54	-0.192419	0.869612	0.123558	0.119396
HbA1C levels	rs1046896	T	C	0.0764	0.314	0.00707	1.58e-26	-0.00251919	0.313275	0.0897166	0.977599
HDL	rs9989419	G	A	0.139	0.595	0.0034	1e-200	-0.0697977	0.606	0.0850589	0.411885
Heptanoate (7:0)	rs10153405	G	A	0.0944	0.466	0.0165	9.27e-09	0.103027	0.460668	0.0841789	0.220988
Heptanoate (7:0)	rs864428	T	C	0.094	0.406	0.0168	2.99e-08	0.0353504	0.410724	0.0850668	0.677732
Hippocampus volume	rs77956314	C	T	0.151	0.075	0.0233	9.33e-11	0.111269	0.08161	0.152085	0.464398
Hippocampus volume	rs61921502	T	G	0.111	0.857	0.0176	2.92e-10	0.232288	0.829467	0.111238	0.03678
HOMA-B	rs560887	T	C	0.0876	0.326	0.00789	7.67e-29	-0.0710417	0.297807	0.0907292	0.433622
HOMA-B	rs10830963	C	G	0.0787	0.3	0.00807	8.6e-23	0.105774	0.275247	0.0929278	0.25502
HOMA-B	rs1974620	C	T	0.0494	0.518	0.00741	3.15e-11	-0.0388432	0.450132	0.083664	0.64245
Hypoxanthine	rs6459467	A	G	0.14	0.389	0.0173	1.93e-16	0.0932162	0.381467	0.0857684	0.277109
Indoleacetate	rs7809234	A	T	0.16	0.876	0.0252	1.6e-10	-0.03725	0.882853	0.129389	0.77343
Indoleacetate	rs6497490	G	T	0.143	0.118	0.0258	3.49e-08	0.0220902	0.117714	0.135647	0.870636
Indolelactate	rs15676	A	G	0.132	0.712	0.0187	1.33e-12	0.098464	0.717259	0.0925915	0.28759
Insulin disposition index	rs10830963	C	G	0.174	0.3	0.021	8.14e-17	0.105774	0.275247	0.0929278	0.25502
Interleukin-13	rs7433647	A	C	0.418	0.125	0.0733	1.21e-08	0.064047	0.149166	0.117134	0.584528
Interleukin-16	rs11556218	G	T	1.01	0.076	0.0863	6.02e-32	0.0547129	0.0916877	0.144882	0.705701
Interleukin-18	rs146245376	G	C	0.557	0.062	0.101	3.06e-08	-0.205866	0.0513111	0.188332	0.27435
Interleukin-6receptor	rs12126142	G	A	0.881	0.608	0.0402	1.81e-106	0.0405475	0.591131	0.0845076	0.631363
Interleukin-8	rs11889675	C	T	0.37	0.848	0.0676	4.6e-08	-0.0193547	0.851721	0.117215	0.868848
Iron status	rs1800562	A	G	0.273	0.067	0.0127	3e-97	0.153297	0.0773213	0.154244	0.320293
Iron status	rs7385804	A	C	0.059	0.621	0.00658	1e-18	-0.0619632	0.624119	0.0857419	0.469882
Isoleucine	rs1260326	T	C	0.0844	0.361	0.00979	9.75e-18	0.106814	0.394766	0.0849742	0.208749
Isoleucine	rs10014755	G	A	0.069	0.492	0.00898	2.14e-14	-0.170546	0.534768	0.0837833	0.041794
Job involves mainly walking or standing	rs1487445	C	T	0.0272	0.516	0.00324	4.38e-17	0.0380547	0.517459	0.0833502	0.647985
Lactate	rs1260326	T	C	0.0566	0.361	0.00978	7.23e-09	0.106814	0.394766	0.0849742	0.208749
Lactate	rs762523	G	A	0.052	0.66	0.00946	3.96e-08	0.0664185	0.630651	0.0861086	0.440509
Laurate (12:0)	rs9563502	G	A	0.101	0.288	0.0182	2.56e-08	-0.15459	0.286472	0.0915509	0.0913021
Laurate (12:0)	rs6441206	A	G	0.0908	0.464	0.0165	2.09e-08	-0.0466473	0.477793	0.0831834	0.57495
Laurylcarnitine	rs4690909	C	G	0.133	0.69	0.0217	1.06e-09	-0.146964	0.687791	0.089688	0.101295
LDL	rs7254892	G	A	0.439	0.968	0.0108	1e-200	0.115319	0.968572	0.239906	0.630741
LDL	rs646776	T	C	0.151	0.788	0.00414	1e-200	-0.0363824	0.777595	0.099786	0.715407
LDL	rs6511720	G	T	0.208	0.902	0.00575	1e-200	0.124967	0.881373	0.128788	0.331883
LDL	rs2075650	G	A	0.17	0.127	0.00528	1e-200	0.0582407	0.145929	0.117718	0.62078
LDL diameter	rs10468017	T	C	0.176	0.314	0.0109	6.33e-58	-0.0436482	0.29654	0.0911037	0.631864
LDL diameter	rs12149545	G	A	0.101	0.715	0.0113	5.13e-19	0.0797399	0.684631	0.0896064	0.373524
Leptin	rs2031468	T	C	0.283	0.399	0.0495	1.04e-08	0.0372208	0.376069	0.0861756	0.665801
Linoleic acid (18:2n6)	rs174550	C	T	0.538	0.324	0.0152	1e-200	0.103559	0.344845	0.087401	0.236068
Linoleic acid (18:2n6)	rs1136001	T	G	0.132	0.309	0.0164	1e-15	-0.0441692	0.296265	0.0909876	0.627363
Lysine	rs2863979	A	G	0.154	0.724	0.0184	1.44e-17	-0.174096	0.72456	0.0929476	0.0610601
Macrophage colony-stimulating factor 1	rs111494896	C	G	0.68	0.041	0.122	2.77e-08	0.0321039	0.0453601	0.20038	0.872712
Macrophage inflammatory protein-1 alpha	rs2015086	A	G	0.525	0.848	0.0664	2.56e-15	0.107172	0.869148	0.123757	0.386497
Macrophage inflammatory protein-1 beta	rs4796217	C	T	0.295	0.324	0.0518	1.19e-08	-0.0491173	0.285996	0.0918608	0.592862
Malate	rs7503429	C	A	0.105	0.574	0.0171	1.64e-09	0.139072	0.585351	0.0859593	0.105688
Margarate (17:0)	rs603424	A	G	0.162	0.187	0.0211	1.56e-14	-0.0423643	0.170534	0.110579	0.701635
Matrix metalloproteinase-7	rs9753755	C	T	0.863	0.966	0.133	8.87e-11	0.458099	0.966268	0.229725	0.0461393
Maximum heart rate during fitness test	rs1012020	G	A	0.0806	0.098	0.0107	4.27e-14	0.23396	0.098057	0.139609	0.0937744
Maximum heart rate during fitness test	rs7314860	G	A	0.053	0.829	0.00843	3.39e-10	-0.0659699	0.835548	0.113768	0.562006
Maximum heart rate during fitness test	rs151041685	T	G	0.0678	0.088	0.0112	1.42e-09	-0.178301	0.0887216	0.145725	0.221126
Monocyte chemotactic protein 2	rs1133763	C	A	0.492	0.147	0.0677	3.54e-13	0.131803	0.154371	0.115592	0.254187
Mono-unsaturated fatty acids	rs1260326	T	C	0.117	0.363	0.0126	3.53e-20	0.106814	0.394766	0.0849742	0.208749
Mono-unsaturated fatty acids	rs1800588	T	C	0.126	0.249	0.014	4.76e-19	-0.0572645	0.216174	0.100862	0.570205
Mono-unsaturated fatty acids	rs964184	G	C	0.15	0.144	0.0173	8.96e-18	-0.0912657	0.132915	0.122445	0.456053
Myeloid progenitor inhibitory factor 1	rs861273	G	A	0.427	0.229	0.0569	6.37e-14	-0.0213713	0.181026	0.107984	0.843114
Myeloid progenitor inhibitory factor 1	rs72752381	C	T	0.794	0.969	0.14	1.37e-08	0.17822	0.975121	0.266356	0.503428
Myristoleate (14:1n5)	rs603424	G	A	0.169	0.815	0.0211	7.16e-16	0.0423643	0.829466	0.110579	0.701635
N1-methyl-3-pyridone-4-carboxamide	rs6430553	C	T	0.118	0.607	0.0169	6.29e-12	0.0699358	0.633464	0.0860248	0.416234
N1-methyladenosine	rs315988	T	C	0.107	0.237	0.0193	1.08e-08	-0.114618	0.239998	0.0972884	0.238747
N-acetylalanine	rs11144136	T	G	0.13	0.138	0.024	4.86e-08	-0.0186809	0.141264	0.119206	0.875472
Neuronal cell adhesion molecule	rs10487851	T	C	0.329	0.69	0.0522	3.01e-10	-0.101877	0.69451	0.0903622	0.259563
Nonadecanoate (19:0)	rs603424	A	G	0.121	0.183	0.0213	2.23e-08	-0.0423643	0.170534	0.110579	0.701635
Oleate (18:1n9)	rs1348656	C	T	0.118	0.202	0.0205	1.06e-08	0.0734704	0.197423	0.105763	0.487264
Oleic acid (18:1n9)	rs102275	C	T	0.187	0.328	0.0158	2.19e-32	0.0883824	0.351571	0.0870074	0.309723
Oleoylcarnitine	rs273914	A	T	0.114	0.368	0.0172	3.04e-11	-0.0136903	0.374076	0.0857476	0.87315
Omega-3 fatty acids	rs174546	C	T	0.152	0.597	0.0123	1.19e-34	-0.1035	0.655131	0.0874037	0.236349
Omega-3 fatty acids	rs1260326	T	C	0.0963	0.363	0.0126	3.37e-14	0.106814	0.394766	0.0849742	0.208749
Omega-7 and -9 and saturated fatty acids	rs1800588	T	C	0.137	0.249	0.014	2.11e-22	-0.0572645	0.216174	0.100862	0.570205
Omega-7 and -9 and saturated fatty acids	rs1260326	T	C	0.114	0.363	0.0126	1.95e-19	0.106814	0.394766	0.0849742	0.208749
Omega-7 and -9 and saturated fatty acids	rs964184	G	C	0.147	0.144	0.0173	2.93e-17	-0.0912657	0.132915	0.122445	0.456053
Omega-9 and saturated fatty acids	rs1800588	T	C	0.137	0.249	0.014	2.11e-22	-0.0572645	0.216174	0.100862	0.570205
Omega-9 and saturated fatty acids	rs1260326	T	C	0.114	0.363	0.0126	1.95e-19	0.106814	0.394766	0.0849742	0.208749
Omega-9 and saturated fatty acids	rs964184	G	C	0.147	0.144	0.0173	2.93e-17	-0.0912657	0.132915	0.122445	0.456053
Palmitate (16:0)	rs603424	A	G	0.134	0.184	0.0212	2.46e-10	-0.0423643	0.170534	0.110579	0.701635
Palmitic acid (16:0)	rs2391388	C	A	0.0999	0.451	0.015	2.72e-11	0.00882475	0.455819	0.0837516	0.916084
Palmitoleate (16:1n7)	rs603424	G	A	0.162	0.815	0.0212	1.31e-14	0.0423643	0.829466	0.110579	0.701635
Palmitoleic acid (16:1n7)	rs603424	G	A	0.147	0.807	0.0189	5.69e-15	0.0423643	0.829466	0.110579	0.701635
Palmitoleic acid (16:1n7)	rs102275	C	T	0.114	0.329	0.0159	6.6e-13	0.0883824	0.351571	0.0870074	0.309723
Palmitoylcarnitine	rs273914	A	T	0.109	0.369	0.0172	4.02e-10	-0.0136903	0.374076	0.0857476	0.87315
Pantothenate	rs1395	A	G	0.116	0.703	0.0182	8.14e-11	-0.0370192	0.69701	0.0904701	0.682402
Pelargonate (9:0)	rs1938479	C	T	0.0955	0.355	0.0172	1.78e-08	-0.00988238	0.354464	0.0872213	0.909791
Pentadecanoate (15:0)	rs6887589	G	A	0.11	0.221	0.0202	4.33e-08	0.0388166	0.213451	0.102583	0.705141
Phenylacetylglutamine	rs4797105	C	G	0.112	0.797	0.0204	3.59e-08	-0.0331947	0.77123	0.100498	0.741171
Phenylalanine	rs2731672	C	T	0.092	0.74	0.0113	3.85e-16	0.143146	0.744518	0.0950809	0.132192
Phenylalanine	rs1718309	A	G	0.0761	0.397	0.00959	2.5e-15	-0.0672136	0.391181	0.08531	0.43077
Phenylalanine	rs4253238	T	C	0.0666	0.555	0.00994	2.53e-11	0.0812873	0.512434	0.0830648	0.327777
Pipecolate	rs12725284	T	C	0.126	0.161	0.0224	1.72e-08	0.0187756	0.250837	0.0961721	0.845213
Plasma cortisol	rs12589136	T	G	0.106	0.217	0.0153	3.32e-12	0.0140049	0.209527	0.102049	0.890844
Plasma estradiol	rs117585797	A	C	0.646	0.013	0.115	2e-08	-0.313137	0.00775638	0.482491	0.516338
Plasma progesterone	rs34670419	G	T	0.516	0.963	0.0687	6e-14	0.0655737	0.960929	0.215291	0.760685
Plasma progesterone	rs112295236	G	C	0.369	0.062	0.0539	8e-12	-0.0627097	0.0624865	0.172492	0.716192
Pro-hydroxy-pro	rs9594738	T	C	0.0903	0.478	0.0165	4.53e-08	0.00901145	0.48825	0.083065	0.91361
Putamen volume	rs8017172	G	A	0.127	0.608	0.0126	5.65e-24	0.0981566	0.580225	0.0845201	0.245504
Putamen volume	rs62097986	A	C	0.0832	0.387	0.0126	4.82e-11	0.0251436	0.417593	0.0848383	0.766947
Putamen volume	rs683250	G	A	0.0728	0.338	0.013	2.32e-08	-0.0296679	0.382383	0.0856042	0.728914
Pyruvate	rs1260326	T	C	0.0794	0.361	0.00979	5.47e-16	0.106814	0.394766	0.0849742	0.208749
Pyruvate	rs79993961	C	T	0.138	0.949	0.0209	3.99e-11	0.135753	0.970646	0.244657	0.578983
Receptor for advanced glycosylation end	rs4953649	T	C	0.288	0.653	0.051	1.66e-08	-0.0159909	0.671715	0.0891146	0.857591
Serotransferrin	rs6762415	T	G	0.369	0.464	0.0479	1.17e-14	0.219791	0.464586	0.0837147	0.00865264
Serum calcium	rs780094	T	C	0.191	0.42	0.00574	1e-10	0.0807599	0.38366	0.0853936	0.344283
Serum calcium	rs1801725	T	G	0.139	0.15	0.00799	9e-86	0.175042	0.130136	0.123387	0.156004
Serum IgE	rs2251746	C	T	0.172	0.149	0.0164	5e-26	0.0887568	0.287555	0.0916695	0.332931
Serum IgE	rs20541	A	G	0.114	0.73	0.0131	3e-18	-0.0389349	0.180369	0.108125	0.718779
Serum IgE	rs1059513	T	C	0.161	0.93	0.0229	2e-12	-0.121766	0.892856	0.134145	0.364024
Serum vitamin A1	rs1667255	C	A	0.0902	0.31	0.0153	6e-14	-0.0432725	0.385149	0.0854149	0.612425
Serum vitamin A1	rs10882272	T	C	0.0875	0.65	0.0149	7e-15	0.0700605	0.620701	0.085555	0.412847
Serum vitamin B12	rs602662	A	G	0.164	0.596	0.00671	8.15e-138	0.167232	0.535879	0.0827575	0.0433057
Serum vitamin B12	rs34324219	C	A	0.217	0.881	0.0102	2.54e-109	0.0492077	0.891919	0.13387	0.713188
Serum vitamin B12	rs1801222	G	A	0.114	0.593	0.00672	7.24e-74	0.180901	0.628033	0.0858814	0.0351695
Serum vitamin B12	rs2336573	T	C	0.314	0.031	0.0191	2.89e-60	0.300475	0.0347432	0.22675	0.185126
Serum vitamin B12	rs1131603	C	T	0.215	0.055	0.0145	2.11e-48	-0.254596	0.045439	0.199457	0.2018
Serum vitamin B12	rs41281112	C	T	0.18	0.948	0.0149	4.6e-34	-0.318328	0.973628	0.259231	0.219457
Serum vitamin B12	rs1141321	C	T	0.0684	0.627	0.00684	5.11e-25	-0.0534893	0.624657	0.0860057	0.533989
Serum vitamin B6	rs4654748	T	C	0.168	0.5	0.0325	8e-18	0.0620576	0.474951	0.0831536	0.455486
Sortilin	rs646776	A	G	0.343	0.769	0.0574	2.2e-09	-0.0363824	0.777595	0.099786	0.715407
Stearic acid (18:0)	rs102275	T	C	0.148	0.678	0.0159	1.33e-20	-0.0883824	0.648429	0.0870074	0.309723
Stearic acid (18:0)	rs6675668	G	T	0.13	0.51	0.0149	2.16e-18	-0.00274271	0.501112	0.0833113	0.973737
Stearic acid (18:0)	rs11119805	T	A	0.135	0.877	0.0227	2.8e-09	0.113892	0.87181	0.124488	0.360256
Stearidonate (18:4n3)	rs174601	C	T	0.139	0.66	0.0174	7.93e-16	-0.0954708	0.624987	0.0857843	0.265744
Stearoylcarnitine	rs272881	G	A	0.114	0.383	0.0176	1.11e-10	-0.0138364	0.374109	0.0857435	0.871802
Tamm-Horsfall urinary glycoprotein	rs12934455	T	C	0.834	0.158	0.0612	2.8e-42	0.0642174	0.165512	0.112282	0.567371
Telomere length	rs10936599	C	T	0.0992	0.729	0.00818	2.54e-13	0.223193	0.75578	0.0967558	0.0210678
Telomere length	rs2736100	C	A	0.0762	0.515	0.00879	4.38e-19	0.0876598	0.501616	0.0831976	0.292051
Tenascin-C	rs2685421	G	A	0.351	0.717	0.0535	5.27e-11	-0.237669	0.690589	0.0904365	0.0085883
Thrombopoietin	rs2279191	A	G	0.312	0.758	0.0567	3.83e-08	0.0768851	0.75673	0.0968681	0.427365
Thymus-expressed chemokine	rs72927542	C	T	0.71	0.962	0.127	2.26e-08	0.325632	0.950235	0.191326	0.08876
Total cholesterol	rs7412	C	T	0.362	0.934	0.00931	1e-200	0.101265	0.919622	0.15347	0.509358
Total phosphoglycerides	rs1077835	G	A	0.176	0.25	0.014	4.7e-36	-0.0493527	0.219141	0.100639	0.623855
Total phosphoglycerides	rs10468017	T	C	0.141	0.32	0.013	3.86e-27	-0.0436482	0.29654	0.0911037	0.631864
Total triglycerides	rs10790162	A	G	0.206	0.091	0.00581	1e-200	-0.16806	0.0672095	0.165917	0.311101
Total triglycerides	rs1260326	T	C	0.115	0.413	0.0034	1e-200	0.106814	0.394766	0.0849742	0.208749
Total triglycerides	rs12294259	T	C	0.228	0.059	0.00719	1.79e-200	0.0219597	0.0644165	0.169364	0.896836
Total triglycerides	rs12678919	A	G	0.156	0.879	0.00512	1.82e-199	0.177104	0.902651	0.140725	0.208209
Trefoil factor 3	rs2444229	C	T	0.324	0.753	0.0562	8.33e-09	-0.0258634	0.771226	0.101285	0.798451
Vascular cell adhesion molecule-1	rs13027473	T	C	0.373	0.149	0.0682	4.53e-08	0.0335019	0.157414	0.114245	0.769335
VLDL diameter	rs964184	G	C	0.194	0.142	0.0145	4.57e-40	-0.0912657	0.132915	0.122445	0.456053
VLDL diameter	rs1532085	G	A	0.116	0.595	0.0103	1.68e-28	0.0241177	0.613701	0.085372	0.777559
Weight	rs1421085	C	T	0.0598	0.45	0.00546	5.35e-28	-0.0847195	0.403165	0.0847295	0.317367

## Sheet: Table_2C
Table_2C: Effect allele, frequency, effect on exposure and strength of association with Focal epilepsy for SNPs
				Trait				Focal epilepsy
Trait	SNP	effect_allele	other_allele	beta	eaf	se	pval	beta	eaf	se	pval
1,6-anhydroglucose	rs10120252	G	A	0.174	0.181	0.0313	3.03e-08	-0.00577081	0.177703	0.00333773	0.084
10-nonadecenoate (19:1n9)	rs1348656	C	T	0.113	0.202	0.0205	3.46e-08	0.0033965	0.200685	0.0032022	0.29
1-oleoylglycerol (1-monoolein)	rs964184	G	C	0.168	0.138	0.0277	1.2e-09	-0.000705528	0.1372	0.00373491	0.85
1-stearoylglycerol (1-monostearin)	rs6662425	C	G	0.0994	0.639	0.0181	3.51e-08	0.0040288	0.600683	0.00262952	0.13
22:6, docosahexaenoic acid	rs174546	C	T	0.126	0.597	0.0124	4.81e-24	0.00247864	0.664842	0.00271397	0.36
2-hydroxypalmitate	rs9404466	T	C	0.109	0.267	0.0186	1.26e-08	0.00931472	0.270012	0.0028883	0.0013
2-methylbutyroylcarnitine	rs662138	C	G	0.124	0.831	0.0225	3.65e-08	-0.000803409	0.824231	0.00339141	0.81
2-tetradecenoyl carnitine	rs274567	T	C	0.11	0.37	0.018	1.27e-09	0.0019303	0.38186	0.00263401	0.46
3-(4-hydroxyphenyl)lactate	rs4459614	T	C	0.115	0.581	0.0167	2.39e-12	0.00349143	0.579912	0.00258968	0.18
3,4-dihydroxybutyrate	rs1030420	C	T	0.154	0.812	0.0223	1.02e-11	-0.00180791	0.817179	0.00331818	0.59
3-carboxy-4-methyl-5-propyl-2-furanpropanoate (CMPF)	rs11754288	A	G	0.105	0.432	0.0166	2.25e-10	-0.00341762	0.428768	0.00258859	0.19
3-hydroxybutyrate	rs35909200	G	T	0.0887	0.168	0.0122	3.37e-13	-0.00266475	0.156723	0.00352716	0.45
3-methyl-2-oxobutyrate	rs1440581	C	T	0.0969	0.543	0.0167	6.55e-09	0.00487048	0.528481	0.0025565	0.057
3-phenylpropionate (hydrocinnamate)	rs11647589	A	G	0.138	0.715	0.0204	2.85e-11	-0.00143962	0.7188	0.00287625	0.62
4-methyl-2-oxopentanoate	rs1440581	C	T	0.106	0.543	0.0165	2.43e-10	0.00487048	0.528481	0.0025565	0.057
4-methyl-2-oxopentanoate	rs4941615	T	C	0.112	0.212	0.0202	4.54e-08	0.00113474	0.207262	0.00315544	0.72
5-dodecenoate (12:1n7)	rs603424	G	A	0.134	0.817	0.0213	4.27e-10	0.00763857	0.815792	0.00328667	0.02
Acetoacetate	rs964184	G	C	0.0957	0.142	0.0146	6.71e-11	-0.000705528	0.1372	0.00373491	0.85
Acetoacetate	rs2169387	G	A	0.084	0.87	0.0152	3.61e-08	-0.000664822	0.905845	0.00443329	0.88
Acetylphosphate	rs4970834	C	T	0.123	0.818	0.0213	1.06e-08	0.00640494	0.816469	0.0033091	0.053
Acetylphosphate	rs2799635	T	C	0.0952	0.364	0.0171	1.96e-08	0.00162587	0.358498	0.00266171	0.54
Adrenate (22:4n6)	rs174550	T	C	0.178	0.668	0.0174	6.79e-24	0.00244762	0.664725	0.00271411	0.37
Adrenic acid (22:4n6)	rs174550	T	C	0.395	0.674	0.0157	4e-140	0.00244762	0.664725	0.00271411	0.37
Alcohol consumption	rs11940694	G	A	0.0388	0.61	0.0044	8e-19	-0.00393943	0.597159	0.00263467	0.13
Alpha-1-antitrypsin	rs926144	C	T	0.418	0.197	0.0604	4.71e-12	0.00186507	0.208251	0.00314926	0.55
Alpha-linolenic acid (18:3n3)	rs174547	C	T	0.278	0.325	0.0158	3.47e-64	-0.00257707	0.335281	0.00271319	0.34
Angiopoietin-2	rs3747214	T	C	0.276	0.589	0.0493	2.21e-08	0.000509877	0.587389	0.00261527	0.85
Angiotensin-converting enzyme	rs2519093	T	C	0.528	0.072	0.0939	1.9e-08	0.0018833	0.182305	0.00334029	0.57
Angiotensinogen	rs35837081	G	A	0.834	0.874	0.0686	4.45e-34	-0.00386826	0.882649	0.00403423	0.34
Apolipoprotein A-IV	rs1263167	G	A	0.848	0.197	0.0546	2.64e-54	-0.00260397	0.194935	0.00322473	0.42
Apolipoprotein H	rs2873966	G	A	0.767	0.936	0.0974	3.37e-15	-2.83037e-05	0.706002	0.00281026	0.99
Apolipoprotein H	rs117842936	T	C	0.684	0.055	0.106	1.03e-10	0.00648945	0.0472161	0.00612245	0.29
Apolipoprotein H	rs148521708	A	G	0.693	0.051	0.11	2.64e-10	0.00426194	0.0512835	0.00583919	0.47
Arachidic acid	rs680379	A	G	0.108	0.292	0.0154	5.81e-13	0.0018774	0.379431	0.00263446	0.48
Arachidonate (20:4n6)	rs174548	C	G	0.342	0.701	0.0175	1.43e-84	-0.000429233	0.696729	0.00278479	0.88
Arachidonic acid (20:4n6)	rs174547	T	C	1.02	0.68	0.0121	1e-100	0.00257707	0.664719	0.00271319	0.34
Arachidonic acid (20:4n6)	rs16966952	G	A	0.11	0.692	0.0164	2.4e-10	0.000259839	0.701025	0.00278883	0.93
Beta-hydroxyisovalerate	rs10945649	A	T	0.15	0.129	0.0254	4.29e-09	-0.00330343	0.13436	0.00376109	0.38
Blood 10-undecenoate (11:1n1)	rs9333029	G	A	0.394	0.133	0.0238	1.52e-61	-0.000403887	0.129659	0.00381045	0.92
Blood 10-undecenoate (11:1n1)	rs6077678	G	A	0.127	0.152	0.0229	3.38e-08	-0.00199669	0.154194	0.00356091	0.57
Blood 12-hydroxyeicosatetraenoate (12-HETE)	rs2271316	C	G	0.274	0.382	0.0274	1.79e-23	0.00510386	0.393925	0.00269005	0.058
Blood 1-linoleoylglycerol (1-monolinolein)	rs11825181	A	G	0.335	0.077	0.0502	2.93e-11	0.00591454	0.068115	0.00508743	0.25
Blood 2-aminobutyrate	rs10022462	C	T	0.107	0.548	0.0165	4.55e-11	-0.00484215	0.558343	0.00258831	0.061
Blood 2-aminooctanoic acid	rs13538	A	G	0.521	0.783	0.0193	7.89e-157	-0.000184396	0.783796	0.00309835	0.95
Blood 2-aminooctanoic acid	rs1165209	G	A	0.105	0.447	0.0168	5.13e-10	-0.00220366	0.445524	0.00257999	0.39
Blood 2-hydroxyisobutyrate	rs493519	C	T	0.236	0.875	0.027	1.32e-18	0.00559963	0.869553	0.00382348	0.14
Blood 2-hydroxyisobutyrate	rs11160112	C	T	0.111	0.287	0.0198	2.34e-08	-0.00175663	0.302259	0.00280025	0.53
Blood 3-methyl-2-oxovalerate	rs1440581	C	T	0.136	0.541	0.0165	1.21e-16	0.00487048	0.528481	0.0025565	0.057
Blood 4-acetamidobutanoate	rs721399	C	T	0.306	0.282	0.0191	3.95e-58	0.00280264	0.284635	0.00283334	0.32
Blood 4-acetamidobutanoate	rs7228099	C	T	0.0949	0.564	0.0176	3.61e-08	-0.00288308	0.573236	0.00258058	0.26
Blood 5alpha-androstan-3beta,17beta-diol disulfate	rs10278040	G	A	0.475	0.958	0.042	1.17e-29	0.00510602	0.939627	0.00534181	0.34
Blood 5-alpha-pregnan-3beta,20alpha-disulfate	rs10491431	A	C	0.262	0.15	0.0389	1.59e-11	-0.00038157	0.148387	0.00359725	0.92
Blood 5-alpha-pregnan-3beta,20alpha-disulfate	rs4149081	A	G	0.227	0.179	0.0363	5.22e-10	-0.000255877	0.177758	0.00333006	0.94
Blood 5-oxoproline	rs12550729	T	C	0.659	0.923	0.03	5.97e-110	-0.00735484	0.915283	0.00462125	0.11
Blood acetylcarnitine	rs274567	T	C	0.12	0.371	0.017	2.85e-12	0.0019303	0.38186	0.00263401	0.46
Blood albumin	rs12500991	C	T	0.155	0.947	0.0228	1.7e-11	-0.00553703	0.979117	0.00895492	0.54
Blood alpha-glutamyltyrosine	rs4351	G	A	0.253	0.527	0.033	1.17e-14	-0.00132277	0.532312	0.00259228	0.61
Blood alpha-glutamyltyrosine	rs13105073	T	A	0.689	0.023	0.12	9.18e-09	0.00474076	0.0184448	0.00956139	0.62
Blood alpha-glutamyltyrosine	rs2881913	A	C	0.185	0.449	0.0334	3.99e-08	-0.00188487	0.447354	0.00257148	0.46
Blood alpha-hydroxyisovalerate	rs2403254	C	T	0.188	0.449	0.0166	1.26e-30	0.00242574	0.459946	0.00257438	0.35
Blood alpha-hydroxyisovalerate	rs12141041	C	T	0.117	0.531	0.0166	1.77e-12	0.00456622	0.526542	0.00256422	0.075
Blood alpha-ketoglutarate	rs7036192	A	T	0.45	0.93	0.0818	3.5e-08	-0.00142186	0.934866	0.00523732	0.79
Blood androsterone sulfate	rs10278040	G	A	0.899	0.958	0.0398	8.82e-113	0.00510602	0.939627	0.00534181	0.34
Blood androsterone sulfate	rs2404977	C	T	0.155	0.609	0.0168	2.98e-20	0.00292201	0.597702	0.00262814	0.27
Blood apolipoprotein A-I	rs247617	A	C	0.193	0.286	0.0115	7.9e-63	0.00237893	0.314403	0.00277418	0.39
Blood apolipoprotein A-I	rs261291	C	T	0.142	0.375	0.0107	2.58e-39	-0.00168602	0.349265	0.00271467	0.53
Blood asparagine	rs3017098	A	G	0.0986	0.552	0.0166	1.48e-09	-0.00090603	0.54776	0.00258895	0.73
Blood aspartylphenylalanine	rs4351	G	A	0.206	0.525	0.0226	1.24e-19	-0.00132277	0.532312	0.00259228	0.61
Blood betaine	rs16876394	T	C	0.244	0.899	0.0273	1.49e-19	-0.0049414	0.89804	0.00423085	0.24
Blood bilirubin (Z,Z)	rs887829	T	C	0.47	0.327	0.0179	2.15e-152	-0.000687458	0.328301	0.00272055	0.8
Blood bilirubin (Z,Z)	rs11675254	A	G	0.204	0.089	0.031	5.81e-11	-0.00596609	0.0946288	0.00436893	0.17
Blood biliverdin	rs887829	T	C	0.491	0.341	0.0178	2.5e-168	-0.000687458	0.328301	0.00272055	0.8
Blood biliverdin	rs838705	A	G	0.135	0.613	0.0183	1.23e-13	0.00332061	0.615219	0.00262583	0.21
Blood bradykinin, des-arg(9)	rs4253311	G	A	0.302	0.513	0.0207	3.56e-48	-0.000589051	0.512869	0.00255168	0.82
Blood bradykinin, des-arg(9)	rs5030062	C	A	0.155	0.385	0.0217	5.94e-13	8.55145e-05	0.38009	0.00263408	0.97
Blood butyrylcarnitine	rs11065202	C	T	0.507	0.418	0.0156	1e-200	0.00260795	0.413849	0.00260977	0.32
Blood butyrylcarnitine	rs4556628	T	C	0.287	0.295	0.0178	6.98e-58	0.00178929	0.297836	0.00280406	0.52
Blood butyrylcarnitine	rs11065174	C	T	0.265	0.885	0.0257	6e-25	-0.00246737	0.874753	0.00388949	0.53
Blood carnitine	rs12356193	A	G	0.374	0.836	0.0219	3.69e-63	0.0069646	0.839274	0.00351666	0.048
Blood cis-4-decenoyl carnitine	rs11161521	T	C	0.3	0.698	0.0178	1.22e-63	0.00139046	0.712911	0.00282866	0.62
Blood cis-4-decenoyl carnitine	rs8396	T	C	0.128	0.696	0.018	8.96e-13	-0.00606039	0.705285	0.00282182	0.032
Blood citrulline	rs1935815	A	T	0.113	0.351	0.0173	1.55e-10	-0.00358024	0.33452	0.00270994	0.19
Blood copper	rs2769264	G	T	0.284	0.267	0.0308	2.63e-20	0.00794616	0.180232	0.00334675	0.018
Blood creatinine	rs61524473	C	T	0.0821	0.259	0.0102	1.21e-15	0.00428585	0.270297	0.00288282	0.14
Blood decanoylcarnitine	rs7552404	A	G	0.244	0.698	0.0178	3.32e-43	0.000181409	0.710094	0.00282272	0.95
Blood decanoylcarnitine	rs8396	T	C	0.231	0.697	0.0178	8.69e-38	-0.00606039	0.705285	0.00282182	0.032
Blood dehydroisoandrosterone sulfate (DHEA-S)	rs11761528	C	T	0.236	0.926	0.0315	6.7e-14	0.00201849	0.911247	0.00446696	0.65
Blood dehydroisoandrosterone sulfate (DHEA-S)	rs296396	C	T	0.158	0.835	0.0222	1.17e-12	-0.00695156	0.842851	0.00355614	0.051
Blood dihomo-linolenate (20:3n3 or n6)	rs968567	T	C	0.201	0.18	0.0214	2.14e-21	0.00172332	0.166853	0.00342862	0.62
Blood dihomo-linolenate (20:3n3 or n6)	rs6498540	A	G	0.119	0.704	0.018	2.55e-11	-0.00012181	0.695394	0.00278469	0.97
Blood epiandrosterone sulfate	rs10278040	G	A	0.737	0.958	0.0402	3.65e-75	0.00510602	0.939627	0.00534181	0.34
Blood epiandrosterone sulfate	rs2404977	C	T	0.136	0.609	0.0169	9e-16	0.00292201	0.597702	0.00262814	0.27
Blood glucose	rs10466351	T	C	0.0675	0.384	0.00925	3.28e-13	-0.00292664	0.39042	0.00269472	0.28
Blood glutaroyl carnitine	rs8056893	C	A	0.216	0.266	0.0186	2.23e-30	0.00593788	0.273518	0.00287632	0.039
Blood glutaroyl carnitine	rs13375749	T	C	0.219	0.78	0.0199	2.8e-28	-0.0019368	0.778637	0.00310018	0.53
Blood glutaroyl carnitine	rs6983929	T	C	0.157	0.465	0.0165	1.44e-21	0.000818176	0.450741	0.00256387	0.75
Blood glycine	rs13298772	C	T	0.276	0.053	0.023	3.74e-33	-0.00309525	0.0515188	0.00580243	0.59
Blood glycine	rs2169387	A	G	0.126	0.133	0.0152	1.31e-16	0.000664822	0.0941545	0.00443329	0.88
Blood HDL diameter	rs1532085	A	G	0.226	0.405	0.0103	3.26e-106	-0.00310172	0.379899	0.00264394	0.24
Blood HDL diameter	rs247617	A	C	0.173	0.289	0.0112	1.83e-53	0.00237893	0.314403	0.00277418	0.39
Blood HDL diameter	rs6065904	G	A	0.175	0.767	0.012	1.73e-47	-0.00299071	0.784853	0.00314101	0.34
Blood hexadecanedioate	rs1871395	G	A	0.351	0.167	0.0232	1.65e-52	-0.000442763	0.167891	0.00341706	0.9
Blood hexadecanedioate	rs4149032	C	T	0.181	0.669	0.0186	9.88e-23	-0.000617466	0.670272	0.00274318	0.82
Blood hexadecanedioate	rs6663731	A	T	0.178	0.882	0.0272	5.49e-11	0.00102778	0.87003	0.00380826	0.79
Blood hexanoylcarnitine	rs11161521	T	C	0.372	0.698	0.0175	6.42e-100	0.00139046	0.712911	0.00282866	0.62
Blood hexanoylcarnitine	rs272869	A	G	0.116	0.371	0.017	1.4e-11	0.00228345	0.382068	0.00263745	0.39
Blood histidine	rs7954638	C	A	0.0798	0.518	0.0102	7.25e-15	0.00221711	0.533506	0.0025835	0.39
Blood histidine	rs3733402	A	G	0.0802	0.568	0.0103	9.14e-15	0.000591806	0.512653	0.00255427	0.82
Blood histidine	rs73216231	T	A	0.119	0.118	0.0158	8.94e-14	-6.93059e-06	0.125909	0.0038742	1
Blood homocitrulline	rs8101881	T	C	0.191	0.613	0.0229	1.43e-16	0.00398559	0.603098	0.00262437	0.13
Blood hydroxyisovaleroyl carnitine	rs2270968	T	G	0.182	0.263	0.0219	1.31e-16	-0.00364273	0.261344	0.00290784	0.21
Blood hydroxyisovaleroyl carnitine	rs274570	T	C	0.128	0.296	0.0212	1.78e-09	0.00108011	0.306777	0.00277146	0.7
Blood indolepropionate	rs1394678	C	T	0.17	0.721	0.0183	1.7e-20	-0.00139558	0.71875	0.00286719	0.63
Blood inosine	rs494562	G	A	0.32	0.101	0.0452	1.34e-12	-0.000242863	0.102085	0.00420773	0.95
Blood isobutyrylcarnitine	rs662138	C	G	0.32	0.832	0.0217	4.98e-49	-0.000803409	0.824231	0.00339141	0.81
Blood isobutyrylcarnitine	rs2065396	C	G	0.169	0.329	0.0174	2.77e-22	0.00199003	0.335313	0.00273045	0.47
Blood isobutyrylcarnitine	rs2404602	A	G	0.119	0.44	0.0165	3.56e-13	0.00219793	0.433332	0.00256938	0.39
Blood isovalerylcarnitine	rs11950562	A	C	0.219	0.523	0.0163	2.31e-41	0.000850625	0.532939	0.00256389	0.74
Blood isovalerylcarnitine	rs9635324	A	G	0.209	0.608	0.0167	1.89e-35	0.00311552	0.594978	0.0026264	0.24
Blood kynurenine	rs8051149	A	G	0.206	0.213	0.02	9.07e-26	0.00317789	0.257271	0.00294272	0.28
Blood kynurenine	rs3184504	T	C	0.144	0.485	0.0164	6.05e-18	-0.00100079	0.496059	0.00256737	0.7
Blood leucylalanine	rs4351	G	A	0.259	0.525	0.0268	3.64e-22	-0.00132277	0.532312	0.00259228	0.61
Blood levulinate (4-oxovalerate)	rs13278849	G	A	0.128	0.27	0.0196	2.79e-11	-0.0042534	0.259649	0.00293127	0.15
Blood methylcysteine	rs7061710	C	G	0.235	0.228	0.0317	7.52e-14	0.0029364	0.215077	0.00312329	0.35
Blood myo-inositol	rs4808136	A	G	0.127	0.339	0.0174	5.42e-14	-0.00369613	0.35194	0.00269197	0.17
Blood myo-inositol	rs4788439	C	T	0.22	0.923	0.0308	6.59e-13	-0.009989	0.924951	0.0048641	0.04
Blood N-(2-furoyl)glycine	rs2277503	A	G	0.76	0.05	0.138	3.43e-08	-0.00962836	0.0459845	0.00611227	0.12
Blood N-[3-(2-Oxopyrrolidin-1-yl)propyl]acetamide	rs12602901	G	C	0.235	0.828	0.0217	1.15e-26	-0.00736238	0.813533	0.00332103	0.027
Blood N-[3-(2-Oxopyrrolidin-1-yl)propyl]acetamide	rs662138	C	G	0.213	0.831	0.0218	1.04e-22	-0.000803409	0.824231	0.00339141	0.81
Blood N-[3-(2-Oxopyrrolidin-1-yl)propyl]acetamide	rs1005390	T	G	0.157	0.8	0.0205	2.5e-14	-0.00563297	0.799143	0.00320256	0.079
Blood N2,N2-dimethylguanosine	rs7203065	T	G	0.124	0.393	0.0206	2e-09	-0.00200515	0.399949	0.00266683	0.45
Blood N2,N2-dimethylguanosine	rs7749940	A	C	0.119	0.374	0.0208	8.3e-09	0.0031968	0.356663	0.00266856	0.23
Blood N-acetylcarnosine	rs8002180	C	T	0.196	0.28	0.0197	8.23e-23	0.00151754	0.277065	0.00286164	0.6
Blood N-acetylcarnosine	rs6804368	A	G	0.165	0.571	0.0179	8.17e-21	0.002878	0.563181	0.00256519	0.26
Blood N-acetylcarnosine	rs7775554	A	C	0.141	0.528	0.0178	1.35e-15	-0.001653	0.525437	0.00255217	0.52
Blood N-acetylglycine	rs7948073	G	T	0.101	0.43	0.0174	4.6e-09	-0.00392047	0.422047	0.00260072	0.13
Blood N-acetylglycine	rs2370998	G	A	0.0971	0.43	0.0174	3.28e-08	-0.00033074	0.429656	0.00260431	0.9
BloodN-acetylornithine	rs7573275	G	A	0.621	0.726	0.0173	1e-200	-0.00128917	0.723355	0.0028948	0.66
Blood octadecanedioate	rs12829704	G	A	0.201	0.807	0.0215	9.49e-21	-0.00156041	0.822493	0.00335988	0.64
Blood octadecanedioate	rs2108622	C	T	0.106	0.712	0.0188	1.2e-08	-0.00314932	0.707414	0.00280169	0.26
Blood octanoylcarnitine	rs7552404	A	G	0.328	0.698	0.0176	1.27e-77	0.000181409	0.710094	0.00282272	0.95
Blood octanoylcarnitine	rs8396	T	C	0.207	0.697	0.0178	1.38e-31	-0.00606039	0.705285	0.00282182	0.032
Blood octanoylcarnitine	rs924135	T	A	0.104	0.616	0.0169	1.09e-09	-1.05234e-05	0.599765	0.00262425	1
Blood O-sulfo-L-tyrosine	rs6151429	C	T	0.272	0.071	0.0321	6.51e-18	-0.00762893	0.0749291	0.00487733	0.12
Blood palmitoyl sphingomyelin	rs633695	G	A	0.102	0.282	0.0183	2.47e-08	-0.000116959	0.293581	0.00282368	0.97
Blood phenylalanylserine	rs4362	T	C	0.27	0.528	0.0282	1.37e-21	-0.00110937	0.528931	0.00257947	0.67
Blood phenylalanylserine	rs12266302	C	A	0.454	0.045	0.0831	4.71e-08	-0.00221858	0.0404151	0.00651042	0.73
Blood phenyllactate (PLA)	rs4784054	A	G	0.284	0.106	0.0302	2.31e-21	0.000693413	0.0946892	0.00439988	0.87
Blood phosphatidylcholine and other cholines	rs1532085	A	G	0.136	0.417	0.0123	3.23e-28	-0.00310172	0.379899	0.00264394	0.24
Blood proline	rs2518802	C	A	0.443	0.097	0.0274	4.15e-59	-0.0035412	0.0955728	0.00435738	0.42
Blood propionylcarnitine	rs12356193	A	G	0.268	0.836	0.022	1.96e-33	0.0069646	0.839274	0.00351666	0.048
Blood propionylcarnitine	rs7727544	C	T	0.136	0.445	0.0165	6.61e-16	0.0017728	0.456982	0.00256233	0.49
Blood propionylcarnitine	rs662138	C	G	0.167	0.83	0.0219	3.15e-14	-0.000803409	0.824231	0.00339141	0.81
Blood scyllo-inositol	rs4787294	A	T	0.325	0.928	0.0347	9.64e-21	-0.0119099	0.928057	0.00495776	0.016
Blood selenium	rs921943	T	C	0.22	0.694	0.0205	9.4e-28	0.000819299	0.288473	0.00281653	0.77
Blood serine	rs1163251	T	C	0.185	0.6	0.0167	7.05e-27	0.0018274	0.604521	0.00261231	0.48
Blood serine	rs10229446	A	G	0.142	0.757	0.0192	1.52e-13	-0.00175672	0.758481	0.00298972	0.56
Blood stearate (18:0)	rs603424	A	G	0.199	0.184	0.0212	6.06e-21	-0.00763857	0.184208	0.00328667	0.02
Blood stearate (18:0)	rs1348656	C	T	0.117	0.202	0.0205	1.17e-08	0.0033965	0.200685	0.0032022	0.29
Blood succinylcarnitine	rs1472631	A	G	0.345	0.492	0.017	1.85e-88	-0.000200639	0.499479	0.00255424	0.94
Blood succinylcarnitine	rs924135	T	A	0.166	0.617	0.0179	1.52e-19	-1.05234e-05	0.599765	0.00262425	1
Blood succinylcarnitine	rs10988217	G	A	0.154	0.612	0.0178	1.36e-18	0.00421335	0.607683	0.00262025	0.11
Blood tetradecadienoate	rs6685187	G	A	0.176	0.591	0.0167	2.88e-26	-0.00217372	0.59636	0.00260198	0.4
Blood tetradecanedioate	rs12317268	G	A	0.403	0.166	0.0248	4.16e-60	-0.000569464	0.167915	0.00342228	0.87
Blood tetradecanedioate	rs4149032	C	T	0.192	0.671	0.0199	3.67e-22	-0.000617466	0.670272	0.00274318	0.82
Blood tetradecanedioate	rs6663731	A	T	0.227	0.886	0.0295	1.39e-14	0.00102778	0.87003	0.00380826	0.79
Blood tryptophan betaine	rs2405522	G	A	0.251	0.833	0.0224	4.49e-29	0.00381273	0.83696	0.00347749	0.27
Blood tyrosine	rs9400467	C	T	0.136	0.294	0.018	6.54e-14	-0.00427101	0.310333	0.0027593	0.12
Blood tyrosine	rs172650	A	C	0.11	0.654	0.0173	2.82e-10	-0.00163784	0.64115	0.00267557	0.54
Blood tyrosine	rs12728678	C	T	0.116	0.8	0.0206	2.19e-08	-0.00527709	0.789657	0.00320629	0.1
Blood urate	rs938554	G	C	0.392	0.774	0.0192	5.85e-93	0.00167272	0.783584	0.00313122	0.59
Blood uridine	rs131794	A	C	0.164	0.207	0.0203	4.37e-16	0.00195111	0.209625	0.00314299	0.53
Blood uridine	rs532545	C	T	0.0997	0.693	0.0179	3.41e-08	0.000485891	0.668191	0.00272108	0.86
Blood uridine	rs2686796	T	C	0.0914	0.452	0.0165	1.89e-08	0.00307845	0.437741	0.00259187	0.23
Blood valine	rs9637599	C	A	0.111	0.47	0.00895	1.67e-35	0.00349462	0.486055	0.00256088	0.17
Blood zinc	rs2120019	T	C	0.239	0.557	0.0275	1.55e-18	0.00601625	0.790388	0.00313666	0.055
Blood zinc	rs1532423	A	G	0.193	0.384	0.0282	6.4e-12	-0.000581109	0.413142	0.00260494	0.82
Cancer antigen 19-9	rs485073	A	G	0.466	0.485	0.0467	2.12e-23	-0.00361375	0.489744	0.00255183	0.16
Caprylate (8:0)	rs10514491	T	C	0.101	0.675	0.0176	1.59e-08	0.00688274	0.685821	0.00278034	0.013
Caprylate (8:0)	rs8059670	C	T	0.0893	0.556	0.0166	3.72e-08	-0.000727424	0.548129	0.00256569	0.78
Carcinoembryonic antigen	rs570794	T	C	0.401	0.485	0.0474	2.84e-17	-0.00349274	0.490956	0.00253685	0.17
CD 40 antigen	rs6032660	G	A	0.508	0.248	0.0544	9.81e-21	0.00145225	0.256023	0.00295132	0.62
CD5	rs2765501	G	A	0.302	0.605	0.0495	9.97e-10	0.0015046	0.580687	0.0025894	0.56
Circulating 25-hydroxyvitamin D	rs3755967	C	T	0.24	0.204	0.00617	1e-200	-0.00581268	0.717104	0.002841	0.041
Circulating 25-hydroxyvitamin D	rs12785878	T	G	0.086	0.354	0.00524	3.8e-62	0.00113606	0.750456	0.00292701	0.7
Circulating 25-hydroxyvitamin D	rs10741657	A	G	0.077	0.308	0.00543	2.05e-46	-0.0023459	0.392389	0.00262267	0.37
Circulating 25-hydroxyvitamin D	rs17216707	T	C	0.0674	0.846	0.00695	8.14e-23	-0.0016275	0.805754	0.00330933	0.62
Circulating 25-hydroxyvitamin D	rs10745742	T	C	0.0381	0.502	0.00502	1.88e-14	-0.000368694	0.384404	0.00262249	0.89
Circulating adiponectin	rs6810075	T	C	0.114	0.6	0.00761	1.19e-43	-0.000429135	0.649386	0.00272429	0.87
Circulating carotenoids	rs6564851	G	T	0.241	0.39	0.0234	2e-24	-0.00191508	0.510697	0.0025297	0.45
Circulating C-reactive protein	rs2794520	C	T	0.138	0.66	0.00517	2e-186	-0.000323876	0.661892	0.00270061	0.9
Circulating C-reactive protein	rs1183910	G	A	0.129	0.67	0.00521	2.1e-124	0.00315883	0.683389	0.00275628	0.25
Circulating C-reactive protein	rs4420065	C	T	0.0906	0.61	0.00503	3.5e-62	-0.00211317	0.62039	0.00263788	0.42
Circulating C-reactive protein	rs4129267	C	T	0.0792	0.6	0.00501	2.1e-48	0.0003299	0.610582	0.00263238	0.9
Circulating fetuin-A	rs4917	C	T	0.574	0.68	0.0157	1e-200	-9.60992e-05	0.656437	0.00268398	0.97
Coffee consumption	rs4410790	C	T	0.0677	0.63	0.00484	1.48e-57	-0.00173044	0.625806	0.00267435	0.52
Corrected insulin response	rs2206734	C	T	0.16	0.165	0.026	6.39e-10	0.000812534	0.815356	0.00331016	0.81
Corrected insulin response	rs11187144	C	T	0.113	0.602	0.0198	2.75e-08	-0.00239147	0.381072	0.00263307	0.36
Cortisone	rs10938815	T	G	0.099	0.593	0.017	8.38e-09	0.000503286	0.589353	0.00260371	0.85
Cystatin-C	rs13039144	G	A	0.39	0.147	0.0685	1.23e-08	-0.00118319	0.166905	0.00347257	0.73
Deoxycholate	rs8192870	G	T	0.115	0.65	0.0211	3.99e-08	-0.0023601	0.649123	0.00269266	0.38
Description of average fatty acid chain length, not actual carbon number	rs12365864	A	G	0.091	0.839	0.0166	4.94e-08	-0.00120004	0.789199	0.00318196	0.71
Dihomo-gamma-linoleic acid (20:3n6)	rs174547	C	T	0.532	0.326	0.0152	2.63e-151	-0.00257707	0.335281	0.00271319	0.34
Dihomo-gamma-linoleic acid (20:3n6)	rs16966952	G	A	0.18	0.689	0.0163	7.6e-65	0.000259839	0.701025	0.00278883	0.93
Dihomo-gamma-linolenic acid (20:3n6)	rs174555	C	T	0.444	0.29	0.0161	5e-168	-0.000173631	0.297728	0.00279664	0.95
Dihomo-gamma-linolenic acid (20:3n6)	rs4985155	A	G	0.272	0.648	0.0157	2e-67	0.00158409	0.665074	0.00271766	0.56
Dimethylarginine (SDMA + ADMA)	rs37379	A	G	0.164	0.087	0.0301	3.43e-08	-0.00271109	0.0993195	0.00424588	0.52
Docosahexaenoic acid (22:6n3)	rs3734398	T	C	0.12	0.572	0.0151	1.65e-15	0.00157515	0.566987	0.00258852	0.54
Docosapentaenoate (n3 DPA; 22:5n3)	rs174538	G	A	0.135	0.697	0.0179	8.9e-14	0.00184791	0.696566	0.00278887	0.51
Docosapentaenoic acid (22:5n3)	rs174547	T	C	0.411	0.674	0.0154	3.79e-154	0.00257707	0.664719	0.00271319	0.34
Docosapentaenoic acid (22:5n3)	rs3734398	C	T	0.209	0.426	0.015	9.61e-44	-0.00157515	0.433013	0.00258852	0.54
Docosapentaenoic acid (22:5n3)	rs780094	T	C	0.0878	0.41	0.0152	9.04e-09	-0.00320396	0.402356	0.00257543	0.21
Dodecanedioate	rs1572603	G	A	0.165	0.87	0.0293	1.46e-08	0.00082288	0.880243	0.0039599	0.84
Eicosapentaenoate (EPA; 20:5n3)	rs174556	C	T	0.172	0.701	0.0179	1.97e-22	0.000152699	0.703548	0.00279968	0.96
Eicosapentaenoic acid (20:5n3)	rs174538	G	A	0.264	0.72	0.0165	5.37e-58	0.00184791	0.696566	0.00278887	0.51
Eicosapentaenoic acid (20:5n3)	rs3734398	C	T	0.105	0.427	0.0151	3.99e-12	-0.00157515	0.433013	0.00258852	0.54
Epithelial-derived neutrophil-activating	rs409336	A	C	0.396	0.857	0.0693	1.11e-08	-0.00434155	0.877066	0.00391403	0.27
Factor VII	rs10665	G	A	0.799	0.107	0.0749	1.44e-26	-0.00178316	0.117893	0.00397578	0.65
Factor VII	rs11594693	A	T	0.303	0.735	0.055	3.72e-08	-0.00426715	0.742208	0.00292709	0.14
Fasting glucose	rs2908282	A	G	0.112	0.199	0.00733	3.51e-53	0.00192324	0.168537	0.00344718	0.58
Fasting proinsulin	rs10501320	G	C	0.205	0.708	0.0149	2.05e-45	0.00616924	0.739049	0.0029552	0.037
Fasting proinsulin	rs11603334	A	G	0.263	0.129	0.0202	3.25e-38	0.00199067	0.155751	0.00350847	0.57
Fatty acid length	rs12365864	A	G	0.091	0.839	0.0166	4.94e-08	-0.00120004	0.789199	0.00318196	0.71
Fetuin-A	rs2070633	T	C	0.663	0.324	0.0475	2.88e-44	0.00224871	0.469177	0.00256241	0.38
Fibroblast growth factor 4	rs13117858	G	T	0.437	0.859	0.0694	3.12e-10	0.00100461	0.871133	0.00383857	0.79
Gamma-linoleic acid (18:3n6)	rs174547	T	C	0.256	0.674	0.016	2.3e-72	0.00257707	0.664719	0.00271319	0.34
Gamma-linoleic acid (18:3n6)	rs16966952	G	A	0.1	0.689	0.0164	5.05e-11	0.000259839	0.701025	0.00278883	0.93
Gamma-linolenic acid (18:3n6)	rs174547	T	C	0.311	0.674	0.0159	2e-72	0.00257707	0.664719	0.00271319	0.34
Gamma-linolenic acid (18:3n6)	rs4985155	A	G	0.112	0.647	0.0159	2e-12	0.00158409	0.665074	0.00271766	0.56
Glutathione S-transferase alpha	rs9395826	G	A	0.313	0.489	0.0482	8.19e-11	0.000472133	0.482732	0.00255774	0.85
Glycochenodeoxycholate	rs4870490	A	G	0.205	0.066	0.0347	3.14e-09	-0.00557229	0.0707466	0.00502332	0.27
Glycoprotein acetyls	rs77303550	T	C	0.151	0.186	0.013	4.04e-30	-0.00595737	0.185259	0.00330837	0.072
Growth-regulated alpha protein	rs1263549	G	A	0.702	0.961	0.125	2.16e-08	-0.00763955	0.963973	0.00686989	0.27
Haptoglobin	rs72787038	A	C	0.458	0.814	0.0615	9.69e-14	-0.00157354	0.819386	0.00331782	0.64
HbA1C levels	rs1046896	T	C	0.0764	0.314	0.00707	1.58e-26	-0.000739691	0.319963	0.00274243	0.79
Heptanoate (7:0)	rs10153405	G	A	0.0944	0.466	0.0165	9.27e-09	0.00152688	0.460392	0.00256414	0.55
Heptanoate (7:0)	rs864428	T	C	0.094	0.406	0.0168	2.99e-08	-0.00103372	0.414049	0.00261026	0.69
Hippocampus volume	rs77956314	C	T	0.151	0.075	0.0233	9.33e-11	-0.00150709	0.0803073	0.00474057	0.75
HOMA-B	rs1974620	C	T	0.0494	0.518	0.00741	3.15e-11	-0.00201383	0.46025	0.00256516	0.43
Hypoxanthine	rs6459467	A	G	0.14	0.389	0.0173	1.93e-16	-0.0047077	0.398056	0.00261755	0.072
Indoleacetate	rs7809234	A	T	0.16	0.876	0.0252	1.6e-10	-0.000639009	0.884564	0.0039954	0.87
Indolelactate	rs15676	A	G	0.132	0.712	0.0187	1.33e-12	-0.00185409	0.714429	0.00280881	0.51
Interleukin-13	rs7433647	A	C	0.418	0.125	0.0733	1.21e-08	-0.000543621	0.139373	0.00374636	0.88
Interleukin-16	rs11556218	G	T	1.01	0.076	0.0863	6.02e-32	0.00261709	0.0801493	0.0046999	0.58
Interleukin-18	rs146245376	G	C	0.557	0.062	0.101	3.06e-08	-0.00674259	0.0504409	0.00583748	0.25
Interleukin-6 receptor	rs12126142	G	A	0.881	0.608	0.0402	1.81e-106	0.000219457	0.610636	0.00263599	0.93
Interleukin-8	rs11889675	C	T	0.37	0.848	0.0676	4.6e-08	0.00222884	0.847917	0.00356598	0.53
Ironstatus	rs1800562	A	G	0.273	0.067	0.0127	3e-97	0.00625497	0.063712	0.00521906	0.23
Isoleucine	rs10014755	G	A	0.069	0.492	0.00898	2.14e-14	0.00482124	0.533312	0.00256522	0.06
Job involves mainly walking or standing	rs1487445	C	T	0.0272	0.516	0.00324	4.38e-17	-9.64206e-05	0.519316	0.00257378	0.97
Laurate (12:0)	rs6441206	A	G	0.0908	0.464	0.0165	2.09e-08	-0.000381552	0.481028	0.00255857	0.88
Laurylcarnitine	rs4690909	C	G	0.133	0.69	0.0217	1.06e-09	-0.00805791	0.692451	0.00279997	0.004
LDL diameter	rs12149545	G	A	0.101	0.715	0.0113	5.13e-19	-0.00381723	0.695745	0.00280373	0.17
Leptin	rs2031468	T	C	0.283	0.399	0.0495	1.04e-08	0.00158059	0.361403	0.0027139	0.56
Linoleic acid (18:2n6)	rs174550	C	T	0.538	0.324	0.0152	1e-200	-0.00244762	0.335275	0.00271411	0.37
Linoleic acid (18:2n6)	rs1136001	T	G	0.132	0.309	0.0164	1e-15	-0.000416405	0.299892	0.00277844	0.88
Lysine	rs2863979	A	G	0.154	0.724	0.0184	1.44e-17	-0.0049877	0.713645	0.00283744	0.079
Macrophage colony-stimulating factor 1	rs111494896	C	G	0.68	0.041	0.122	2.77e-08	0.0025509	0.0440524	0.00630411	0.69
Macrophage inflammatory protein-1 alpha	rs2015086	A	G	0.525	0.848	0.0664	2.56e-15	-0.00274759	0.862448	0.00372361	0.46
Margarate (17:0)	rs603424	A	G	0.162	0.187	0.0211	1.56e-14	-0.00763857	0.184208	0.00328667	0.02
Matrix metalloproteinase-7	rs9753755	C	T	0.863	0.966	0.133	8.87e-11	-0.00133516	0.971032	0.00762445	0.86
Maximum heart rate during fitness test	rs1012020	G	A	0.0806	0.098	0.0107	4.27e-14	-0.00520889	0.0993959	0.0042881	0.22
Maximum heart rate during fitness test	rs7314860	G	A	0.053	0.829	0.00843	3.39e-10	0.00172512	0.839924	0.00359134	0.63
Maximum heart rate during fitness test	rs151041685	T	G	0.0678	0.088	0.0112	1.42e-09	-0.000653088	0.0853448	0.00459386	0.89
Mono-unsaturated fatty acids	rs964184	G	C	0.15	0.144	0.0173	8.96e-18	-0.000705528	0.1372	0.00373491	0.85
Myeloid progenitor inhibitory factor 1	rs861273	G	A	0.427	0.229	0.0569	6.37e-14	-0.00488944	0.190368	0.00325757	0.13
Myristoleate (14:1n5)	rs603424	G	A	0.169	0.815	0.0211	7.16e-16	0.00763857	0.815792	0.00328667	0.02
N1-methyladenosine	rs315988	T	C	0.107	0.237	0.0193	1.08e-08	0.00151883	0.22534	0.00304487	0.62
N-acetylalanine	rs11144136	T	G	0.13	0.138	0.024	4.86e-08	0.00249386	0.142894	0.00365547	0.5
Neuronal cell adhesion molecule	rs10487851	T	C	0.329	0.69	0.0522	3.01e-10	-0.00124446	0.696485	0.00277741	0.65
Nonadecanoate (19:0)	rs603424	A	G	0.121	0.183	0.0213	2.23e-08	-0.00763857	0.184208	0.00328667	0.02
Oleate (18:1n9)	rs1348656	C	T	0.118	0.202	0.0205	1.06e-08	0.0033965	0.200685	0.0032022	0.29
Oleic acid (18:1n9)	rs102275	C	T	0.187	0.328	0.0158	2.19e-32	-0.00230379	0.34309	0.00269732	0.39
Oleoylcarnitine	rs273914	A	T	0.114	0.368	0.0172	3.04e-11	0.0019318	0.389405	0.00262852	0.46
Omega-3 fatty acids	rs174546	C	T	0.152	0.597	0.0123	1.19e-34	0.00247864	0.664842	0.00271397	0.36
Omega-7 and -9 and saturated fatty acids	rs964184	G	C	0.147	0.144	0.0173	2.93e-17	-0.000705528	0.1372	0.00373491	0.85
Omega-9 and saturated fatty acids	rs964184	G	C	0.147	0.144	0.0173	2.93e-17	-0.000705528	0.1372	0.00373491	0.85
Palmitate (16:0)	rs603424	A	G	0.134	0.184	0.0212	2.46e-10	-0.00763857	0.184208	0.00328667	0.02
Palmitic acid (16:0)	rs2391388	C	A	0.0999	0.451	0.015	2.72e-11	0.00192704	0.454639	0.00255073	0.45
Palmitoleate (16:1n7)	rs603424	G	A	0.162	0.815	0.0212	1.31e-14	0.00763857	0.815792	0.00328667	0.02
Palmitoleic acid (16:1n7)	rs603424	G	A	0.147	0.807	0.0189	5.69e-15	0.00763857	0.815792	0.00328667	0.02
Palmitoleic acid (16:1n7)	rs102275	C	T	0.114	0.329	0.0159	6.6e-13	-0.00230379	0.34309	0.00269732	0.39
Palmitoylcarnitine	rs273914	A	T	0.109	0.369	0.0172	4.02e-10	0.0019318	0.389405	0.00262852	0.46
Pantothenate	rs1395	A	G	0.116	0.703	0.0182	8.14e-11	-0.000704211	0.697361	0.00279366	0.8
Pelargonate (9:0)	rs1938479	C	T	0.0955	0.355	0.0172	1.78e-08	0.00113737	0.352378	0.00267329	0.67
Pentadecanoate (15:0)	rs6887589	G	A	0.11	0.221	0.0202	4.33e-08	0.00115774	0.220274	0.00310574	0.71
Phenylalanine	rs1718309	A	G	0.0761	0.397	0.00959	2.5e-15	-0.00127144	0.399306	0.0026192	0.63
Phenylalanine	rs4253238	T	C	0.0666	0.555	0.00994	2.53e-11	0.00120244	0.510998	0.00254802	0.64
Plasmacortisol	rs12589136	T	G	0.106	0.217	0.0153	3.32e-12	0.00117296	0.210041	0.00315071	0.71
Plasma progesterone	rs34670419	G	T	0.516	0.963	0.0687	6e-14	0.000959322	0.96129	0.00664995	0.89
Plasma progesterone	rs112295236	G	C	0.369	0.062	0.0539	8e-12	0.00687184	0.057857	0.0055278	0.21
Pro-hydroxy-pro	rs9594738	T	C	0.0903	0.478	0.0165	4.53e-08	0.00381102	0.476146	0.00256904	0.14
Putamen volume	rs8017172	G	A	0.127	0.608	0.0126	5.65e-24	-0.00151729	0.587422	0.00259738	0.56
Putamen volume	rs62097986	A	C	0.0832	0.387	0.0126	4.82e-11	-0.00102922	0.412951	0.00262599	0.7
Putamen volume	rs683250	G	A	0.0728	0.338	0.013	2.32e-08	0.00304619	0.370924	0.00264607	0.25
Pyruvate	rs79993961	C	T	0.138	0.949	0.0209	3.99e-11	0.0161668	0.968369	0.00738087	0.028
Receptor for advanced glycosylation end	rs4953649	T	C	0.288	0.653	0.051	1.66e-08	-0.00318658	0.67283	0.00274356	0.25
Serotransferrin	rs6762415	T	G	0.369	0.464	0.0479	1.17e-14	-0.00379865	0.470289	0.00260484	0.14
Serumcalcium	rs780094	T	C	0.191	0.42	0.00574	1e-10	-0.00320396	0.402356	0.00257543	0.21
Serumcalcium	rs1801725	T	G	0.139	0.15	0.00799	9e-86	-0.00753439	0.141072	0.00368156	0.041
Serum IgE	rs2251746	C	T	0.172	0.149	0.0164	5e-26	-0.00263851	0.278828	0.0028588	0.36
Serum IgE	rs20541	A	G	0.114	0.73	0.0131	3e-18	-0.0010556	0.202467	0.00314641	0.74
Serum IgE	rs1059513	T	C	0.161	0.93	0.0229	2e-12	-0.00213217	0.896873	0.00422664	0.61
Serum vitamin A1	rs1667255	C	A	0.0902	0.31	0.0153	6e-14	0.00444297	0.381283	0.00263168	0.091
Serum vitamin A1	rs10882272	T	C	0.0875	0.65	0.0149	7e-15	-0.00886342	0.614287	0.00266006	0.00086
Serum vitamin B12	rs602662	A	G	0.164	0.596	0.00671	8.15e-138	0.00402147	0.510278	0.0025393	0.11
Serum vitamin B12	rs1801222	G	A	0.114	0.593	0.00672	7.24e-74	0.00525926	0.650841	0.00267951	0.05
Serum vitamin B12	rs2336573	T	C	0.314	0.031	0.0191	2.89e-60	0.00303755	0.0348407	0.00702192	0.67
Serum vitamin B12	rs1141321	C	T	0.0684	0.627	0.00684	5.11e-25	-0.000165329	0.640613	0.00266922	0.95
Serum vitamin B6	rs4654748	T	C	0.168	0.5	0.0325	8e-18	-0.000439899	0.484593	0.00261115	0.87
Stearic acid (18:0)	rs102275	T	C	0.148	0.678	0.0159	1.33e-20	0.00230379	0.65691	0.00269732	0.39
Stearic acid (18:0)	rs6675668	G	T	0.13	0.51	0.0149	2.16e-18	-0.00136563	0.503548	0.00253898	0.59
Stearic acid (18:0)	rs11119805	T	A	0.135	0.877	0.0227	2.8e-09	-0.00174252	0.871871	0.00383677	0.65
Stearoylcarnitine	rs272881	G	A	0.114	0.383	0.0176	1.11e-10	0.0024386	0.389815	0.00262554	0.35
Tamm-Horsfall urinary glycoprotein	rs12934455	T	C	0.834	0.158	0.0612	2.8e-42	-0.00425796	0.162184	0.00351448	0.23
Telomere length	rs10936599	C	T	0.0992	0.729	0.00818	2.54e-13	-0.0027274	0.75477	0.00296987	0.36
Telomere length	rs2736100	C	A	0.0762	0.515	0.00879	4.38e-19	-0.00297587	0.50493	0.0025446	0.24
Tenascin-C	rs2685421	G	A	0.351	0.717	0.0535	5.27e-11	-0.00501404	0.701469	0.00282954	0.076
Thrombopoietin	rs2279191	A	G	0.312	0.758	0.0567	3.83e-08	0.000435259	0.750205	0.00296071	0.88
Thymus-expressed chemokine	rs72927542	C	T	0.71	0.962	0.127	2.26e-08	-0.00271697	0.953407	0.00606796	0.65
Total triglycerides	rs10790162	A	G	0.206	0.091	0.00581	1e-200	-0.00700013	0.0705538	0.00502767	0.16
Total triglycerides	rs12678919	A	G	0.156	0.879	0.00512	1.82e-199	-0.000367523	0.902113	0.00430368	0.93
Trefoil factor 3	rs2444229	C	T	0.324	0.753	0.0562	8.33e-09	0.000989978	0.763745	0.00302084	0.74
Vascular cell adhesion molecule-1	rs13027473	T	C	0.373	0.149	0.0682	4.53e-08	-0.0038498	0.162586	0.00348502	0.27
VLDL diameter	rs964184	G	C	0.194	0.142	0.0145	4.57e-40	-0.000705528	0.1372	0.00373491	0.85
VLDL diameter	rs1532085	G	A	0.116	0.595	0.0103	1.68e-28	0.00310172	0.620101	0.00264394	0.24
Weight	rs1421085	C	T	0.0598	0.45	0.00546	5.35e-28	0.0038167	0.409995	0.00261813	0.14
