# Supplementary material for: A Mendelian randomization study of the entire phenome to explore the causal links between epilepsy
Source: Brain Behav. 2024 Jun 19;14(6):e3602. doi: 10.1002/brb3.3602 (PMC11186849; doi:10.1002/brb3.3602)
Supplement: Supplementary file 3 — Table_3A: Causal estimates from Wald ratio, IVW‐RE, each exposure and Epilepsy risk. [file BRB3-14-e3602-s005.xlsx]

## Sheet: Table_3A
Table_3A: Causal estimates from Wald ratio, IVW-RE, each exposure and Epilepsy risk.
							pval	FDR
If the trait is not tested using the method, the result will not be displayed							min	min
Wald ratio reported if only 1 SNP available for use in MR analysis.							0.05	0.05
Inverse-variance weighted estimate only computed if >2 SNPs available for use in MR analysis.							max	max
Trait	nsnp	b	se	pval	FDR	or	or_lci95	or_uci95	Odds Ratio (95% CI)	upci-or
1,6-anhydroglucose	1	0.00186011	0.00138142	0.178133	0.81159	1.00186	0.999153	1.00458	0.00270895	0.0027163	315	1
2-methylbutyroylcarnitine	1	0.000849879	0.00189732	0.654199	0.992939	1.00085	0.997135	1.00458	0.003715	0.00372884	314	1
Blood histidine	5	-0.000876835	0.00117187	0.454318	0.926068	0.999124	0.996831	1.00142	0.00229222	0.00229749	313	1
Blood homocitrulline	1	-0.000163371	0.000971089	0.866399	0.992939	0.999837	0.997935	1.00174	0.00190121	0.00190484	312	1
Blood hydroxyisovaleroyl carnitine	2	0.000160371	0.000916606	0.86111	0.992939	1.00016	0.998365	1.00196	0.00179522	0.00179845	311	1
Blood indolepropionate	1	0.000271435	0.00119472	0.820271	0.992939	1.00027	0.997932	1.00262	0.00233954	0.00234503	310	1
Blood inosine	1	-0.000314441	0.000960659	0.743428	0.992939	0.999686	0.997805	1.00157	0.00188053	0.00188407	309	1
Blood isobutyrylcarnitine	3	-2.47377e-05	0.000573911	0.965619	0.992939	0.999975	0.998851	1.0011	0.00112421	0.00112547	308	1
Blood isovalerylcarnitine	4	0.00035888	0.000558055	0.520165	0.946744	1.00036	0.999265	1.00145	0.00109358	0.00109478	307	1
Blood kynurenine	4	0.0014717	0.000579082	0.0110397	0.584823	1.00147	1.00034	1.00261	0.00113603	0.00113732	306	1
Blood leucine	11	0.000840198	0.000565509	0.137349	0.767108	1.00084	0.999732	1.00195	0.00110872	0.00110994	305	1
Blood leucylalanine	2	-0.00107406	0.000960228	0.263331	0.844419	0.998927	0.997048	1.00081	0.00187826	0.0018818	304	1
2-tetradecenoyl carnitine	1	0.000843539	0.00171235	0.62228	0.992939	1.00084	0.99749	1.00421	0.0033534	0.00336467	303	1
Blood levulinate (4-oxovalerate)	2	-0.000145801	0.00121678	0.904622	0.992939	0.999854	0.997473	1.00224	0.00238171	0.00238739	302	1
Blood mannose	1	0.00114721	0.00062311	0.0656056	0.654765	1.00115	0.999926	1.00237	0.00122195	0.00122344	301	1
Blood methionine	1	0.00097144	0.00197944	0.623593	0.992939	1.00097	0.997096	1.00486	0.00387595	0.00389102	300	1
Blood methylcysteine	1	-0.000181581	0.000934668	0.845962	0.992939	0.999818	0.997988	1.00165	0.00182994	0.0018333	299	1
Blood myo-inositol	2	-9.35631e-05	0.00109974	0.9322	0.992939	0.999906	0.997753	1.00206	0.00215296	0.00215761	298	1
Blood N-(2-furoyl)glycine	1	-1.77857e-05	0.000570321	0.975122	0.992939	0.999982	0.998865	1.0011	0.00111718	0.00111843	297	1
Blood N-[3-(2-Oxopyrrolidin-1-yl)propyl]acetamide	5	-5.43026e-05	0.000564221	0.923327	0.992939	0.999946	0.99884	1.00105	0.0011052	0.00110642	296	1
Blood N2,N2-dimethylguanosine	2	0.000743904	0.00110406	0.500444	0.945405	1.00074	0.998581	1.00291	0.00216322	0.00216791	295	1
Blood N-acetylcarnosine	3	-0.000490997	0.00065352	0.452465	0.926068	0.999509	0.99823	1.00079	0.00127945	0.00128109	294	1
Blood N-acetylglycine	3	0.000729413	0.000736136	0.32175	0.866947	1.00073	0.999287	1.00217	0.00144284	0.00144492	293	1
3-(4-hydroxyphenyl)lactate	1	0.00102508	0.00160757	0.523696	0.946744	1.00103	0.997877	1.00418	0.0031491	0.00315903	292	1
Blood N-acetylornithine	4	-0.000163087	0.000298168	0.584404	0.98346	0.999837	0.999253	1.00042	0.000584143	0.000584485	291	1
Blood octadecanedioate	2	-0.000806564	0.00153572	0.599442	0.98346	0.999194	0.996191	1.00221	0.00300306	0.00301211	290	1
Blood octanoylcarnitine	3	0.000347768	0.000491486	0.479203	0.926068	1.00035	0.999385	1.00131	0.000963184	0.000964112	289	1
Blood O-sulfo-L-tyrosine	2	-0.00108377	0.00212822	0.610586	0.991415	0.998917	0.994759	1.00309	0.00415812	0.0041755	288	1
Blood palmitoyl sphingomyelin	2	0.00102829	0.00228204	0.652276	0.992939	1.00103	0.996561	1.00552	0.00446739	0.00448742	287	1
Blood phenylalanylserine	2	-0.0010087	0.000564152	0.073778	0.683531	0.998992	0.997888	1.0001	0.00110401	0.00110523	286	1
Blood phenyllactate (PLA)	1	-0.000752144	0.00104917	0.473439	0.926068	0.999248	0.997195	1.00131	0.00205271	0.00205694	285	1
Blood phosphatidylcholine and other cholines	9	0.00138616	0.000663599	0.0367215	0.584823	1.00139	1.00009	1.00269	0.00130161	0.0013033	284	1
Blood proline	4	0.000427652	0.000477664	0.370628	0.869196	1.00043	0.999492	1.00136	0.000936184	0.000937061	283	1
Blood propionylcarnitine	5	0.000517773	0.000752621	0.491478	0.943997	1.00052	0.999043	1.00199	0.00147481	0.00147699	282	1
3,4-dihydroxybutyrate	1	0.00297171	0.00151117	0.0492413	0.596578	1.00298	1.00001	1.00595	0.00296631	0.00297511	281	1
Blood scyllo-inositol	1	-4.61175e-05	0.00114458	0.96786	0.992939	0.999954	0.997713	1.0022	0.00224076	0.00224579	280	1
Blood selenium	1	0.000259151	0.000912773	0.776474	0.992939	1.00026	0.998471	1.00205	0.0017879	0.0017911	279	1
Blood serine	3	0.00064503	0.000683252	0.345139	0.866947	1.00065	0.999306	1.00199	0.00133914	0.00134094	278	1
Blood sphingomyelins	7	0.00178694	0.000794313	0.0244701	0.584823	1.00179	1.00023	1.00335	0.00155842	0.00156085	277	1
Blood stearate (18:0)	2	-0.00122946	0.00102037	0.228234	0.844419	0.998771	0.996776	1.00077	0.00199546	0.00199946	276	1
Blood succinylcarnitine	7	0.000397126	0.000396524	0.316576	0.866947	1.0004	0.99962	1.00118	0.000777194	0.000777798	275	1
Blood tetradecadienoate	1	0.000665483	0.00105704	0.528974	0.946744	1.00067	0.998595	1.00274	0.00207103	0.00207533	274	1
Blood tetradecanedioate	3	-5.98775e-05	0.00051657	0.907721	0.992939	0.99994	0.998928	1.00095	0.0010119	0.00101293	273	1
Blood tryptophan	19	0.000688119	0.000442131	0.119621	0.767108	1.00069	0.999822	1.00156	0.000866798	0.000867549	272	1
Blood tryptophan betaine	1	5.93498e-05	0.000957239	0.950562	0.992939	1.00006	0.998185	1.00194	0.00187454	0.00187806	271	1
3-carboxy-4-methyl-5-propyl-2-furanpropanoate (CMPF)	1	4.4817e-05	0.00176378	0.979728	0.992939	1.00004	0.996594	1.00351	0.0034512	0.00346315	270	1
Blood tyrosine	3	0.000195491	0.000971076	0.840453	0.992939	1.0002	0.998294	1.0021	0.00190187	0.00190549	269	1
Blood urate	2	0.000118101	0.000537396	0.826053	0.992939	1.00012	0.999065	1.00117	0.00105287	0.00105398	268	1
Blood uridine	3	6.06067e-05	0.000975874	0.950479	0.992939	1.00006	0.99815	1.00198	0.001911	0.00191466	267	1
Blood valine	5	0.00203997	0.00111174	0.0665158	0.654765	1.00204	0.999861	1.00423	0.00218109	0.00218584	266	1
Blood zinc	2	0.000482829	0.000786101	0.539078	0.959376	1.00048	0.998943	1.00203	0.00154031	0.00154269	265	1
Body fat percentage	367	0.000270555	0.00060319	0.653763	0.992939	1.00027	0.999089	1.00145	0.00118187	0.00118327	264	1
Body mass index	951	-6.44444e-05	0.000488333	0.89501	0.992939	0.999936	0.998979	1.00089	0.000956614	0.00095753	263	1
Cancer antigen 19-9	1	-0.000472858	0.000393903	0.229968	0.844419	0.999527	0.998756	1.0003	0.000771388	0.000771984	262	1
Caprylate (8:0)	2	-0.00135113	0.00163381	0.408248	0.906263	0.99865	0.995457	1.00185	0.00319283	0.00320307	261	1
Carcinoembryonic antigen	2	-0.000181974	0.000413572	0.659933	0.992939	0.999818	0.999008	1.00063	0.000810125	0.000810782	260	1
3-hydroxybutyrate	1	-0.00280307	0.00281292	0.319009	0.866947	0.997201	0.991718	1.00271	0.00548276	0.00551307	259	1
CD 40 antigen	1	0.000523138	0.000418407	0.211187	0.844419	1.00052	0.999703	1.00134	0.000820171	0.000820844	258	1
CD5	1	-6.78089e-05	0.000624089	0.913478	0.992939	0.999932	0.99871	1.00116	0.00122238	0.00122388	257	1
Chemokine CC-4	1	-0.000471245	0.000357669	0.187656	0.81159	0.999529	0.998828	1.00023	0.000700456	0.000700947	256	1
Circulating 25-hydroxyvitamin D	5	0.000114107	0.000752146	0.879417	0.992939	1.00011	0.998641	1.00159	0.00147329	0.00147546	255	1
Circulating adiponectin	10	0.00148095	0.000998126	0.13788	0.767108	1.00148	0.999525	1.00344	0.00195731	0.00196114	254	1
Circulating carotenoids	1	-9.21672e-05	0.000756129	0.902983	0.992939	0.999908	0.998427	1.00139	0.00148078	0.00148297	253	1
Circulating C-reactive protein	14	-0.000502757	0.000689767	0.466075	0.926068	0.999497	0.998147	1.00085	0.00135035	0.00135218	252	1
Circulating fetuin-A	1	0.00012287	0.000332167	0.711454	0.992939	1.00012	0.999472	1.00077	0.000650916	0.00065134	251	1
Coffee consumption	4	-2.85381e-05	0.00174211	0.98693	0.992939	0.999971	0.996563	1.00339	0.00340862	0.00342028	250	1
Corrected insulin response	3	0.000260578	0.000822809	0.751477	0.992939	1.00026	0.998649	1.00188	0.00161183	0.00161443	249	1
3-methyl-2-oxobutyrate	1	0.00470643	0.00187889	0.0122484	0.584823	1.00472	1.00102	1.00842	0.00369318	0.00370681	248	1
Cortisone	1	-0.00228563	0.00187038	0.221704	0.844419	0.997717	0.994066	1.00138	0.00365089	0.0036643	247	1
Creatinine (enzymatic) in urine	22	0.00249297	0.00238067	0.29502	0.866947	1.0025	0.997829	1.00718	0.00466687	0.00468869	246	1
Cystatin-C	1	0.0005273	0.000612279	0.389123	0.8947	1.00053	0.999327	1.00173	0.00119998	0.00120142	245	1
Daytime dozing / sleeping (narcolepsy)	20	-0.00543866	0.00330799	0.100156	0.767108	0.994576	0.988148	1.00105	0.00642763	0.00646944	244	1
Deoxycholate	1	-5.67957e-05	0.0016715	0.972894	0.992939	0.999943	0.996673	1.00322	0.0032706	0.00328133	243	1
Description of average fatty acid chain length, not actual carbon number	1	0.000829326	0.00244638	0.734609	0.992939	1.00083	0.996042	1.00564	0.00478741	0.00481042	242	1
Diastolic blood pressure	276	0.000337904	0.000744161	0.649775	0.992939	1.00034	0.99888	1.0018	0.00145798	0.00146011	241	1
Dihomo-gamma-linoleic acid (20:3n6)	2	0.000545451	0.000345259	0.114145	0.767108	1.00055	0.999869	1.00122	0.000676847	0.000677305	240	1
Dihomo-gamma-linolenic acid (20:3n6)	2	0.000847673	0.000378221	0.0250123	0.584823	1.00085	1.00011	1.00159	0.000741666	0.000742216	239	1
Dimethylarginine (SDMA + ADMA)	1	0.00160763	0.0018342	0.380773	0.881937	1.00161	0.998015	1.00522	0.00359435	0.0036073	238	1
3-phenylpropionate (hydrocinnamate)	1	1.87848e-05	0.00146754	0.989787	0.992939	1.00002	0.997146	1.0029	0.00287231	0.00288058	237	1
Docosahexaenoic acid (22:6n3)	1	0.000382765	0.0015364	0.803259	0.992939	1.00038	0.997375	1.0034	0.00300797	0.00301704	236	1
Docosapentaenoate (n3 DPA; 22:5n3)	1	-0.00219416	0.0014637	0.13386	0.767108	0.997808	0.99495	1.00067	0.00285845	0.00286667	235	1
Docosapentaenoic acid (22:5n3)	3	-0.000691529	0.000407506	0.0897011	0.763671	0.999309	0.998511	1.00011	0.000797841	0.000798479	234	1
Dodecanedioate	1	0.00241929	0.00167359	0.148297	0.778562	1.00242	0.999139	1.00572	0.00328279	0.00329358	233	1
Drive faster than motorway speed limit	11	-0.00672081	0.00434341	0.121777	0.767108	0.993302	0.984882	1.00179	0.00842017	0.00849216	232	1
Eicosapentaenoate (EPA; 20:5n3)	1	-0.00246581	0.00115722	0.0331051	0.584823	0.997537	0.995277	0.999802	0.00226	0.00226513	231	1
Eicosapentaenoic acid (20:5n3)	4	-0.000764562	0.000632426	0.226688	0.844419	0.999236	0.997998	1.00048	0.00123784	0.00123938	230	1
Epithelial-derived neutrophil-activating	1	-0.00112024	0.000688755	0.103849	0.767108	0.99888	0.997533	1.00023	0.00134754	0.00134936	229	1
E-selectin	1	0.000486744	0.000277756	0.0797022	0.717319	1.00049	0.999942	1.00103	0.000544518	0.000544815	228	1
Factor VII	2	0.000206491	0.000316242	0.513787	0.94673	1.00021	0.999587	1.00083	0.000619769	0.000620154	227	1
4-methyl-2-oxopentanoate	2	0.00406116	0.00129853	0.00176298	0.480196	1.00407	1.00152	1.00663	0.00255223	0.00255873	226	1
Fasting glucose	23	-0.000567622	0.000791996	0.473561	0.926068	0.999433	0.997882	1.00099	0.00155023	0.00155264	225	1
Fasting insulin	13	0.00209262	0.00200904	0.297596	0.866947	1.00209	0.998157	1.00605	0.00393821	0.00395374	224	1
Fasting proinsulin	8	-0.000208576	0.00055928	0.709196	0.992939	0.999791	0.998696	1.00089	0.00109536	0.00109656	223	1
Fatty acid length	1	0.000829326	0.00244638	0.734609	0.992939	1.00083	0.996042	1.00564	0.00478741	0.00481042	222	1
Fetuin-A	1	-0.000145137	0.000275431	0.598231	0.98346	0.999855	0.999315	1.00039	0.000539621	0.000539913	221	1
Fibroblast growth factor 4	1	-0.000279847	0.000624746	0.654199	0.992939	0.99972	0.998497	1.00095	0.00122341	0.00122491	220	1
Fluid intelligence score	49	-0.00129078	0.00100482	0.198937	0.835535	0.99871	0.996745	1.00068	0.00196498	0.00196885	219	1
Frequency of tiredness / lethargy in last 2 weeks	18	0.00614053	0.00301883	0.0419437	0.584823	1.00616	1.00022	1.01213	0.00593577	0.00597099	218	1
Gamma-glutamylphenylalanine	2	0.00164853	0.00135943	0.225258	0.844419	1.00165	0.998985	1.00432	0.00266532	0.00267243	217	1
Gamma-glutamylvaline	1	0.000193895	0.00201375	0.923294	0.992939	1.00019	0.996254	1.00415	0.00393994	0.00395552	216	1
5-dodecenoate (12:1n7)	1	0.00165102	0.00177849	0.353236	0.866947	1.00165	0.998167	1.00515	0.00348551	0.00349768	215	1
Gamma-linoleic acid (18:3n6)	2	-0.000833629	0.000743127	0.261954	0.844419	0.999167	0.997712	1.00062	0.00145426	0.00145638	214	1
Gamma-linolenic acid (18:3n6)	2	-0.000659867	0.000713473	0.355035	0.866947	0.99934	0.997944	1.00074	0.00139651	0.00139846	213	1
Glutathione S-transferase alpha	1	-0.000690796	0.000584661	0.237392	0.844419	0.999309	0.998165	1.00046	0.00114449	0.0011458	212	1
Glycochenodeoxycholate	1	0.00139233	0.00171501	0.416879	0.911922	1.00139	0.998033	1.00477	0.00336046	0.00337178	211	1
Glycoprotein acetyls	9	-0.000935732	0.000838062	0.26419	0.844419	0.999065	0.997425	1.00071	0.00163972	0.00164241	210	1
Growth-regulated alpha protein	1	0.000808202	0.000695007	0.244883	0.844419	1.00081	0.999446	1.00217	0.00136239	0.00136424	209	1
Haptoglobin	1	-0.000803282	0.000520539	0.122789	0.767108	0.999197	0.998178	1.00022	0.00101892	0.00101996	208	1
HbA1C levels	11	-0.00124621	0.000952303	0.190659	0.81159	0.998755	0.996892	1.00062	0.00186245	0.00186593	207	1
HDL	123	6.22895e-05	0.000514968	0.903724	0.992939	1.00006	0.999053	1.00107	0.00100889	0.00100991	206	1
Heel bone mineral density (BMD) T-score	404	0.000134877	0.00032203	0.675337	0.992939	1.00013	0.999504	1.00077	0.000631064	0.000631463	205	1
10-nonadecenoate (19:1n9)	1	-0.00159585	0.00201813	0.429087	0.913756	0.998405	0.994464	1.00236	0.00394143	0.00395705	204	1
Acetoacetate	2	-0.00191173	0.003491	0.583955	0.98346	0.99809	0.991284	1.00494	0.00680598	0.00685271	203	1
Height	1257	-0.000497275	0.000239748	0.0380651	0.584823	0.999503	0.999033	0.999973	0.000469563	0.000469784	202	1
Heptanoate (7:0)	2	-0.00073347	0.00138409	0.596162	0.98346	0.999267	0.99656	1.00198	0.00270716	0.00271452	201	1
Hip circumference	89	0.000292189	0.000823673	0.722785	0.992939	1.00029	0.998679	1.00191	0.00161357	0.00161618	200	1
Hippocampus volume	2	0.00228886	0.00202569	0.258511	0.844419	1.00229	0.99832	1.00628	0.00397155	0.00398735	199	1
HOMA-B	4	0.00281489	0.00146798	0.0551717	0.620681	1.00282	0.999938	1.00571	0.00288121	0.00288951	198	1
Hypoxanthine	1	0.00108564	0.00134594	0.419895	0.912186	1.00109	0.998449	1.00373	0.00263742	0.00264439	197	1
Impedance of whole body	561	4.91195e-05	0.000432715	0.909623	0.992939	1.00005	0.999201	1.0009	0.000847803	0.000848523	196	1
Indoleacetate	2	0.000521754	0.00132109	0.692886	0.992939	1.00052	0.997935	1.00312	0.00258734	0.00259405	195	1
Indolelactate	1	-0.00054158	0.00152792	0.722998	0.992939	0.999459	0.99647	1.00246	0.00298863	0.0029976	194	1
Insulin disposition index	1	0.000324148	0.00117172	0.782055	0.992939	1.00032	0.99803	1.00262	0.00229469	0.00229996	193	1
Acetylphosphate	2	0.00282843	0.00137711	0.039986	0.584823	1.00283	1.00013	1.00554	0.00270313	0.00271043	192	1
Interleukin-13	1	0.000838931	0.000617708	0.174421	0.80798	1.00084	0.999628	1.00205	0.00121099	0.00121246	191	1
Interleukin-16	1	-0.000283659	0.000308674	0.358116	0.867743	0.999716	0.999112	1.00032	0.000604647	0.000605013	190	1
Interleukin-18	1	0.000598469	0.000711171	0.400053	0.906263	1.0006	0.999205	1.00199	0.00139376	0.0013957	189	1
Interleukin-6 receptor	1	-5.11921e-05	0.000210697	0.808032	0.992939	0.999949	0.999536	1.00036	0.00041286	0.00041303	188	1
Interleukin-8	1	0.00127336	0.000685327	0.0631639	0.654765	1.00127	0.99993	1.00262	0.00134405	0.00134586	187	1
Iron status	3	0.00140141	0.00137624	0.308539	0.866947	1.0014	0.998705	1.00411	0.00269757	0.00270485	186	1
Isoleucine	2	0.000319482	0.00525152	0.95149	0.992939	1.00032	0.990076	1.01067	0.0102435	0.0103494	185	1
Job involves heavy manual or physical work	16	-0.00458719	0.00228354	0.044558	0.584823	0.995423	0.990978	0.999889	0.0044453	0.00446524	184	1
Job involves mainly walking or standing	7	-0.00820755	0.00324441	0.0114143	0.584823	0.991826	0.985539	0.998153	0.00628705	0.00632716	183	1
Lactate	2	-0.00361057	0.00274282	0.188049	0.81159	0.996396	0.991054	1.00177	0.00534218	0.00537098	182	1
Adrenate (22:4n6)	1	-0.00164602	0.00108612	0.129645	0.767108	0.998355	0.996232	1.00048	0.00212304	0.00212756	181	1
Laurate (12:0)	2	-0.00278847	0.00141058	0.0480622	0.596578	0.997215	0.994462	0.999976	0.00275324	0.00276086	180	1
Laurylcarnitine	1	-0.000119799	0.00147949	0.935463	0.992939	0.99988	0.996985	1.00278	0.00289525	0.00290366	179	1
LDL	102	0.000651932	0.000420342	0.120912	0.767108	1.00065	0.999828	1.00148	0.000824068	0.000824748	178	1
LDL diameter	5	-0.000479221	0.00135825	0.724221	0.992939	0.999521	0.996864	1.00219	0.00265735	0.00266444	177	1
Leptin	1	-0.000140077	0.000667915	0.833884	0.992939	0.99986	0.998552	1.00117	0.00130807	0.00130979	176	1
Linoleic acid (18:2n6)	2	0.000477811	0.000349524	0.171615	0.80798	1.00048	0.999793	1.00116	0.00068516	0.00068563	175	1
Lysine	1	-0.00301978	0.00132751	0.0229194	0.584823	0.996985	0.994394	0.999582	0.0025907	0.00259745	174	1
Macrophage colony-stimulating factor 1	1	-0.000661204	0.000640104	0.301621	0.866947	0.999339	0.998086	1.00059	0.00125299	0.00125456	173	1
Macrophage inflammatory protein-1 alpha	1	0.000850154	0.000505754	0.0927701	0.767108	1.00085	0.999859	1.00184	0.00099163	0.000992613	172	1
Macrophage inflammatory protein-1 beta	1	-0.000932959	0.000680505	0.170381	0.80798	0.999067	0.997736	1.0004	0.00133166	0.00133344	171	1
Adrenic acid (22:4n6)	1	-0.000741752	0.000489443	0.129645	0.767108	0.999259	0.9983	1.00022	0.000958137	0.000959057	170	1
Malate	1	0.00196513	0.00177751	0.268921	0.844419	1.00197	0.998482	1.00546	0.00348471	0.00349687	169	1
Margarate (17:0)	1	-0.00136566	0.00147109	0.353236	0.866947	0.998635	0.99576	1.00152	0.00287526	0.00288356	168	1
Matrix metalloproteinase-7	1	-0.000619627	0.000588698	0.292553	0.866947	0.999381	0.998228	1.00053	0.00115247	0.0011538	167	1
Maximum heart rate during fitness test	3	0.000345348	0.00247958	0.889231	0.992939	1.00035	0.995496	1.00522	0.00484986	0.00487349	166	1
Mean time to correctly identify matches	34	0.0010944	0.00237862	0.645446	0.992939	1.00109	0.996439	1.00577	0.00465633	0.00467809	165	1
Monocyte chemotactic protein 2	1	5.58315e-05	0.000508537	0.912577	0.992939	1.00006	0.99906	1.00105	0.000996291	0.000997284	164	1
Mono-unsaturated fatty acids	6	-0.000133193	0.0011775	0.909939	0.992939	0.999867	0.997562	1.00218	0.00230493	0.00231025	163	1
Morning/evening person (chronotype)	98	0.000870964	0.001222	0.476008	0.926068	1.00087	0.998477	1.00327	0.00239433	0.00240008	162	1
Myeloid progenitor inhibitory factor 1	2	-0.000640715	0.000435514	0.141245	0.767108	0.999359	0.998507	1.00021	0.000852696	0.000853425	161	1
Myristoleate (14:1n5)	1	0.00130909	0.00141016	0.353236	0.866947	1.00131	0.998546	1.00408	0.00276371	0.00277136	160	1
Age completed full time education	24	0.000580453	0.00245487	0.813084	0.992939	1.00058	0.995778	1.00541	0.00480277	0.00482593	159	1
N1-methyl-3-pyridone-4-carboxamide	1	0.000189802	0.00160614	0.905931	0.992939	1.00019	0.997046	1.00334	0.00314369	0.0031536	158	1
N1-methyladenosine	1	0.00162373	0.00198201	0.412653	0.908991	1.00163	0.997742	1.00552	0.0038835	0.00389862	157	1
N-acetylalanine	1	-0.0032714	0.00203645	0.108182	0.767108	0.996734	0.992763	1.00072	0.00397048	0.00398636	156	1
Nap during day	56	0.000114499	0.00147116	0.937964	0.992939	1.00011	0.997235	1.003	0.00287964	0.00288796	155	1
Neuronal cell adhesion molecule	1	0.00104433	0.000602429	0.0830014	0.726263	1.00104	0.999864	1.00223	0.0011813	0.00118269	154	1
Neuroticism	10	-0.00129909	0.00325984	0.690252	0.992939	0.998702	0.992341	1.0051	0.00636065	0.00640142	153	1
Neuroticism score	78	0.00163576	0.00124579	0.189171	0.81159	1.00164	0.999194	1.00409	0.00244276	0.00244873	152	1
Nonadecanoate (19:0)	1	-0.0018284	0.00196956	0.353236	0.866947	0.998173	0.994327	1.00203	0.00384586	0.00386074	151	1
Number of days/week walked 10+ minutes	11	-0.0035113	0.00424856	0.408538	0.906263	0.996495	0.988231	1.00483	0.00826353	0.00833263	150	1
Number of incorrect matches in round	18	0.0016645	0.00294849	0.572395	0.979915	1.00167	0.995894	1.00747	0.00577197	0.00580542	149	1
Alcohol consumption	4	0.00311754	0.00325134	0.337635	0.866947	1.00312	0.99675	1.00954	0.0063722	0.00641294	148	1
Number of self-reported cancers	8	0.00158591	0.00410322	0.699124	0.992939	1.00159	0.993564	1.00967	0.00802278	0.00808756	147	1
Number of self-reported non-cancer illnesses	21	0.00308306	0.00275761	0.263559	0.844419	1.00309	0.997681	1.00852	0.00540698	0.00543629	146	1
Number of treatments/medications taken	24	0.00519422	0.00253153	0.0401882	0.584823	1.00521	1.00023	1.01021	0.00497529	0.00500004	145	1
Oleate (18:1n9)	1	-0.00152823	0.00193262	0.429087	0.913756	0.998473	0.994698	1.00226	0.00377499	0.00378932	144	1
Oleic acid (18:1n9)	1	0.00155083	0.00102041	0.128558	0.767108	1.00155	0.999551	1.00356	0.00200111	0.00200512	143	1
Oleoylcarnitine	1	9.65447e-05	0.00164308	0.953145	0.992939	1.0001	0.996881	1.00332	0.00321557	0.00322594	142	1
Omega-3 fatty acids	5	-0.000797716	0.00133263	0.549438	0.966889	0.999203	0.996596	1.00182	0.00260647	0.00261329	141	1
Omega-6 fatty acids	13	0.000343823	0.00064615	0.59465	0.98346	1.00034	0.999078	1.00161	0.00126609	0.00126769	140	1
Omega-7 and -9 and saturated fatty acids	6	-5.64687e-05	0.00118727	0.962065	0.992939	0.999944	0.997619	1.00227	0.00232421	0.00232962	139	1
Omega-9 and saturated fatty acids	7	7.24691e-05	0.00102399	0.94358	0.992939	1.00007	0.998067	1.00208	0.00200516	0.00200918	138	1
Alcohol intake versus 10 years previously	9	0.000691322	0.00529487	0.89612	0.992939	1.00069	0.99036	1.01113	0.0103314	0.0104392	137	1
Palmitate (16:0)	1	-0.00165102	0.00177849	0.353236	0.866947	0.99835	0.994876	1.00184	0.00347402	0.00348615	136	1
Palmitic acid (16:0)	1	-0.00135415	0.00182772	0.458755	0.926068	0.998647	0.995076	1.00223	0.00357108	0.00358389	135	1
Palmitoleate (16:1n7)	1	0.00136566	0.00147109	0.353236	0.866947	1.00137	0.998483	1.00426	0.00288312	0.00289145	134	1
Palmitoleic acid (16:1n7)	5	0.000464885	0.00116447	0.689727	0.992939	1.00046	0.998184	1.00275	0.00228081	0.00228602	133	1
Palmitoylcarnitine	1	0.000100973	0.00171845	0.953145	0.992939	1.0001	0.996738	1.00348	0.00336283	0.00337418	132	1
Pantothenate	1	0.000619831	0.0017028	0.715853	0.992939	1.00062	0.997286	1.00397	0.00333399	0.00334514	131	1
Pelargonate (9:0)	1	0.00301837	0.00200323	0.131874	0.767108	1.00302	0.999092	1.00697	0.00393047	0.00394593	130	1
Pentadecanoate (15:0)	1	-0.00133187	0.00201155	0.5079	0.946677	0.998669	0.994739	1.00261	0.00392965	0.00394517	129	1
Phenylacetylglutamine	1	0.00217696	0.00193904	0.261567	0.844419	1.00218	0.998378	1.006	0.00380158	0.00381606	128	1
Phenylalanine	3	0.000298162	0.00141829	0.833491	0.992939	1.0003	0.997521	1.00308	0.00277682	0.00278455	127	1
Alpha-1-antitrypsin	1	-0.000270967	0.000538749	0.614996	0.992939	0.999729	0.998674	1.00079	0.0010551	0.00105622	126	1
Pipecolate	1	-0.00231526	0.00169094	0.170933	0.80798	0.997687	0.994386	1.001	0.00330111	0.00331207	125	1
Plasma cortisol	1	0.000662321	0.0020945	0.751836	0.992939	1.00066	0.996563	1.00478	0.00409952	0.00411638	124	1
Plasma progesterone	2	-0.000286188	0.000784954	0.715416	0.992939	0.999714	0.998177	1.00125	0.00153689	0.00153925	123	1
Platelet count	39	-0.000439259	0.000766566	0.566631	0.979915	0.999561	0.99806	1.00106	0.00150068	0.00150294	122	1
Potassium in urine	9	0.00260623	0.00386619	0.500241	0.945405	1.00261	0.995041	1.01024	0.00756879	0.00762636	121	1
Pro-hydroxy-pro	1	0.000739622	0.0020223	0.714565	0.992939	1.00074	0.996781	1.00471	0.0039588	0.00397452	120	1
Pulse rate	60	2.79522e-05	0.000840423	0.973468	0.992939	1.00003	0.998382	1.00168	0.00164592	0.00164863	119	1
Putamen volume	3	0.000625261	0.00110483	0.571437	0.979915	1.00063	0.998461	1.00279	0.00216447	0.00216916	118	1
Pyruvate	2	-0.00414945	0.00200067	0.0380764	0.584823	0.995859	0.991962	0.999772	0.00389743	0.00391274	117	1
Alpha-linolenic acid (18:3n3)	1	0.00102759	0.00069555	0.139576	0.767108	1.00103	0.999664	1.00239	0.00136375	0.00136561	116	1
Receptor for advanced glycosylation end	1	0.000606802	0.000672139	0.366636	0.869196	1.00061	0.99929	1.00193	0.00131732	0.00131906	115	1
Serotransferrin	1	-8.53249e-05	0.000494802	0.86309	0.992939	0.999915	0.998945	1.00088	0.000969259	0.0009702	114	1
Serum calcium	8	-0.000930713	0.00104321	0.372308	0.869196	0.99907	0.997029	1.00111	0.00204071	0.00204489	113	1
Serum IgE	3	-0.000242953	0.000915079	0.790625	0.992939	0.999757	0.997966	1.00155	0.00179151	0.00179473	112	1
Serum vitamin A1	2	0.000416983	0.00219272	0.849178	0.992939	1.00042	0.996127	1.00473	0.0042903	0.00430878	111	1
Serum vitamin B12	9	0.00134244	0.000602098	0.0257742	0.584823	1.00134	1.00016	1.00253	0.001181	0.00118239	110	1
Serum vitamin B6	1	-0.00196128	0.00108773	0.0713724	0.681282	0.998041	0.995915	1.00017	0.0021255	0.00213004	109	1
Serum vitamin E	3	0.0016161	0.00161662	0.317466	0.866947	1.00162	0.998449	1.0048	0.00316868	0.00317874	108	1
Sleep duration	47	-0.00170364	0.00177365	0.33679	0.866947	0.998298	0.994833	1.00177	0.00346441	0.00347648	107	1
Sleeplessness / insomnia	30	0.000356484	0.0021907	0.870734	0.992939	1.00036	0.99607	1.00466	0.0042861	0.00430454	106	1
Amygdala volume	1	0.00300037	0.0027243	0.27075	0.844419	1.003	0.997663	1.00837	0.00534139	0.00536999	105	1
Sodium in urine	33	-0.00564866	0.00229391	0.0137988	0.584823	0.994367	0.989907	0.998848	0.00446071	0.00448081	104	1
Sortilin	1	0.0010319	0.000634402	0.103829	0.767108	1.00103	0.999788	1.00228	0.00124394	0.00124549	103	1
Stearic acid (18:0)	3	-0.000209862	0.00110258	0.849044	0.992939	0.99979	0.997632	1.00195	0.00215826	0.00216293	102	1
Stearidonate (18:4n3)	1	-0.00152141	0.00135196	0.260445	0.844419	0.99848	0.995837	1.00113	0.0026423	0.00264932	101	1
Stearoylcarnitine	1	0.000119951	0.00164291	0.941797	0.992939	1.00012	0.996905	1.00335	0.00321531	0.00322569	100	1
Systolic blood pressure	217	0.00108234	0.000911906	0.235269	0.844419	1.00108	0.999295	1.00287	0.00178767	0.00179087	99	1
Tamm-Horsfall urinary glycoprotein	1	-0.000124711	0.000296884	0.674437	0.992939	0.999875	0.999294	1.00046	0.00058165	0.000581989	98	1
Telomere length	7	0.000246195	0.00122292	0.840451	0.992939	1.00025	0.997852	1.00265	0.00239465	0.00240039	97	1
Tenascin-C	1	7.73704e-05	0.000562396	0.890578	0.992939	1.00008	0.998976	1.00118	0.00110177	0.00110299	96	1
Thrombopoietin	1	0.00061459	0.000679522	0.36576	0.869196	1.00061	0.999283	1.00195	0.0013318	0.00133357	95	1
1-oleoylglycerol (1-monoolein)	1	0.000436407	0.00157012	0.781055	0.992939	1.00044	0.997362	1.00352	0.00307404	0.00308352	94	1
Angiopoietin-2	1	-0.000841833	0.000672232	0.210462	0.844419	0.999159	0.997843	1.00048	0.0013156	0.00131733	93	1
Thymus-expressed chemokine	1	4.62538e-05	0.000595844	0.938124	0.992939	1.00005	0.998879	1.00121	0.00116723	0.00116859	92	1
Time spent using computer	40	-8.88759e-05	0.00186409	0.961973	0.992939	0.999911	0.996264	1.00357	0.00364663	0.00365998	91	1
Time spent watching television (TV)	65	0.00117624	0.00164719	0.475172	0.926068	1.00118	0.99795	1.00441	0.00322708	0.00323752	90	1
Total cholesterol	121	0.000619767	0.000427097	0.146748	0.778562	1.00062	0.999783	1.00146	0.000837278	0.000837979	89	1
Total fatty acids	12	0.000220507	0.000733588	0.763729	0.992939	1.00022	0.998783	1.00166	0.00143712	0.00143918	88	1
Total phosphoglycerides	9	0.000691377	0.000893775	0.439199	0.926068	1.00069	0.99894	1.00245	0.00175148	0.00175455	87	1
Total triglycerides	71	-0.000467988	0.000524782	0.372513	0.869196	0.999532	0.998505	1.00056	0.00102756	0.00102862	86	1
Trefoil factor 3	1	0.000290182	0.00067013	0.664997	0.992939	1.00029	0.998977	1.0016	0.00131297	0.0013147	85	1
Trunk fat percentage	334	-8.00361e-05	0.000620568	0.89738	0.992939	0.99992	0.998704	1.00114	0.00121548	0.00121696	84	1
Usual walking pace	33	-0.00205731	0.00212082	0.33202	0.866947	0.997945	0.993805	1.0021	0.00413965	0.0041569	83	1
Angiotensin-converting enzyme	2	9.98764e-05	0.000465141	0.829984	0.992939	1.0001	0.999189	1.00101	0.000911352	0.000912184	82	1
Vascular cell adhesion molecule-1	1	-0.000476458	0.000671466	0.477965	0.926068	0.999524	0.998209	1.00084	0.00131458	0.00131631	81	1
VLDL diameter	10	0.000223187	0.000710575	0.753449	0.992939	1.00022	0.998831	1.00162	0.00139207	0.00139401	80	1
Waist circumference	317	6.30422e-05	0.000600549	0.916396	0.992939	1.00006	0.998887	1.00124	0.00117646	0.00117784	79	1
Waist-to-hip ratio	35	0.000155343	0.000950468	0.870173	0.992939	1.00016	0.998294	1.00202	0.00186147	0.00186494	78	1
Weight	11	-1.90002e-06	0.00140659	0.998922	0.998922	0.999998	0.997245	1.00276	0.00275312	0.00276072	77	1
Whole body fat mass	416	0.000333197	0.000525901	0.526359	0.946744	1.00033	0.999303	1.00136	0.00103058	0.00103164	76	1
Years of schooling	71	-0.000877816	0.00130515	0.501215	0.945405	0.999123	0.99657	1.00168	0.00255258	0.00255912	75	1
Angiotensinogen	1	0.000226165	0.000339078	0.504771	0.946446	1.00023	0.999562	1.00089	0.000664522	0.000664964	74	1
Apolipoprotein A-IV	1	-0.000377572	0.000277742	0.174009	0.80798	0.999622	0.999078	1.00017	0.00054402	0.000544316	73	1
Apolipoprotein E	1	-0.000257406	0.000474428	0.587432	0.98346	0.999743	0.998813	1.00067	0.000929208	0.000930073	72	1
Apolipoprotein H	3	-0.000130341	0.000220529	0.554494	0.969006	0.99987	0.999438	1.0003	0.000432088	0.000432275	71	1
Arachidic acid	1	0.00275692	0.0017328	0.111605	0.767108	1.00276	0.999361	1.00617	0.00339988	0.00341145	70	1
Arachidonate (20:4n6)	1	-0.00120735	0.000575702	0.0359784	0.584823	0.998793	0.997667	0.999921	0.00112638	0.00112765	69	1
Arachidonic acid (20:4n6)	2	-0.000265919	0.000188538	0.158414	0.80798	0.999734	0.999365	1.0001	0.000369368	0.000369504	68	1
Average weekly beer plus cider intake	12	0.00137411	0.00292969	0.63905	0.992939	1.00138	0.995641	1.00714	0.00573362	0.00576663	67	1
1-oleoylglycerophosphoethanolamine	1	0.00417507	0.00177315	0.0185422	0.584823	1.00418	1.0007	1.00768	0.00348385	0.00349598	66	1
Average weekly red wine intake	15	0.00132015	0.00258581	0.609677	0.991415	1.00132	0.996259	1.00641	0.00506204	0.00508776	65	1
B lymphocyte chemoattractant	1	-0.000656022	0.000779415	0.399964	0.906263	0.999344	0.997819	1.00087	0.00152549	0.00152782	64	1
Basal metabolic rate	685	5.01759e-06	0.000373523	0.989282	0.992939	1.00001	0.999273	1.00074	0.00073184	0.000732376	63	1
Beta-hydroxyisovalerate	1	-0.00530557	0.00179075	0.00304886	0.480196	0.994708	0.991223	0.998206	0.00348517	0.00349743	62	1
Birth weight	93	0.000852134	0.00082481	0.301544	0.866947	1.00085	0.999236	1.00247	0.0016167	0.00161931	61	1
Birth weight of first child	45	-0.00120254	0.00105822	0.255794	0.844419	0.998798	0.996729	1.00087	0.00206946	0.00207376	60	1
Blood 1,5-anhydroglucitol (1,5-AG)	4	0.000792544	0.000782207	0.310957	0.866947	1.00079	0.99926	1.00233	0.00153317	0.00153552	59	1
Blood 10-undecenoate (11:1n1)	2	-0.00135508	0.00137367	0.323903	0.866947	0.998646	0.995961	1.00134	0.00268513	0.00269237	58	1
Blood 12-hydroxyeicosatetraenoate (12-HETE)	1	-0.00107683	0.000679847	0.113209	0.767108	0.998924	0.997594	1.00026	0.00133018	0.00133195	57	1
Blood 1-linoleoylglycerol (1-monolinolein)	1	-0.000207497	0.00107155	0.846456	0.992939	0.999793	0.997695	1.00189	0.0020976	0.00210201	56	1
1-stearoylglycerol (1-monostearin)	1	-0.000421838	0.00188499	0.822922	0.992939	0.999578	0.995892	1.00328	0.00368621	0.00369985	55	1
Blood 1-palmitoylglycerophosphoethanolamine	2	0.00174628	0.00148965	0.241086	0.844419	1.00175	0.998827	1.00468	0.00292054	0.00292908	54	1
Blood 2-aminobutyrate	2	3.17957e-05	0.00145054	0.982512	0.992939	1.00003	0.997193	1.00288	0.00283911	0.0028472	53	1
Blood 2-aminooctanoic acid	3	-0.000234218	0.000398593	0.556794	0.969006	0.999766	0.998985	1.00055	0.000780755	0.000781365	52	1
Blood 2-hydroxyisobutyrate	3	0.00103681	0.000865479	0.230932	0.844419	1.00104	0.999341	1.00274	0.00169666	0.00169954	51	1
Blood 3-methyl-2-oxovalerate	3	8.17655e-05	0.00223808	0.970857	0.992939	1.00008	0.995704	1.00448	0.00437739	0.00439664	50	1
Blood 4-acetamidobutanoate	2	-0.000574337	0.000762482	0.451301	0.926068	0.999426	0.997933	1.00092	0.00149249	0.00149472	49	1
Blood 5alpha-androstan-3beta,17beta-diol disulfate	4	-0.000249977	0.000581241	0.667142	0.992939	0.99975	0.998612	1.00089	0.0011383	0.0011396	48	1
Blood 5-alpha-pregnan-3beta,20alpha-disulfate	3	0.000601869	0.000799773	0.451721	0.926068	1.0006	0.999035	1.00217	0.00156727	0.00156973	47	1
Blood 5-oxoproline	1	-0.000292649	0.00048769	0.548458	0.966889	0.999707	0.998752	1.00066	0.000955137	0.00095605	46	1
Blood acetylcarnitine	2	0.000872421	0.000904501	0.334779	0.866947	1.00087	0.9991	1.00265	0.0017728	0.00177594	45	1
1-stearoylglycerophosphoethanolamine	1	0.00384483	0.00154692	0.0129382	0.584823	1.00385	1.00081	1.0069	0.00303904	0.00304827	44	1
Blood alanine	6	-0.000853496	0.00133803	0.523556	0.946744	0.999147	0.99653	1.00177	0.00261688	0.00262375	43	1
Blood albumin	2	-0.00147085	0.00367913	0.689316	0.992939	0.99853	0.991356	1.00576	0.00717459	0.00722651	42	1
Blood alpha-glutamyltyrosine	3	0.000158193	0.00050139	0.752375	0.992939	1.00016	0.999176	1.00114	0.000982398	0.000983364	41	1
Blood alpha-hydroxyisovalerate	3	-0.000423142	0.00129101	0.743093	0.992939	0.999577	0.997051	1.00211	0.00252611	0.00253251	40	1
Blood alpha-ketoglutarate	1	0.000598322	0.000833404	0.472803	0.926068	1.0006	0.998965	1.00223	0.00163312	0.00163579	39	1
Blood androsterone sulfate	4	-7.70091e-05	0.000375414	0.83747	0.992939	0.999923	0.999188	1.00066	0.000735484	0.000736025	38	1
Blood apolipoprotein A-I	13	0.00104028	0.000755739	0.168667	0.80798	1.00104	0.999559	1.00252	0.00148169	0.00148389	37	1
Blood apolipoprotein B	25	0.000633383	0.00048088	0.187794	0.81159	1.00063	0.999691	1.00158	0.000942678	0.000943567	36	1
Blood asparagine	2	0.000655007	0.000677485	0.333633	0.866947	1.00066	0.999327	1.00198	0.00132786	0.00132962	35	1
Blood aspartylphenylalanine	1	-0.000578937	0.000886966	0.513939	0.94673	0.999421	0.997685	1.00116	0.00173594	0.00173896	34	1
22:6, docosahexaenoic acid	5	0.000190524	0.00139241	0.891165	0.992939	1.00019	0.997465	1.00292	0.00272592	0.00273337	33	1
Blood betaine	5	-4.30946e-05	0.000726245	0.952682	0.992939	0.999957	0.998535	1.00138	0.00142237	0.00142439	32	1
Blood bilirubin (Z,Z)	2	-9.77823e-05	0.000400015	0.806885	0.992939	0.999902	0.999119	1.00069	0.000783645	0.00078426	31	1
Blood biliverdin	3	8.03807e-05	0.000424727	0.849895	0.992939	1.00008	0.999248	1.00091	0.000832186	0.000832879	30	1
Blood bradykinin, des-arg(9)	3	0.000240505	0.000429789	0.57576	0.980347	1.00024	0.999398	1.00108	0.000842234	0.000842944	29	1
Blood butyrylcarnitine	9	3.63735e-05	0.00027947	0.896447	0.992939	1.00004	0.999489	1.00058	0.000547632	0.000547932	28	1
Blood carnitine	17	0.000335832	0.000438815	0.444083	0.926068	1.00034	0.999476	1.0012	0.000859996	0.000860736	27	1
Blood cis-4-decenoyl carnitine	2	0.000482486	0.000610467	0.42932	0.913756	1.00048	0.999286	1.00168	0.00119638	0.00119781	26	1
Blood citrate	6	-0.000594694	0.000719332	0.40839	0.906263	0.999405	0.997997	1.00082	0.00140806	0.00141005	25	1
Blood citrulline	4	0.000317986	0.00116769	0.785376	0.992939	1.00032	0.998031	1.00261	0.00228678	0.00229202	24	1
Blood copper	2	-0.00123954	0.000659816	0.0602968	0.654765	0.998761	0.99747	1.00005	0.0012908	0.00129247	23	1
2hr glucose	7	-0.000862483	0.00212964	0.685485	0.992939	0.999138	0.994976	1.00332	0.0041618	0.00417921	22	1
Blood creatine	1	0.000358373	0.00106679	0.73692	0.992939	1.00036	0.998269	1.00245	0.00208948	0.00209386	21	1
Blood creatinine	6	0.00257903	0.00121362	0.0335808	0.584823	1.00258	1.0002	1.00497	0.00238201	0.00238768	20	1
Blood cysteine-glutathione disulfide	1	-0.000109493	0.000819761	0.893745	0.992939	0.999891	0.998285	1.0015	0.00160527	0.00160785	19	1
Blood decanoylcarnitine	4	0.00019852	0.000539038	0.71266	0.992939	1.0002	0.999142	1.00126	0.00105617	0.00105728	18	1
Blood dehydroisoandrosterone sulfate (DHEA-S)	2	-0.000136919	0.00102998	0.894246	0.992939	0.999863	0.997847	1.00188	0.00201645	0.00202053	17	1
Blood dihomo-linolenate (20:3n3 or n6)	2	0.00186498	0.00096108	0.0523185	0.610383	1.00187	0.999981	1.00376	0.00188546	0.00188901	16	1
Blood epiandrosterone sulfate	2	-0.0001598	0.000477503	0.737883	0.992939	0.99984	0.998905	1.00078	0.000935318	0.000936194	15	1
Blood esterified cholesterol	10	0.000654956	0.000542312	0.227158	0.844419	1.00066	0.999592	1.00172	0.00106306	0.00106419	14	1
Blood estrone 3-sulfate	1	-0.000609786	0.000448072	0.173542	0.80798	0.99939	0.998513	1.00027	0.0008773	0.000878071	13	1
Blood free cholesterol	10	0.00108469	0.000538129	0.0438337	0.584823	1.00109	1.00003	1.00214	0.00105532	0.00105643	12	1
2-hydroxypalmitate	1	0.00207618	0.00187768	0.268849	0.844419	1.00208	0.998397	1.00577	0.00368112	0.00369469	11	1
Blood gamma-glutamylglutamine	3	0.00100503	0.000969975	0.300136	0.866947	1.00101	0.999104	1.00291	0.00190125	0.00190487	10	1
Blood gamma-glutamyltyrosine	5	0.000364541	0.000853399	0.669261	0.992939	1.00036	0.998693	1.00204	0.00167187	0.00167467	9	1
Blood glucose	3	-0.00287186	0.00122213	0.0187794	0.584823	0.997132	0.994747	0.999524	0.00238565	0.00239137	8	1
Blood glutamine	6	0.00108463	0.000900219	0.228262	0.844419	1.00109	0.99932	1.00285	0.00176479	0.0017679	7	1
Blood glutaroyl carnitine	9	0.000422438	0.000394617	0.284394	0.866947	1.00042	0.999649	1.0012	0.000773478	0.000774076	6	1
Blood glycine	6	0.000156775	0.000400416	0.695405	0.992939	1.00016	0.999372	1.00094	0.00078463	0.000785246	5	1
Blood glycoproteins	27	0.000168674	0.000345828	0.625734	0.992939	1.00017	0.999491	1.00085	0.000677707	0.000678167	4	1
Blood HDL diameter	10	0.000594684	0.00056907	0.296018	0.866947	1.00059	0.999479	1.00171	0.00111542	0.00111666	3	1
Blood hexadecanedioate	3	-0.000153682	0.000589381	0.794285	0.992939	0.999846	0.998692	1.001	0.00115434	0.00115568	2	1
Blood hexanoylcarnitine	4	0.000517967	0.000468958	0.269374	0.844419	1.00052	0.999599	1.00144	0.000919212	0.000920057	1	1

## Sheet: Table_3B
Table_3A: Causal estimates from Wald ratio, IVW-RE, each exposure and Generalized convulsive epilepsy risk.
							pval	FDR
If the trait is not tested using the method, the result will not be displayed							min	min
Wald ratio reported if only 1 SNP available for use in MR analysis.							0.05	0.05
Inverse-variance weighted estimate only computed if >2 SNPs available for use in MR analysis							max	max
Trait	nsnp	b	se	pval	FDR	or	or_lci95	or_uci95	Odds Ratio (95% CI)						lor	uor
1,6-anhydroglucose	1	-0.199203	0.637603	0.754717	0.970522	0.819383	0.234827	2.85908						316	0.584556	2.0397	1
2-methylbutyroylcarnitine	1	-0.696303	0.859387	0.417807	0.961175	0.498424	0.0924856	2.68611						315	0.405939	2.18769	1
Blood histidine	5	-0.135173	0.740733	0.855202	0.970522	0.873565	0.204536	3.73095						314	0.669028	2.85739	1
Blood homocitrulline	1	1.06623	0.445327	0.0166538	0.718799	2.90441	1.21335	6.95229						313	1.69106	4.04788	1
Blood hydroxyisovaleroyl carnitine	2	0.0885694	0.421119	0.833418	0.970522	1.09261	0.478632	2.49419						312	0.613978	1.40158	1
Blood indolepropionate	1	0.722588	0.553916	0.192061	0.947767	2.05976	0.695525	6.09985						311	1.36423	4.04009	1
Blood inosine	1	-0.993278	0.43665	0.0229198	0.718799	0.370361	0.157377	0.871583						310	0.212984	0.501222	1
Blood isobutyrylcarnitine	3	-0.280715	0.261054	0.282234	0.947767	0.755244	0.452766	1.2598						309	0.302478	0.504553	1
Blood isovalerylcarnitine	4	0.242884	0.255415	0.341636	0.961175	1.27492	0.772804	2.10328						308	0.502116	0.828357	1
Blood kynurenine	4	0.457335	0.270775	0.091222	0.82012	1.57986	0.929244	2.686						307	0.650613	1.10614	1
Blood leucine	11	0.0203474	0.325538	0.950161	0.981213	1.02056	0.539179	1.9317						306	0.481377	0.911149	1
Blood leucylalanine	2	0.065251	0.62651	0.91705	0.970522	1.06743	0.312639	3.64447						305	0.754788	2.57704	1
2-tetradecenoyl carnitine	1	0.0679904	0.783679	0.930864	0.970522	1.07035	0.230381	4.97289						304	0.839974	3.90254	1
Blood levulinate (4-oxovalerate)	2	-0.793503	0.558616	0.155468	0.909774	0.452258	0.151315	1.35173						303	0.300942	0.89947	1
Blood mannose	1	-0.356047	0.283247	0.208748	0.947767	0.70044	0.402037	1.22033						302	0.298403	0.519886	1
Blood methionine	1	0.964724	0.908552	0.288315	0.947767	2.62406	0.44218	15.5722						301	2.18188	12.9481	1
Blood methylcysteine	1	0.119336	0.426434	0.779596	0.970522	1.12675	0.488471	2.59905						300	0.638277	1.4723	1
Blood myo-inositol	2	0.357002	0.508201	0.482379	0.970522	1.42904	0.527782	3.86931						299	0.901257	2.44027	1
Blood N-(2-furoyl)glycine	1	-0.269021	0.263482	0.307243	0.957228	0.764127	0.455917	1.28069						298	0.30821	0.516568	1
Blood N-[3-(2-Oxopyrrolidin-1-yl)propyl]acetamide	5	0.0696227	0.262954	0.791185	0.970522	1.0721	0.640333	1.79501						297	0.43177	0.722909	1
Blood N2,N2-dimethylguanosine	2	-0.221903	0.512435	0.664989	0.970522	0.800993	0.293383	2.18687						296	0.50761	1.38588	1
Blood N-acetylcarnosine	3	-0.00780539	0.299756	0.979226	0.99178	0.992225	0.551383	1.78553						295	0.440842	0.793306	1
Blood N-acetylglycine	3	0.114826	0.271154	0.67195	0.970522	1.12168	0.659261	1.90844						294	0.462418	0.786766	1
3-(4-hydroxyphenyl)lactate	1	1.07104	0.735686	0.145436	0.897787	2.91842	0.690112	12.3418						293	2.22831	9.42333	1
Blood N-acetylornithine	4	0.0594296	0.136405	0.663065	0.970522	1.06123	0.812269	1.3865						292	0.248962	0.325269	1
Blood octadecanedioate	2	-0.874406	0.452914	0.0535296	0.718799	0.41711	0.171681	1.01339						291	0.245429	0.596284	1
Blood octanoylcarnitine	3	-0.262394	0.224135	0.24172	0.947767	0.769208	0.495743	1.19352						290	0.273465	0.424316	1
Blood O-sulfo-L-tyrosine	2	0.251666	0.9945	0.800224	0.970522	1.28617	0.183131	9.03301						289	1.10304	7.74684	1
Blood palmitoyl sphingomyelin	2	-0.248292	0.522626	0.634726	0.970522	0.780132	0.280091	2.17289						288	0.500041	1.39275	1
Blood phenylalanylserine	2	-0.437088	0.259949	0.0926777	0.82012	0.645914	0.388063	1.0751						287	0.257852	0.429183	1
Blood phenyllactate (PLA)	1	-0.709905	0.490282	0.14763	0.897787	0.491691	0.188086	1.28537						286	0.303605	0.79368	1
Blood phosphatidylcholine and other cholines	10	-0.233401	0.28149	0.407011	0.961175	0.791836	0.456065	1.37481						285	0.335771	0.582978	1
Blood proline	4	-0.0832743	0.221765	0.707283	0.970522	0.920099	0.59575	1.42103						284	0.324348	0.500936	1
Blood propionylcarnitine	5	-0.312069	0.291698	0.284693	0.947767	0.731931	0.413211	1.29649						283	0.31872	0.564557	1
3,4-dihydroxybutyrate	1	-0.0499655	0.697747	0.942912	0.976919	0.951262	0.242307	3.73452						282	0.708955	2.78325	1
Blood scyllo-inositol	1	0.0484677	0.519692	0.925695	0.970522	1.04966	0.379034	2.90683						281	0.670627	1.85717	1
Blood selenium	1	1.08865	0.419482	0.00945326	0.718799	2.97025	1.30534	6.7587						280	1.66491	3.78845	1
Blood serine	3	0.541483	0.314179	0.0848008	0.82012	1.71855	0.928386	3.18125						279	0.790167	1.46269	1
Blood sphingomyelins	8	-0.311359	0.349314	0.372746	0.961175	0.732451	0.369348	1.45252						278	0.363103	0.720065	1
Blood stearate (18:0)	2	0.0177077	0.473386	0.970161	0.99178	1.01787	0.402472	2.57421						277	0.615393	1.55635	1
Blood succinylcarnitine	7	-0.178915	0.180682	0.322066	0.961175	0.836177	0.586811	1.19151						276	0.249365	0.355333	1
Blood tetradecadienoate	1	-0.388648	0.484595	0.42255	0.961175	0.677973	0.26225	1.7527						275	0.415722	1.07473	1
Blood tetradecanedioate	3	-0.116059	0.279859	0.678357	0.970522	0.890423	0.514489	1.54105						274	0.375934	0.650627	1
Blood tryptophan	19	0.0359954	0.196416	0.854593	0.970522	1.03665	0.705408	1.52344						273	0.331243	0.486787	1
Blood tryptophan betaine	1	0.133865	0.442765	0.762394	0.970522	1.14324	0.480007	2.72286						272	0.663231	1.57963	1
3-carboxy-4-methyl-5-propyl-2-furanpropanoate (CMPF)	1	-0.67277	0.802077	0.40159	0.961175	0.510293	0.105944	2.45789						271	0.404349	1.94759	1
Blood tyrosine	3	-0.366614	0.477515	0.442634	0.961175	0.693077	0.271839	1.76706						270	0.421238	1.07398	1
Blood urate	1	-0.0285888	0.256885	0.911386	0.970522	0.971816	0.58738	1.60786						269	0.384436	0.636047	1
Blood uridine	3	1.30719	0.445273	0.00332786	0.718799	3.69578	1.54412	8.84564						268	2.15165	5.14987	1
Blood valine	5	-0.491836	0.769707	0.522829	0.970522	0.611502	0.135273	2.76431						267	0.47623	2.15281	1
Blood zinc	2	-0.00286672	0.310005	0.992622	0.994596	0.997137	0.543092	1.83078						266	0.454045	0.833645	1
Body fat percentage	366	0.399931	0.25879	0.122252	0.897787	1.49172	0.898259	2.47728						265	0.593463	0.985554	1
Body mass index	952	0.261735	0.214867	0.223175	0.947767	1.29918	0.852653	1.97956						264	0.44653	0.680376	1
Cancer antigen 19-9	1	-0.338968	0.179138	0.0584622	0.722564	0.712505	0.501537	1.01222						263	0.210969	0.299711	1
Caprylate (8:0)	2	-0.28817	1.07611	0.788862	0.970522	0.749634	0.0909587	6.17809						262	0.658675	5.42846	1
Carcinoembryonic antigen	2	-0.375918	0.162102	0.0203938	0.718799	0.686658	0.499754	0.943463						261	0.186904	0.256804	1
3-hydroxybutyrate	1	-1.61647	1.28673	0.209021	0.947767	0.198598	0.0159473	2.47322						260	0.182651	2.27462	1
CD 40 antigen	1	-0.140703	0.191431	0.462337	0.961175	0.868748	0.596958	1.26428						259	0.271789	0.395532	1
CD5	1	-0.0504447	0.285501	0.859753	0.970522	0.950807	0.543336	1.66386						258	0.40747	0.71305	1
Chemokine CC-4	1	0.129472	0.166781	0.437572	0.961175	1.13823	0.820847	1.57832						257	0.31738	0.440094	1
Circulating 25-hydroxyvitamin D	5	0.111395	0.367635	0.761887	0.970522	1.11784	0.543802	2.29782						256	0.574034	1.17998	1
Circulating adiponectin	10	-0.088312	0.544447	0.871145	0.970522	0.915475	0.314922	2.66127						255	0.600553	1.7458	1
Circulating carotenoids	1	-0.324915	0.345208	0.346596	0.961175	0.722589	0.36732	1.42147						254	0.355269	0.698884	1
Circulating C-reactive protein	14	-0.268604	0.314936	0.393723	0.961175	0.764446	0.412352	1.41718						253	0.352094	0.652736	1
Circulating fetuin-A	1	-0.225949	0.151077	0.13476	0.897787	0.797758	0.593297	1.07268						252	0.204461	0.274923	1
Coffee consumption	4	0.630735	1.19461	0.597511	0.970522	1.87899	0.180739	19.5343						251	1.69825	17.6553	1
Corrected insulin response	3	-0.0731943	0.470182	0.876291	0.970522	0.92942	0.369815	2.33582						250	0.559605	1.4064	1
3-methyl-2-oxobutyrate	1	-1.76881	0.859549	0.0396056	0.718799	0.170535	0.0316338	0.919342						249	0.138901	0.748807	1
Cortisone	1	-1.6407	0.853593	0.0545923	0.718799	0.193845	0.0363799	1.03287						248	0.157465	0.839029	1
Creatinine (enzymatic) in urine	22	0.418148	1.18426	0.724022	0.970522	1.51915	0.149121	15.476						247	1.37002	13.9569	1
Cystatin-C	1	0.708679	0.282128	0.0120081	0.718799	2.03131	1.16849	3.53125						246	0.862822	1.49994	1
Daytime dozing / sleeping (narcolepsy)	20	0.0122509	1.3757	0.992895	0.994596	1.01233	0.0682807	15.0087						245	0.944045	13.9964	1
Deoxycholate	1	0.313817	0.762162	0.680526	0.970522	1.36864	0.307272	6.09613						244	1.06137	4.72749	1
Description of average fatty acid chain length, not actual carbon number	1	-2.2149	1.11973	0.0479202	0.718799	0.109164	0.0121605	0.979964						243	0.0970038	0.8708	1
Diastolic blood pressure	273	0.168793	0.341305	0.620916	0.970522	1.18388	0.606431	2.31117						242	0.577445	1.12729	1
Dihomo-gamma-linoleic acid (20:3n6)	2	0.202941	0.156273	0.194073	0.947767	1.225	0.901807	1.66402						241	0.323193	0.43902	1
Dihomo-gamma-linolenic acid (20:3n6)	2	0.205249	0.171653	0.231805	0.947767	1.22783	0.877051	1.71891						240	0.350779	0.491075	1
Dimethylarginine (SDMA + ADMA)	1	0.00572141	0.844756	0.994596	0.994596	1.00574	0.19205	5.26691						239	0.813688	4.26117	1
3-phenylpropionate (hydrocinnamate)	1	1.04	0.680864	0.126644	0.897787	2.82922	0.744909	10.7456						238	2.08431	7.91635	1
Docosahexaenoic acid (22:6n3)	1	-0.476228	0.700108	0.496365	0.970522	0.621122	0.157483	2.44975						237	0.463639	1.82863	1
Docosapentaenoate (n3 DPA; 22:5n3)	1	-1.00477	0.661261	0.128643	0.897787	0.366129	0.100174	1.33817						236	0.265954	0.97204	1
Docosapentaenoic acid (22:5n3)	3	-0.0974646	0.204686	0.633956	0.970522	0.907134	0.60735	1.35489						235	0.299784	0.447755	1
Dodecanedioate	1	-0.112299	0.769261	0.883935	0.970522	0.893777	0.197889	4.0368						234	0.695888	3.14302	1
Drive faster than motorway speed limit	11	-1.6467	1.56435	0.292505	0.947767	0.192685	0.00897939	4.13473						233	0.183705	3.94205	1
Eicosapentaenoate (EPA; 20:5n3)	1	-0.511387	0.522815	0.328004	0.961175	0.599663	0.215218	1.67084						232	0.384445	1.07118	1
Eicosapentaenoic acid (20:5n3)	4	-0.261904	0.287178	0.361774	0.961175	0.769585	0.438335	1.35116						231	0.331251	0.581578	1
Epithelial-derived neutrophil-activating	1	-0.0947152	0.320442	0.767553	0.970522	0.909632	0.4854	1.70463						230	0.424232	0.795003	1
E-selectin	1	-0.244584	0.126784	0.0537142	0.718799	0.78303	0.610742	1.00392						229	0.172288	0.220891	1
Factor VII	2	0.072372	0.146309	0.620846	0.970522	1.07506	0.807031	1.43209						228	0.268024	0.357038	1
4-methyl-2-oxopentanoate	2	-0.919089	0.815436	0.259695	0.947767	0.398882	0.0806736	1.97223						227	0.318209	1.57335	1
Fasting glucose	23	-0.0266532	0.311302	0.93177	0.970522	0.973699	0.52898	1.7923						226	0.444719	0.818598	1
Fasting insulin	13	0.931197	0.740842	0.208774	0.947767	2.53755	0.594013	10.8401						225	1.94353	8.30251	1
Fasting proinsulin	8	0.0611095	0.232345	0.792541	0.970522	1.06302	0.674161	1.67616						224	0.388854	0.613144	1
Fatty acid length	1	-2.2149	1.11973	0.0479202	0.718799	0.109164	0.0121605	0.979964						223	0.0970038	0.8708	1
Fetuin-A	1	0.170576	0.126403	0.177187	0.947767	1.18599	0.92573	1.51941						222	0.260258	0.333427	1
Fibroblast growth factor 4	1	-0.398801	0.294826	0.176163	0.947767	0.671124	0.376567	1.19609						221	0.294558	0.524966	1
Fluid intelligence score	48	-0.344094	0.519282	0.507565	0.970522	0.708862	0.256177	1.96148						220	0.452685	1.25262	1
Frequency of tiredness / lethargy in last 2 weeks	17	1.39697	1.47425	0.343345	0.961175	4.04291	0.224795	72.7115						219	3.81812	68.6686	1
Gamma-glutamylphenylalanine	2	0.335841	0.62441	0.590678	0.970522	1.39912	0.411477	4.75732						218	0.98764	3.3582	1
Gamma-glutamylvaline	1	-1.15014	0.948592	0.225331	0.947767	0.316592	0.0493221	2.03216						217	0.267269	1.71557	1
5-dodecenoate (12:1n7)	1	0.316151	0.825216	0.701636	0.970522	1.37184	0.272185	6.91419						216	1.09965	5.54235	1
Gamma-linoleic acid (18:3n6)	2	-0.286012	0.319712	0.371005	0.961175	0.751254	0.40146	1.40582						215	0.349794	0.65457	1
Gamma-linolenic acid (18:3n6)	2	-0.224788	0.295525	0.446873	0.961175	0.798686	0.447528	1.42538						214	0.351158	0.626698	1
Glutathione S-transferase alpha	1	0.011394	0.266407	0.965885	0.990973	1.01146	0.600038	1.70498						213	0.411422	0.693517	1
Glycochenodeoxycholate	1	0.36191	0.795029	0.648954	0.970522	1.43607	0.302296	6.8221						212	1.13377	5.38603	1
Glycoprotein acetyls	10	0.509656	0.354546	0.150578	0.897787	1.66472	0.830894	3.33531						211	0.833825	1.67059	1
Growth-regulated alpha protein	1	-0.210098	0.330852	0.525414	0.970522	0.810505	0.423769	1.55018						210	0.386736	0.739676	1
Haptoglobin	1	-0.164555	0.236122	0.485863	0.970522	0.848271	0.534003	1.34749						209	0.314269	0.499221	1
HbA1C levels	11	-0.418161	0.417952	0.317069	0.961175	0.658256	0.290153	1.49336						208	0.368103	0.835099	1
HDL	123	-0.428987	0.217081	0.0481369	0.718799	0.651169	0.42551	0.996499						207	0.225658	0.34533	1
Heel bone mineral density (BMD) T-score	395	-0.128367	0.151076	0.395498	0.961175	0.87953	0.654113	1.18263						206	0.225418	0.3031	1
10-nonadecenoate (19:1n9)	1	0.650181	0.935956	0.487262	0.970522	1.91589	0.305962	11.997						205	1.60992	10.0811	1
Acetoacetate	2	-1.05155	1.01443	0.299926	0.947767	0.349397	0.0478432	2.55163						204	0.301553	2.20223	1
Height	1247	0.0621071	0.111236	0.576614	0.970522	1.06408	0.855632	1.3233						203	0.208445	0.259225	1
Heptanoate (7:0)	2	0.738999	0.635175	0.244644	0.947767	2.09384	0.602937	7.27135						202	1.4909	5.17751	1
Hip circumference	89	-0.278124	0.376494	0.460077	0.961175	0.757203	0.362021	1.58377						201	0.395182	0.826562	1
Hippocampus volume	2	1.41818	0.710399	0.0458989	0.718799	4.12962	1.02614	16.6193						200	3.10348	12.4897	1
HOMA-B	4	0.0882426	0.666857	0.894726	0.970522	1.09225	0.295586	4.03611						199	0.796667	2.94386	1
Hypoxanthine	1	0.66583	0.612631	0.277109	0.947767	1.94611	0.585712	6.46619						198	1.36039	4.52009	1
Impedance of whole body	558	0.108211	0.197297	0.583369	0.970522	1.11428	0.756926	1.64036						197	0.357358	0.526072	1
Indoleacetate	2	-0.0698065	0.615401	0.909688	0.970522	0.932574	0.279154	3.11547						196	0.65342	2.18289	1
Indolelactate	1	0.745939	0.701451	0.28759	0.947767	2.10842	0.533176	8.33766						195	1.57525	6.22924	1
Insulin disposition index	1	0.607897	0.534068	0.255021	0.947767	1.83656	0.64476	5.23135						194	1.1918	3.39479	1
Acetylphosphate	2	-0.0959653	0.631902	0.879292	0.970522	0.908496	0.263291	3.13479						193	0.645204	2.2263	1
Interleukin-13	1	0.153222	0.280225	0.584527	0.970522	1.16558	0.672994	2.01872						192	0.49259	0.853135	1
Interleukin-16	1	0.0541712	0.143448	0.7057	0.970522	1.05567	0.796932	1.3984						191	0.258733	0.342734	1
Interleukin-18	1	-0.369598	0.338118	0.274349	0.947767	0.691012	0.356183	1.3406						190	0.334829	0.649584	1
Interleukin-6 receptor	1	0.0460244	0.0959224	0.631363	0.970522	1.0471	0.867636	1.26369						189	0.179464	0.216585	1
Interleukin-8	1	-0.05231	0.316797	0.868848	0.970522	0.949035	0.510057	1.76582						188	0.438978	0.816781	1
Iron status	3	0.2829	0.514304	0.582275	0.970522	1.32697	0.484259	3.63619						187	0.842714	2.30922	1
Isoleucine	2	-0.257014	1.8363	0.888689	0.970522	0.773357	0.0211488	28.2797						186	0.752208	27.5063	1
Job involves heavy manual or physical work	16	0.415251	1.20428	0.730234	0.970522	1.51475	0.142969	16.0488						185	1.37178	14.534	1
Job involves mainly walking or standing	7	-1.36545	1.48056	0.3564	0.961175	0.255267	0.0140188	4.64811						184	0.241248	4.39285	1
Lactate	2	1.61202	1.11224	0.147242	0.897787	5.01295	0.566671	44.346						183	4.44627	39.3331	1
Adrenate (22:4n6)	1	-0.581792	0.491017	0.236068	0.947767	0.558896	0.213486	1.46316						182	0.34541	0.904268	1
Laurate (12:0)	2	-1.02756	0.644346	0.110771	0.89753	0.357879	0.101218	1.26536						181	0.256661	0.90748	1
Laurylcarnitine	1	-1.10499	0.674346	0.101294	0.865103	0.331213	0.0883269	1.242						180	0.242886	0.91079	1
LDL	100	0.0565328	0.178846	0.751928	0.970522	1.05816	0.745272	1.50241						179	0.312889	0.44425	1
LDL diameter	5	-0.141396	0.387242	0.715011	0.970522	0.868146	0.406411	1.85447						178	0.461735	0.986325	1
Leptin	1	0.131522	0.304507	0.665801	0.970522	1.14056	0.627939	2.07167						177	0.512624	0.93111	1
Linoleic acid (18:2n6)	2	0.164751	0.158123	0.297451	0.947767	1.1791	0.864875	1.60749						176	0.314225	0.428388	1
Lysine	1	-1.13049	0.603556	0.0610607	0.722564	0.322874	0.0989181	1.05388						175	0.223956	0.731003	1
Macrophage colony-stimulating factor 1	1	0.0472116	0.294676	0.872712	0.970522	1.04834	0.588396	1.86783						174	0.459947	0.819486	1
Macrophage inflammatory protein-1 alpha	1	0.204137	0.235728	0.386497	0.961175	1.22647	0.772681	1.94675						173	0.453785	0.720287	1
Macrophage inflammatory protein-1 beta	1	-0.166499	0.311393	0.592862	0.970522	0.846623	0.459862	1.55867						172	0.386761	0.712042	1
Adrenic acid (22:4n6)	1	-0.262175	0.221268	0.236068	0.947767	0.769377	0.498645	1.1871						171	0.270732	0.417721	1
Malate	1	1.3245	0.81866	0.105688	0.878879	3.76029	0.755725	18.7102						170	3.00456	14.9499	1
Margarate (17:0)	1	-0.261508	0.682586	0.701636	0.970522	0.76989	0.202022	2.93398						169	0.567867	2.16409	1
Matrix metalloproteinase-7	1	0.530822	0.266194	0.046139	0.718799	1.70033	1.00912	2.86498						168	0.691205	1.16465	1
Maximum heart rate during fitness test	3	0.167053	1.73572	0.923327	0.970522	1.18182	0.0393621	35.4831						167	1.14245	34.3013	1
Mean time to correctly identify matches	34	0.976736	1.08963	0.370043	0.961175	2.65577	0.31382	22.4751						166	2.34195	19.8194	1
Monocyte chemotactic protein 2	1	0.267892	0.234943	0.254185	0.947767	1.30721	0.824815	2.07172						165	0.482391	0.764517	1
Mono-unsaturated fatty acids	6	0.292773	0.388862	0.451511	0.961175	1.34014	0.62538	2.87181						164	0.714759	1.53167	1
Morning/evening person (chronotype)	98	0.787132	0.499295	0.114914	0.897787	2.19709	0.825731	5.84595						163	1.37135	3.64886	1
Myeloid progenitor inhibitory factor 1	2	0.0494231	0.201937	0.806654	0.970522	1.05066	0.707248	1.56083						162	0.343417	0.510169	1
Myristoleate (14:1n5)	1	0.250676	0.654314	0.701636	0.970522	1.28489	0.356373	4.63266						161	0.928521	3.34776	1
Age completed full time education	24	2.02589	1.02148	0.0473349	0.718799	7.58285	1.02408	56.1478						160	6.55877	48.5649	1
N1-methyl-3-pyridone-4-carboxamide	1	0.592676	0.729024	0.416234	0.961175	1.80882	0.43335	7.55011						159	1.37547	5.74129	1
N1-methyladenosine	1	-1.0712	0.909237	0.238746	0.947767	0.342598	0.0576537	2.03584						158	0.284945	1.69324	1
N-acetylalanine	1	-0.143699	0.916969	0.875473	0.970522	0.866148	0.143566	5.22555						157	0.722582	4.3594	1
Nap during day	56	0.179537	0.786406	0.819412	0.970522	1.19666	0.256194	5.58952						156	0.940469	4.39286	1
Neuronal cell adhesion molecule	1	-0.309657	0.274657	0.259561	0.947767	0.733699	0.428277	1.25693						155	0.305422	0.52323	1
Neuroticism	10	2.91669	1.4202	0.0400024	0.718799	18.4801	1.14237	298.952						154	17.3377	280.472	1
Neuroticism score	78	0.788249	0.587286	0.179535	0.947767	2.19954	0.695703	6.95409						153	1.50384	4.75455	1
Nonadecanoate (19:0)	1	-0.350118	0.913876	0.701636	0.970522	0.704605	0.1175	4.22525						152	0.587105	3.52065	1
Number of days/week walked 10+ minutes	11	-2.68565	1.75351	0.125626	0.897787	0.0681771	0.0021929	2.11962						151	0.0659842	2.05145	1
Number of incorrect matches in round	18	2.45236	1.43463	0.0873755	0.82012	11.6158	0.69802	193.299						150	10.9178	181.683	1
Alcohol consumption	4	-1.37244	1.57885	0.384701	0.961175	0.253487	0.0114818	5.59629						149	0.242005	5.3428	1
Number of self-reported cancers	8	-0.774271	2.29226	0.735531	0.970522	0.46104	0.00515856	41.2048						148	0.455881	40.7438	1
Number of self-reported non-cancer illnesses	21	0.686799	1.18166	0.561097	0.970522	1.98734	0.196074	20.1431						147	1.79127	18.1558	1
Number of treatments/medications taken	24	-0.156488	1.101	0.886976	0.970522	0.855142	0.0988206	7.39996						146	0.756322	6.54482	1
Oleate (18:1n9)	1	0.622631	0.896297	0.487262	0.970522	1.86382	0.321708	10.7981						145	1.54212	8.93429	1
Oleic acid (18:1n9)	1	0.472633	0.46528	0.309723	0.957228	1.60421	0.644477	3.99316						144	0.959736	2.38895	1
Oleoylcarnitine	1	-0.12009	0.752172	0.87315	0.970522	0.88684	0.203041	3.87353						143	0.683799	2.98669	1
Omega-3 fatty acids	5	-0.168256	0.377902	0.656149	0.970522	0.845138	0.402949	1.77257						142	0.442188	0.927436	1
Omega-6 fatty acids	13	-0.0616398	0.259358	0.812142	0.970522	0.940222	0.565536	1.56315						141	0.374685	0.622926	1
Omega-7 and -9 and saturated fatty acids	6	0.185765	0.365262	0.611047	0.970522	1.20414	0.588518	2.46373						140	0.615622	1.2596	1
Omega-9 and saturated fatty acids	7	0.121342	0.34179	0.722574	0.970522	1.12901	0.577778	2.20615						139	0.551233	1.07714	1
Alcohol intake versus 10 years previously	9	-1.92634	1.70679	0.259052	0.947767	0.14568	0.00513512	4.13284						138	0.140545	3.98716	1
Palmitate (16:0)	1	-0.316151	0.825216	0.701636	0.970522	0.728949	0.14463	3.67397						137	0.584319	2.94502	1
Palmitic acid (16:0)	1	0.0883358	0.838354	0.916084	0.970522	1.09235	0.211223	5.64918						136	0.881131	4.55682	1
Palmitoleate (16:1n7)	1	0.261508	0.682586	0.701636	0.970522	1.29889	0.340833	4.94995						135	0.958054	3.65106	1
Palmitoleic acid (16:1n7)	5	0.148375	0.475726	0.755123	0.970522	1.15995	0.456554	2.94703						134	0.703393	1.78708	1
Palmitoylcarnitine	1	-0.125599	0.786675	0.87315	0.970522	0.881968	0.188722	4.12178						133	0.693247	3.23981	1
Pantothenate	1	-0.319131	0.779915	0.682402	0.970522	0.72678	0.157589	3.35181						132	0.569191	2.62503	1
Pelargonate (9:0)	1	-0.10348	0.913312	0.909791	0.970522	0.901694	0.150533	5.40115						131	0.751161	4.49945	1
Pentadecanoate (15:0)	1	0.352878	0.932573	0.705139	0.970522	1.42316	0.228787	8.85268						130	1.19437	7.42953	1
Phenylacetylglutamine	1	-0.296381	0.897304	0.741172	0.970522	0.743504	0.128081	4.31602						129	0.615423	3.57252	1
Phenylalanine	4	0.492809	0.662686	0.457085	0.961175	1.63691	0.446617	5.99948						128	1.19029	4.36257	1
Alpha-1-antitrypsin	1	-0.192572	0.244691	0.431283	0.961175	0.824835	0.510601	1.33246						127	0.314234	0.50762	1
Pipecolate	1	0.149013	0.763271	0.845214	0.970522	1.16069	0.26002	5.18113						126	0.900668	4.02044	1
Plasma cortisol	1	0.132122	0.962726	0.890843	0.970522	1.14125	0.172938	7.53128						125	0.968309	6.39004	1
Plasma estradiol	1	-0.484732	0.74689	0.516338	0.970522	0.615862	0.142468	2.66225						124	0.473394	2.04639	1
Plasma progesterone	2	-0.0046229	0.311275	0.988151	0.994596	0.995388	0.540791	1.83212						123	0.454597	0.836737	1
Platelet count	39	0.1312	0.360671	0.716033	0.970522	1.1402	0.562303	2.312						122	0.577893	1.17181	1
Potassium in urine	9	1.23673	2.11198	0.558158	0.970522	3.44434	0.0548722	216.202						121	3.38947	212.758	1
Pro-hydroxy-pro	1	0.0997946	0.919878	0.91361	0.970522	1.10494	0.182106	6.70434						120	0.922838	5.5994	1
Pulse rate	60	-0.30317	0.324551	0.350241	0.961175	0.738473	0.390905	1.39508						119	0.347568	0.656604	1
Putamen volume	3	0.441552	0.503615	0.380614	0.961175	1.55512	0.579533	4.17301						118	0.975586	2.61789	1
Pyruvate	2	1.2487	0.916212	0.172915	0.947767	3.48582	0.578642	20.9991						117	2.90718	17.5133	1
Alpha-linolenic acid (18:3n3)	1	0.36954	0.314452	0.23992	0.947767	1.44707	0.781308	2.68013						116	0.66576	1.23306	1
Receptor for advanced glycosylation end	1	-0.055524	0.309426	0.857591	0.970522	0.945989	0.51582	1.7349						115	0.43017	0.788912	1
Serotransferrin	1	0.59564	0.226869	0.00865277	0.718799	1.81419	1.16297	2.83007						114	0.651222	1.01588	1
Serum calcium	8	0.53657	0.434609	0.216978	0.947767	1.71013	0.729596	4.00845						113	0.980536	2.29832	1
Serum IgE	3	0.0572393	0.4058	0.887828	0.970522	1.05891	0.478007	2.34576						112	0.580902	1.28685	1
Serum vitamin A1	2	0.139977	0.68023	0.836963	0.970522	1.15025	0.303227	4.3633						111	0.847021	3.21305	1
Serum vitamin B12	9	0.470569	0.326505	0.149519	0.897787	1.6009	0.844188	3.03593						110	0.756717	1.43503	1
Serum vitamin B6	1	0.36939	0.494962	0.455486	0.961175	1.44685	0.548408	3.81719						109	0.898444	2.37034	1
Serum vitamin E	3	0.166375	0.725385	0.818589	0.970522	1.18102	0.284968	4.89458						108	0.896048	3.71357	1
Sleep duration	47	1.82941	0.979251	0.061738	0.722564	6.23021	0.914002	42.4677						107	5.31621	36.2374	1
Sleeplessness / insomnia	30	0.277321	1.15358	0.81002	0.970522	1.31959	0.13756	12.6586						106	1.18203	11.339	1
Amygdala volume	1	-0.237357	1.30953	0.856169	0.970522	0.78871	0.0605653	10.271						105	0.728145	9.48225	1
Sodium in urine	32	-0.198889	1.10762	0.857494	0.970522	0.819641	0.093497	7.18537						104	0.726143	6.36573	1
Sortilin	1	-0.106071	0.290921	0.715407	0.970522	0.899361	0.508507	1.59064						103	0.390854	0.691276	1
Stearic acid (18:0)	3	-0.121015	0.392102	0.757602	0.970522	0.886021	0.410847	1.91077						102	0.475174	1.02475	1
Stearidonate (18:4n3)	1	-0.68684	0.617153	0.265744	0.947767	0.503163	0.150099	1.68671						101	0.353064	1.18355	1
Stearoylcarnitine	1	-0.121372	0.752136	0.871802	0.970522	0.885704	0.202795	3.8683						100	0.682909	2.98259	1
Systolic blood pressure	214	0.0117154	0.418761	0.977681	0.99178	1.01178	0.445278	2.29903						99	0.566506	1.28725	1
Tamm-Horsfall urinary glycoprotein	1	0.0769993	0.134631	0.56737	0.970522	1.08004	0.829546	1.40618						98	0.250495	0.326137	1
Telomere length	7	0.858418	0.619346	0.165745	0.947767	2.35942	0.700822	7.94336						97	1.6586	5.58393	1
Tenascin-C	1	-0.67712	0.257654	0.00858833	0.718799	0.508078	0.306628	0.84188						96	0.201451	0.333801	1
Thrombopoietin	1	0.246427	0.310475	0.427365	0.961175	1.27945	0.69621	2.35127						95	0.583235	1.07183	1
1-oleoylglycerol (1-monoolein)	1	-0.543248	0.728839	0.456054	0.961175	0.580858	0.13921	2.42366						94	0.441649	1.8428	1
Angiopoietin-2	1	-0.157164	0.305833	0.60733	0.970522	0.854564	0.469261	1.55623						93	0.385303	0.70167	1
Thymus-expressed chemokine	1	0.458637	0.269473	0.0887601	0.82012	1.58192	0.932831	2.68265						92	0.649084	1.10073	1
Time spent using computer	40	0.509813	0.774629	0.510449	0.970522	1.66498	0.36478	7.59952						91	1.3002	5.93454	1
Time spent watching television (TV)	65	-0.110444	0.67385	0.86981	0.970522	0.895437	0.239024	3.3545						90	0.656413	2.45906	1
Total cholesterol	118	-0.0856815	0.19578	0.661646	0.970522	0.917886	0.625371	1.34723						89	0.292516	0.429339	1
Total fatty acids	12	0.0803055	0.279781	0.774089	0.970522	1.08362	0.626213	1.87513						88	0.457405	0.791508	1
Total phosphoglycerides	9	-0.307485	0.317675	0.333083	0.961175	0.735294	0.394503	1.37048						87	0.340791	0.635183	1
Total triglycerides	71	-0.00745508	0.253727	0.97656	0.99178	0.992573	0.603651	1.63207						86	0.388922	0.639498	1
Trefoil factor 3	1	-0.0798253	0.312608	0.798451	0.970522	0.923278	0.500305	1.70384						85	0.422972	0.780566	1
Trunk fat percentage	333	0.55071	0.268674	0.0403901	0.718799	1.73448	1.0244	2.93677						84	0.710082	1.20229	1
Usual walking pace	33	-1.76457	1.05186	0.0934313	0.82012	0.171261	0.021792	1.34592						83	0.149469	1.17466	1
Angiotensin-converting enzyme	2	-0.255846	0.112387	0.0228179	0.718799	0.774261	0.621186	0.965058						82	0.153075	0.190797	1
Vascular cell adhesion molecule-1	1	0.0898174	0.306287	0.769334	0.970522	1.09397	0.600193	1.99399						81	0.493782	0.900019	1
VLDL diameter	10	0.359115	0.274716	0.191137	0.947767	1.43206	0.835831	2.4536						80	0.59623	1.02154	1
Waist circumference	315	0.176276	0.275586	0.522405	0.970522	1.19277	0.69498	2.0471						79	0.497787	0.854333	1
Waist-to-hip ratio	35	0.298122	0.441071	0.499102	0.970522	1.34733	0.567578	3.1983						78	0.779748	1.85098	1
Weight	11	-0.2179	0.668417	0.744428	0.970522	0.804206	0.21697	2.98081						77	0.587236	2.17661	1
Whole body fat mass	414	0.361142	0.236035	0.126008	0.897787	1.43497	0.903493	2.27908						76	0.531474	0.844111	1
Years of schooling	70	0.0619053	0.659228	0.925184	0.970522	1.06386	0.29224	3.87285						75	0.771622	2.80899	1
Angiotensinogen	1	-0.0157438	0.156381	0.919808	0.970522	0.98438	0.724516	1.33745						74	0.259863	0.353069	1
Apolipoprotein A-IV	1	0.246831	0.127096	0.0521258	0.718799	1.27996	0.997727	1.64204						73	0.282237	0.362075	1
Apolipoprotein E	1	0.0288899	0.21392	0.892572	0.970522	1.02931	0.676791	1.56545						72	0.35252	0.536138	1
Apolipoprotein H	3	0.0306176	0.100706	0.761104	0.970522	1.03109	0.846398	1.25609						71	0.184693	0.224995	1
Arachidic acid	1	0.310695	0.787709	0.693264	0.970522	1.36437	0.291354	6.38918						70	1.07302	5.0248	1
Arachidonate (20:4n6)	1	-0.198387	0.261539	0.448131	0.961175	0.820053	0.491151	1.3692						69	0.328902	0.549152	1
Arachidonic acid (20:4n6)	2	-0.0945054	0.0852474	0.267602	0.947767	0.909823	0.769826	1.07528						68	0.139996	0.165455	1
Average weekly beer plus cider intake	12	1.56511	1.84064	0.395155	0.961175	4.78321	0.129697	176.404						67	4.65351	171.621	1
1-oleoylglycerophosphoethanolamine	1	-0.436956	0.817602	0.59304	0.970522	0.646	0.1301	3.20766						66	0.5159	2.56166	1
Average weekly red wine intake	15	0.451412	1.19161	0.704819	0.970522	1.57053	0.151958	16.2319						65	1.41857	14.6613	1
B lymphocyte chemoattractant	1	-0.111257	0.375441	0.766972	0.970522	0.894708	0.428647	1.86751						64	0.466061	0.972803	1
Basal metabolic rate	676	-0.0294083	0.171874	0.864142	0.970522	0.97102	0.693308	1.35997						63	0.277712	0.388953	1
Beta-hydroxyisovalerate	1	-0.277751	0.816713	0.733793	0.970522	0.757485	0.152818	3.75469						62	0.604667	2.99721	1
Birth weight	91	0.159875	0.386144	0.678853	0.970522	1.17336	0.550479	2.50106						61	0.622885	1.3277	1
Birth weight of first child	43	-0.021736	0.507245	0.96582	0.990973	0.978499	0.362063	2.64445						60	0.616435	1.66596	1
Blood 1,5-anhydroglucitol (1,5-AG)	4	0.751701	0.360877	0.0372528	0.718799	2.1206	1.04538	4.30174						59	1.07522	2.18114	1
Blood 10-undecenoate (11:1n1)	2	-0.187894	0.294471	0.523425	0.970522	0.828702	0.465307	1.4759						58	0.363395	0.647199	1
Blood 12-hydroxyeicosatetraenoate (12-HETE)	1	-0.251182	0.311493	0.420023	0.961175	0.777881	0.42244	1.43239						57	0.355441	0.654508	1
Blood 1-linoleoylglycerol (1-monolinolein)	1	-0.0702543	0.495639	0.887281	0.970522	0.932157	0.352852	2.46255						56	0.579305	1.53039	1
1-stearoylglycerol (1-monostearin)	1	0.400829	0.865064	0.643112	0.970522	1.49306	0.273981	8.13646						55	1.21908	6.6434	1
Blood 1-palmitoylglycerophosphoethanolamine	2	-0.319974	0.446741	0.473843	0.970522	0.726168	0.302527	1.74305						54	0.423641	1.01688	1
Blood 2-aminobutyrate	2	0.868994	0.487257	0.0745147	0.82012	2.38451	0.917567	6.19671						53	1.46694	3.8122	1
Blood 2-aminooctanoic acid	3	0.064039	0.188962	0.734685	0.970522	1.06613	0.736147	1.54404						52	0.329987	0.477908	1
Blood 2-hydroxyisobutyrate	3	0.0769952	0.396183	0.845908	0.970522	1.08004	0.496822	2.34788						51	0.583215	1.26785	1
Blood 3-methyl-2-oxovalerate	3	-0.236605	0.716261	0.741148	0.970522	0.789303	0.193888	3.2132						50	0.595415	2.42389	1
Blood 4-acetamidobutanoate	2	0.0829797	0.286328	0.771964	0.970522	1.08652	0.619884	1.90443						49	0.466636	0.817909	1
Blood 5alpha-androstan-3beta,17beta-diol disulfate	4	0.124842	0.269213	0.642842	0.970522	1.13297	0.668435	1.92033						48	0.464534	0.787364	1
Blood 5-alpha-pregnan-3beta,20alpha-disulfate	3	0.27454	0.28359	0.333	0.961175	1.31593	0.754805	2.29418						47	0.56112	0.978255	1
Blood 5-oxoproline	1	-0.186778	0.22573	0.407986	0.961175	0.829628	0.533013	1.2913						46	0.296614	0.461676	1
Blood acetylcarnitine	2	-0.335414	0.412911	0.41661	0.961175	0.715042	0.318313	1.60623						45	0.396729	0.891192	1
1-stearoylglycerophosphoethanolamine	1	-0.64286	0.71528	0.368784	0.961175	0.525786	0.129405	2.13633						44	0.396381	1.61054	1
Blood alanine	6	-0.0619672	0.538757	0.90843	0.970522	0.939914	0.326956	2.70201						43	0.612958	1.7621	1
Blood albumin	3	-0.155373	1.02294	0.879275	0.970522	0.856096	0.115286	6.35726						42	0.74081	5.50116	1
Blood alpha-glutamyltyrosine	3	-0.231175	0.228655	0.312008	0.957228	0.793601	0.506952	1.24233						41	0.286649	0.448731	1
Blood alpha-hydroxyisovalerate	3	0.137272	0.653346	0.833585	0.970522	1.14714	0.31877	4.12815						40	0.82837	2.98101	1
Blood alpha-ketoglutarate	1	0.198389	0.388187	0.609305	0.970522	1.21944	0.569807	2.6097						39	0.649629	1.39026	1
Blood androsterone sulfate	4	0.0667081	0.175792	0.704338	0.970522	1.06898	0.757415	1.50872						38	0.311569	0.439735	1
Blood apolipoprotein A-I	13	-0.0729421	0.255364	0.775154	0.970522	0.929655	0.563574	1.53353						37	0.36608	0.603875	1
Blood apolipoprotein B	27	0.0438445	0.223598	0.844542	0.970522	1.04482	0.674079	1.61947						36	0.370741	0.574646	1
Blood asparagine	2	-0.116991	0.31225	0.707905	0.970522	0.889593	0.48239	1.64053						35	0.407203	0.750938	1
Blood aspartylphenylalanine	1	-0.424973	0.406798	0.296172	0.947767	0.653788	0.294553	1.45114						34	0.359235	0.797355	1
22:6, docosahexaenoic acid	5	-0.492341	0.409485	0.229231	0.947767	0.611194	0.273917	1.36376						33	0.337277	0.75257	1
Blood betaine	5	-0.42973	0.291701	0.140701	0.897787	0.650685	0.367341	1.15258						32	0.283344	0.501897	1
Blood bilirubin (Z,Z)	2	0.228792	0.279708	0.413376	0.961175	1.25708	0.726559	2.17498						31	0.530521	0.917899	1
Blood biliverdin	3	0.216325	0.170978	0.205793	0.947767	1.24151	0.887992	1.73576						30	0.353514	0.49425	1
Blood bradykinin, des-arg(9)	3	0.28563	0.196867	0.146815	0.897787	1.3306	0.904629	1.95715						29	0.42597	0.62655	1
Blood butyrylcarnitine	9	-0.121332	0.128265	0.344175	0.961175	0.88574	0.68885	1.13891						28	0.19689	0.253166	1
Blood carnitine	17	-0.220409	0.167878	0.189213	0.947767	0.802191	0.577268	1.11475						27	0.224923	0.312561	1
Blood cis-4-decenoyl carnitine	2	-0.299566	0.378322	0.428461	0.961175	0.74114	0.353074	1.55573						26	0.388065	0.81459	1
Blood citrate	6	-0.317493	0.399965	0.42731	0.961175	0.727972	0.332397	1.59431						25	0.395574	0.866334	1
Blood citrulline	4	0.235788	0.429659	0.583157	0.970522	1.26591	0.545341	2.93856						24	0.720565	1.67265	1
Blood copper	2	0.0253477	0.304539	0.933666	0.970522	1.02567	0.564651	1.8631						23	0.461021	0.837432	1
2hr glucose	7	0.079939	0.61243	0.896149	0.970522	1.08322	0.326142	3.59772						22	0.757079	2.5145	1
Blood creatine	1	0.360578	0.489409	0.461267	0.961175	1.43416	0.549545	3.74275						21	0.884613	2.30859	1
Blood creatinine	6	-0.163078	0.55938	0.770643	0.970522	0.849525	0.283807	2.5429						20	0.565718	1.69338	1
Blood cysteine-glutathione disulfide	1	-0.744316	0.374745	0.0470117	0.718799	0.475059	0.227907	0.990232						19	0.247152	0.515173	1
Blood decanoylcarnitine	4	-0.257034	0.246133	0.296352	0.947767	0.773342	0.477374	1.25281						18	0.295968	0.479466	1
Blood dehydroisoandrosterone sulfate (DHEA-S)	2	0.511442	0.472665	0.279236	0.947767	1.66769	0.660352	4.2117						17	1.00734	2.544	1
Blood dihomo-linolenate (20:3n3 or n6)	2	0.759612	0.434471	0.0804014	0.82012	2.13745	0.91215	5.00869						16	1.2253	2.87125	1
Blood epiandrosterone sulfate	2	0.103937	0.224062	0.642738	0.970522	1.10953	0.715177	1.72133						15	0.394353	0.611802	1
Blood esterified cholesterol	10	0.0330562	0.257977	0.898041	0.970522	1.03361	0.623393	1.71376						14	0.410216	0.680154	1
Blood estrone 3-sulfate	1	-0.187858	0.220454	0.394135	0.961175	0.828732	0.537973	1.27664						13	0.290759	0.447907	1
Blood free cholesterol	11	-0.123995	0.243956	0.611267	0.970522	0.883385	0.547634	1.42498						12	0.335751	0.541598	1
2-hydroxypalmitate	1	0.280361	0.855997	0.74327	0.970522	1.32361	0.247241	7.08597						11	1.07637	5.76236	1
Blood gamma-glutamylglutamine	3	-0.304414	0.429249	0.478215	0.970522	0.737556	0.317988	1.71072						10	0.419568	0.973165	1
Blood gamma-glutamyltyrosine	5	-0.15896	0.389187	0.682949	0.970522	0.85303	0.397815	1.82914						9	0.455215	0.976112	1
Blood glucose	3	0.102911	0.555223	0.852954	0.970522	1.10839	0.373318	3.29086						8	0.735075	2.18246	1
Blood glutamine	6	-0.488004	0.463149	0.292037	0.947767	0.613851	0.247641	1.52161						7	0.36621	0.907759	1
Blood glutaroyl carnitine	9	0.325102	0.183597	0.0766042	0.82012	1.38417	0.965849	1.98367						6	0.418322	0.599504	1
Blood glycine	6	0.196801	0.180029	0.274323	0.947767	1.2175	0.855511	1.73266						5	0.361991	0.515159	1
Blood glycoproteins	27	0.141058	0.142764	0.323128	0.961175	1.15149	0.870438	1.52329						4	0.281053	0.371802	1
Blood HDL diameter	10	-0.189023	0.237729	0.426543	0.961175	0.827767	0.519456	1.31907						3	0.308311	0.491301	1
Blood hexadecanedioate	3	-0.155676	0.314269	0.620346	0.970522	0.855836	0.462252	1.58454						2	0.393584	0.7287	1
Blood hexanoylcarnitine	4	-0.24725	0.229673	0.281691	0.947767	0.780946	0.497873	1.22496						1	0.283072	0.444016	1

## Sheet: Table_3C
Table_3A: Causal estimates from Wald ratio, IVW-RE, each exposure and Focal epilepsy risk.
							pval	FDR
If the trait is not tested using the method, the result will not be displayed							min	min
Wald ratio reported if only 1 SNP available for use in MR analysis.							0.05	0.05
Inverse-variance weighted estimate only computed if >2 SNPs available for use in MR analysis							max	max
Trait	nsnp	b	se	pval	FDR	or	or_lci95	or_uci95	Odds Ratio (95% CI)							lor	uor
1,6-anhydroglucose	1	-0.0331656	0.0191824	0.0838158	0.692079	0.967378	0.931683	1.00444							289	0.0356957	0.0370633	1
2-methylbutyroylcarnitine	1	-0.0064791	0.0273501	0.812738	0.972642	0.993542	0.941684	1.04826							288	0.0518576	0.0547133	1
Blood histidine	3	0.0116971	0.0186228	0.529936	0.939447	1.01177	0.975501	1.04938							287	0.0362644	0.0376125	1
Blood homocitrulline	1	0.020867	0.0137402	0.128842	0.723696	1.02109	0.993955	1.04896							286	0.0271316	0.0278722	1
Blood hydroxyisovaleroyl carnitine	2	-0.00998397	0.0135939	0.462679	0.911545	0.990066	0.964035	1.0168							285	0.0260311	0.026734	1
Blood indolepropionate	1	-0.00820929	0.0168658	0.626442	0.942218	0.991824	0.959574	1.02516							284	0.0322508	0.0333347	1
Blood inosine	1	-0.000758947	0.0131492	0.953973	0.982556	0.999241	0.973818	1.02533							283	0.0254238	0.0260875	1
Blood isobutyrylcarnitine	3	0.00419228	0.00819809	0.60909	0.941734	1.0042	0.988194	1.02047							282	0.0160068	0.0162661	1
Blood isovalerylcarnitine	4	0.0131299	0.00783132	0.0936237	0.692816	1.01322	0.997783	1.02889							281	0.0154335	0.0156722	1
Blood kynurenine	3	0.00869284	0.010225	0.395237	0.899398	1.00873	0.988716	1.02915							280	0.0200147	0.0204198	1
Blood leucine	10	0.00106906	0.00836191	0.898269	0.972642	1.00107	0.984796	1.01761							279	0.0162732	0.0165421	1
Blood leucylalanine	1	-0.00510722	0.0100088	0.60986	0.941734	0.994906	0.975579	1.01462							278	0.0193271	0.01971	1
2-tetradecenoyl carnitine	1	0.0175482	0.0239455	0.463658	0.911545	1.0177	0.971042	1.06661							277	0.0466606	0.0489027	1
Blood levulinate (4-oxovalerate)	1	-0.0332297	0.0229005	0.146768	0.723696	0.967316	0.924858	1.01172							276	0.0424581	0.0444072	1
Blood methylcysteine	1	0.0124953	0.0132906	0.347134	0.891665	1.01257	0.986537	1.0393							275	0.0260365	0.0267237	1
Blood myo-inositol	2	-0.0369105	0.0153008	0.0158515	0.484552	0.963762	0.935289	0.993103							274	0.0284738	0.0293406	1
Blood N-(2-furoyl)glycine	1	-0.0126689	0.00804246	0.115198	0.69466	0.987411	0.971968	1.0031							273	0.0154427	0.0156881	1
Blood N-[3-(2-Oxopyrrolidin-1-yl)propyl]acetamide	4	-0.0179787	0.0108286	0.0968526	0.692816	0.982182	0.961556	1.00325							272	0.0206262	0.0210686	1
Blood N2,N2-dimethylguanosine	2	0.00444761	0.0214984	0.836103	0.972642	1.00446	0.963012	1.04769							271	0.0414454	0.0432291	1
Blood N-acetylcarnosine	3	0.00611956	0.00917438	0.504754	0.937155	1.00614	0.988208	1.02439							270	0.0179305	0.0182558	1
Blood N-acetylglycine	2	-0.0218326	0.0185749	0.239843	0.835241	0.978404	0.943424	1.01468							269	0.03498	0.036277	1
3-(4-hydroxyphenyl)lactate	1	0.0303603	0.022519	0.177591	0.777634	1.03083	0.986318	1.07734							268	0.0445083	0.0465167	1
Blood N-acetylornithine	1	-0.00207596	0.00466151	0.656074	0.948027	0.997926	0.98885	1.00709							267	0.00907609	0.0091594	1
Blood octadecanedioate	2	-0.0140336	0.0141276	0.320543	0.891665	0.986064	0.959135	1.01375							266	0.0269297	0.0276858	1
Blood octanoylcarnitine	3	-0.00734512	0.00926711	0.42801	0.911545	0.992682	0.974814	1.01088							265	0.0178678	0.0181953	1
Blood O-sulfo-L-tyrosine	1	-0.0280475	0.0179314	0.11778	0.69466	0.972342	0.938762	1.00712							264	0.0335799	0.034781	1
Blood palmitoyl sphingomyelin	1	-0.00114666	0.0276831	0.96696	0.982556	0.998854	0.946101	1.05455							263	0.0527527	0.0556941	1
Blood phenylalanylserine	2	-0.00434793	0.00795073	0.584476	0.941734	0.995662	0.980266	1.0113							262	0.0153956	0.0156374	1
Blood phenyllactate (PLA)	1	0.0024416	0.0154925	0.874773	0.972642	1.00244	0.972462	1.03335							261	0.0299821	0.0309065	1
Blood phosphatidylcholine and other cholines	4	-0.00456908	0.0126178	0.717267	0.964141	0.995441	0.971125	1.02037							260	0.0243163	0.0249251	1
Blood proline	2	-0.00976596	0.00928863	0.29308	0.855556	0.990282	0.972416	1.00848							259	0.0178657	0.0181939	1
Blood propionylcarnitine	5	0.017302	0.00846322	0.0409162	0.598887	1.01745	1.00071	1.03447							258	0.0167382	0.0170182	1
3,4-dihydroxybutyrate	1	-0.0117397	0.0215466	0.585857	0.941734	0.988329	0.94746	1.03096							257	0.0408694	0.0426324	1
Blood scyllo-inositol	1	-0.0366458	0.0152546	0.0162935	0.484552	0.964017	0.935621	0.993276							256	0.0283966	0.0292585	1
Blood selenium	1	0.00372409	0.0128024	0.771136	0.972642	1.00373	0.978858	1.02924							255	0.024873	0.025505	1
Blood serine	2	0.00297504	0.0117273	0.799739	0.972642	1.00298	0.980188	1.0263							254	0.0227911	0.023321	1
Blood sphingomyelins	2	0.0147225	0.02543	0.562629	0.941734	1.01483	0.965489	1.0667							253	0.0493422	0.0518639	1
Blood stearate (18:0)	2	-0.0203889	0.0298217	0.494169	0.937155	0.979818	0.924188	1.0388							252	0.0556293	0.0589777	1
Blood succinylcarnitine	7	0.00532752	0.00554913	0.337022	0.891665	1.00534	0.994467	1.01634							251	0.0108751	0.0109941	1
Blood tetradecadienoate	1	-0.0123507	0.014784	0.403487	0.910822	0.987725	0.959515	1.01676							250	0.0282102	0.0290396	1
Blood tetradecanedioate	3	-0.000863058	0.00669368	0.897408	0.972642	0.999137	0.986115	1.01233							249	0.0130227	0.0131947	1
Blood tryptophan	17	-0.00969825	0.0064138	0.130511	0.723696	0.990349	0.977977	1.00288							248	0.0123718	0.0125283	1
Blood tryptophan betaine	1	0.0151902	0.0138545	0.272903	0.835241	1.01531	0.988107	1.04325							247	0.0271996	0.0279483	1
3-carboxy-4-methyl-5-propyl-2-furanpropanoate (CMPF)	1	-0.0325488	0.0246532	0.186747	0.78912	0.967975	0.922314	1.0159							246	0.0456608	0.0479214	1
Blood tyrosine	3	-0.029659	0.0135726	0.0288726	0.590605	0.970776	0.945292	0.996948							245	0.0254843	0.0261714	1
Blood urate	1	0.00426714	0.00798781	0.593198	0.941734	1.00428	0.988676	1.02012							244	0.0156006	0.0158468	1
Blood uridine	3	0.0152238	0.0137247	0.267335	0.835241	1.01534	0.988391	1.04302							243	0.026949	0.0276838	1
Blood valine	3	0.0241989	0.0194319	0.213016	0.835241	1.02449	0.986208	1.06427							242	0.0382857	0.039772	1
Blood zinc	2	0.0114756	0.0140862	0.415261	0.911545	1.01154	0.983996	1.03986							241	0.0275457	0.0283168	1
Body fat percentage	286	0.0180762	0.00886503	0.0414455	0.598887	1.01824	1.0007	1.03609							240	0.0175396	0.017847	1
Body mass index	827	0.0101154	0.00759654	0.182996	0.78912	1.01017	0.995238	1.02532							239	0.0149292	0.0151531	1
Cancer antigen 19-9	1	-0.00775483	0.00547603	0.156734	0.730584	0.992275	0.981682	1.00298							238	0.0105932	0.0107075	1
Caprylate (8:0)	2	0.0316307	0.038111	0.406561	0.910822	1.03214	0.957847	1.11219							237	0.074289	0.0800507	1
Carcinoembryonic antigen	1	-0.00871007	0.00632631	0.168573	0.749504	0.991328	0.979112	1.0037							236	0.0122161	0.0123686	1
3-hydroxybutyrate	1	-0.0300423	0.0397651	0.449952	0.911545	0.970405	0.897644	1.04906							235	0.0727606	0.0786583	1
CD 40 antigen	1	0.00285876	0.00580969	0.622671	0.942157	1.00286	0.991508	1.01435							234	0.0113548	0.0114848	1
CD5	1	0.00498212	0.00857417	0.561199	0.941734	1.00499	0.988246	1.02203							233	0.0167482	0.017032	1
Circulating 25-hydroxyvitamin D	5	-0.0210546	0.0102665	0.0402862	0.598887	0.979165	0.959659	0.999068							232	0.0195062	0.0199027	1
Circulating adiponectin	8	0.0140819	0.0152666	0.356322	0.891665	1.01418	0.984284	1.04499							231	0.0298973	0.0308055	1
Circulating carotenoids	1	-0.00794639	0.0104967	0.449027	0.911545	0.992085	0.971883	1.01271							230	0.0202021	0.0206221	1
Circulating C-reactive protein	11	0.0056063	0.0111958	0.616546	0.941734	1.00562	0.983795	1.02793							229	0.0218267	0.022311	1
Circulating fetuin-A	1	-0.00016742	0.00467592	0.971438	0.982556	0.999833	0.990711	1.00904							228	0.00912141	0.00920539	1
Coffee consumption	2	-0.0111851	0.0404609	0.782208	0.972642	0.988877	0.913485	1.07049							227	0.0753924	0.0816147	1
Corrected insulin response	2	-0.00648928	0.0154707	0.674882	0.955965	0.993532	0.963858	1.02412							226	0.0296742	0.0305878	1
3-methyl-2-oxobutyrate	1	0.050263	0.0263829	0.0567624	0.633488	1.05155	0.998554	1.10735							225	0.052994	0.0558064	1
Cortisone	1	0.0050837	0.0263001	0.846727	0.972642	1.0051	0.954598	1.05827							224	0.0504982	0.0531695	1
Creatinine (enzymatic) in urine	13	0.0459383	0.0472548	0.330981	0.891665	1.04701	0.954392	1.14862							223	0.0926181	0.101606	1
Cystatin-C	1	-0.00303382	0.00890403	0.733311	0.972142	0.996971	0.979723	1.01452							222	0.0172481	0.0175517	1
Daytime dozing / sleeping (narcolepsy)	18	-0.000696735	0.0400506	0.98612	0.989544	0.999304	0.923859	1.08091							221	0.0754447	0.0816057	1
Deoxycholate	1	-0.0205226	0.0234144	0.380762	0.899004	0.979687	0.935743	1.02569							220	0.043944	0.0460077	1
Description of average fatty acid chain length, not actual carbon number	1	-0.0131873	0.0349666	0.706071	0.958401	0.986899	0.921528	1.05691							219	0.065371	0.0700083	1
Diastolic blood pressure	210	-0.0136014	0.0119336	0.254388	0.835241	0.986491	0.963685	1.00984							218	0.0228061	0.0233458	1
Dihomo-gamma-linoleic acid (20:3n6)	2	-0.00422944	0.00484428	0.382621	0.899004	0.995779	0.98637	1.00528							217	0.00940998	0.00949975	1
Dihomo-gamma-linolenic acid (20:3n6)	2	0.00137645	0.00532831	0.796154	0.972642	1.00138	0.990974	1.01189							216	0.0104035	0.0105127	1
Dimethylarginine (SDMA + ADMA)	1	-0.016531	0.0258895	0.523134	0.939447	0.983605	0.934939	1.0348							215	0.0486663	0.0511995	1
3-phenylpropionate (hydrocinnamate)	1	-0.010432	0.0208424	0.616709	0.941734	0.989622	0.95001	1.03089							214	0.0396125	0.0412642	1
Docosahexaenoic acid (22:6n3)	1	0.0131263	0.021571	0.542847	0.941734	1.01321	0.971268	1.05697							213	0.0419448	0.0437563	1
Docosapentaenoate (n3 DPA; 22:5n3)	1	0.0136882	0.0206583	0.507586	0.937155	1.01378	0.973554	1.05567							212	0.0402284	0.0418907	1
Docosapentaenoic acid (22:5n3)	3	0.00170885	0.00667667	0.797995	0.972642	1.00171	0.988687	1.01491							211	0.0130233	0.0131948	1
Dodecanedioate	1	0.00498715	0.0239994	0.835383	0.972642	1.005	0.95882	1.0534							210	0.0461794	0.0484035	1
Drive faster than motorway speed limit	9	-0.0901752	0.0538231	0.0938557	0.692816	0.913771	0.822285	1.01544							209	0.0914862	0.101665	1
Eicosapentaenoate (EPA; 20:5n3)	1	0.000887785	0.0162772	0.956504	0.982556	1.00089	0.969461	1.03333							208	0.0314277	0.0324465	1
Eicosapentaenoic acid (20:5n3)	4	0.00653689	0.008859	0.460587	0.911545	1.00656	0.989232	1.02419							207	0.0173267	0.0176301	1
Epithelial-derived neutrophil-activating	1	-0.0109635	0.00988391	0.267332	0.835241	0.989096	0.97012	1.00844							206	0.0189768	0.019348	1
Factor VII	2	-0.00471676	0.00482445	0.328233	0.891665	0.995294	0.985927	1.00475							205	0.00936706	0.00945606	1
4-methyl-2-oxopentanoate	2	0.030801	0.0183216	0.0927375	0.692816	1.03128	0.994904	1.06899							204	0.0363766	0.0377066	1
Fasting glucose	18	-0.00967551	0.0172702	0.575315	0.941734	0.990371	0.957408	1.02447							203	0.0329627	0.0340976	1
Fasting insulin	12	0.0297179	0.0257407	0.248291	0.835241	1.03016	0.97948	1.08347							202	0.0506843	0.053307	1
Fasting proinsulin	8	0.0103861	0.0150122	0.489037	0.937155	1.01044	0.981142	1.04061							201	0.029298	0.0301729	1
Fatty acid length	1	-0.0131873	0.0349666	0.706071	0.958401	0.986899	0.921528	1.05691							200	0.065371	0.0700083	1
Fetuin-A	1	0.00339172	0.00386487	0.380174	0.899004	1.0034	0.995825	1.01103							199	0.00757217	0.00762975	1
Fibroblast growth factor 4	1	0.00229888	0.00878391	0.793541	0.972642	1.0023	0.985193	1.01971							198	0.0171084	0.0174055	1
Fluid intelligence score	36	-0.0328189	0.0180861	0.0695872	0.670356	0.967714	0.93401	1.00263							197	0.0337034	0.0349196	1
Frequency of tiredness / lethargy in last 2 weeks	13	0.00363287	0.0479345	0.939588	0.982556	1.00364	0.91364	1.1025							196	0.0899995	0.0988651	1
5-dodecenoate (12:1n7)	1	0.0570043	0.0245274	0.0201198	0.484552	1.05866	1.00897	1.1108							195	0.0496897	0.0521369	1
Gamma-linoleic acid (18:3n6)	2	0.0091242	0.00990711	0.357063	0.891665	1.00917	0.989759	1.02895							194	0.0194069	0.0197874	1
Gamma-linolenic acid (18:3n6)	2	0.00895688	0.00820959	0.275262	0.835241	1.009	0.992891	1.02536							193	0.0161056	0.0163669	1
Glutathione S-transferase alpha	1	0.00150841	0.00817169	0.853551	0.972642	1.00151	0.985597	1.01768							192	0.0159129	0.0161698	1
Glycochenodeoxycholate	1	-0.0271819	0.024504	0.267308	0.835241	0.973184	0.927549	1.02106							191	0.0456353	0.0478805	1
Glycoprotein acetyls	4	-0.0238756	0.0147112	0.1046	0.692816	0.976407	0.948655	1.00497							190	0.0277517	0.0285636	1
Growth-regulated alpha protein	1	-0.0108825	0.00978617	0.266124	0.835241	0.989176	0.970384	1.00833							189	0.0187925	0.0191564	1
Haptoglobin	1	-0.00343568	0.00724415	0.635308	0.942218	0.99657	0.98252	1.01082							188	0.0140499	0.0142508	1
HbA1C levels	7	-0.0121208	0.0185001	0.512354	0.937155	0.987952	0.952771	1.02443							187	0.0351816	0.0364807	1
HDL	94	0.000686505	0.00912387	0.940022	0.982556	1.00069	0.982951	1.01874							186	0.017736	0.018056	1
Heel bone mineral density (BMD) T-score	276	-0.00398766	0.00573969	0.487211	0.937155	0.99602	0.984878	1.00729							185	0.0111422	0.0112683	1
10-nonadecenoate (19:1n9)	1	0.0300575	0.0283381	0.288837	0.851774	1.03051	0.974837	1.08937							184	0.0556769	0.0588568	1
Acetoacetate	2	-0.00756398	0.0313797	0.809519	0.972642	0.992465	0.933263	1.05542							183	0.0592015	0.0629569	1
Height	849	0.000128473	0.00422756	0.975757	0.982556	1.00013	0.991876	1.00845							182	0.00825284	0.00832151	1
Heptanoate (7:0)	2	0.00288861	0.0194176	0.881741	0.972642	1.00289	0.965441	1.0418							181	0.0374513	0.0389042	1
Hip circumference	76	0.0124037	0.0131179	0.344376	0.891665	1.01248	0.986781	1.03885							180	0.0257002	0.0263696	1
Hippocampus volume	1	-0.00998073	0.0313945	0.750551	0.972642	0.990069	0.930983	1.0529							179	0.0590856	0.0628355	1
HOMA-B	2	-0.046455	0.0401349	0.24708	0.835241	0.954608	0.882392	1.03273							178	0.0722159	0.0781262	1
Hypoxanthine	1	-0.0336264	0.0186968	0.0720956	0.672117	0.966933	0.93214	1.00302							177	0.0347925	0.0360912	1
Impedance of whole body	404	-0.0010403	0.0077201	0.892808	0.972642	0.99896	0.983958	1.01419							176	0.0150019	0.0152306	1
Indoleacetate	1	-0.00399381	0.0249713	0.872931	0.972642	0.996014	0.948439	1.04598							175	0.0475748	0.0499612	1
Indolelactate	1	-0.0140461	0.0212789	0.509191	0.937155	0.986052	0.945773	1.02805							174	0.0402791	0.0419945	1
Acetylphosphate	2	0.0352488	0.019386	0.0690242	0.670356	1.03588	0.997256	1.07599							173	0.0386214	0.0401171	1
Interleukin-13	1	-0.00130053	0.00896258	0.884627	0.972642	0.9987	0.98131	1.0164							172	0.0173906	0.0176988	1
Interleukin-16	1	0.00259118	0.00465337	0.577637	0.941734	1.00259	0.993492	1.01178							171	0.00910269	0.00918609	1
Interleukin-18	1	-0.0121052	0.0104802	0.248069	0.835241	0.987968	0.967881	1.00847							170	0.0200871	0.0205039	1
Interleukin-6 receptor	1	0.0002491	0.00299204	0.933649	0.982556	1.00025	0.9944	1.00613							169	0.0058487	0.0058831	1
Interleukin-8	1	0.00602389	0.00963778	0.531952	0.939447	1.00604	0.987216	1.02523							168	0.0188258	0.0191848	1
Iron status	2	0.0220297	0.0185248	0.234362	0.835241	1.02227	0.985822	1.06007							167	0.0364517	0.0377995	1
Isoleucine	1	0.069873	0.0371771	0.0601811	0.633488	1.07237	0.99701	1.15343							166	0.0753616	0.081058	1
Job involves heavy manual or physical work	14	0.0683642	0.0358432	0.05648	0.633488	1.07076	0.998113	1.14868							165	0.0726418	0.0779286	1
Job involves mainly walking or standing	7	0.00304468	0.0524651	0.953723	0.982556	1.00305	0.90503	1.11168							164	0.0980191	0.108635	1
Adrenate (22:4n6)	1	0.0137507	0.0152478	0.367156	0.891665	1.01385	0.983994	1.0446							163	0.0298512	0.0307568	1
Laurate (12:0)	1	-0.00420211	0.0281781	0.881453	0.972642	0.995807	0.9423	1.05235							162	0.0535063	0.0565445	1
Laurylcarnitine	1	-0.0605858	0.0210524	0.00400388	0.484552	0.941213	0.903166	0.980862							161	0.0380467	0.0396494	1
LDL	71	0.00372305	0.00831729	0.654422	0.948027	1.00373	0.9875	1.02023							160	0.01623	0.0164968	1
LDL diameter	2	-0.0290949	0.0238463	0.222426	0.835241	0.971324	0.92697	1.0178							159	0.0443539	0.0464762	1
Leptin	1	0.00558512	0.00958975	0.560294	0.941734	1.0056	0.986876	1.02468							158	0.0187247	0.0190799	1
Linoleic acid (18:2n6)	2	-0.00447371	0.00490588	0.361818	0.891665	0.995536	0.98601	1.00516							157	0.00952672	0.00961877	1
Lysine	1	-0.0323877	0.0184249	0.0787787	0.68991	0.968131	0.933793	1.00373							156	0.0343382	0.035601	1
Macrophage colony-stimulating factor 1	1	0.00375132	0.00927075	0.685742	0.955965	1.00376	0.985684	1.02216							155	0.0180743	0.0184057	1
Macrophage inflammatory protein-1 alpha	1	-0.0052335	0.00709259	0.460585	0.911545	0.99478	0.981047	1.00871							154	0.0137332	0.0139255	1
Adrenic acid (22:4n6)	1	0.00619651	0.00687116	0.367156	0.891665	1.00622	0.992755	1.01986							153	0.0134604	0.0136429	1
Margarate (17:0)	1	-0.0471517	0.0202881	0.0201198	0.484552	0.953943	0.916754	0.99264							152	0.0371889	0.0386975	1
Matrix metalloproteinase-7	1	-0.00154711	0.00883482	0.860989	0.972642	0.998454	0.981313	1.01589							151	0.0171406	0.01744	1
Maximum heart rate during fitness test	3	-0.0226155	0.035603	0.525289	0.939447	0.977638	0.911743	1.0483							150	0.0658955	0.070658	1
Mean time to correctly identify matches	25	0.0931557	0.0340654	0.00624528	0.484552	1.09763	1.02674	1.17342							149	0.0708938	0.0757888	1
Mono-unsaturated fatty acids	3	-0.00869762	0.0172072	0.613234	0.941734	0.99134	0.958463	1.02534							148	0.0328766	0.0340043	1
Morning/evening person (chronotype)	77	-0.0267077	0.0189794	0.159371	0.731081	0.973646	0.938092	1.01055							147	0.0355539	0.0369014	1
Myeloid progenitor inhibitory factor 1	1	-0.0114507	0.00762897	0.133369	0.723696	0.988615	0.973942	1.00351							146	0.0146726	0.0148936	1
Myristoleate (14:1n5)	1	0.0451986	0.0194478	0.0201198	0.484552	1.04624	1.00711	1.08689							145	0.0391295	0.0406498	1
Age completed full time education	19	-0.044678	0.0396536	0.259866	0.835241	0.956305	0.884795	1.03359							144	0.0715101	0.0772897	1
N1-methyladenosine	1	0.0141947	0.0284567	0.617909	0.941734	1.0143	0.959272	1.07248							143	0.0550238	0.05818	1
N-acetylalanine	1	0.0191835	0.028119	0.495095	0.937155	1.01937	0.964708	1.07713							142	0.0546606	0.0577577	1
Nap during day	47	0.041624	0.0257121	0.105481	0.692816	1.0425	0.991267	1.09639							141	0.0512359	0.0538841	1
Neuronal cell adhesion molecule	1	-0.00378255	0.00844198	0.654106	0.948027	0.996225	0.979876	1.01285							140	0.0163482	0.0166209	1
Neuroticism	8	0.0190047	0.0422338	0.65272	0.948027	1.01919	0.938217	1.10714							139	0.080969	0.0879567	1
Neuroticism score	66	0.0273889	0.0188601	0.146442	0.723696	1.02777	0.990469	1.06647							138	0.0372986	0.0387032	1
Nonadecanoate (19:0)	1	-0.0631287	0.0271626	0.0201198	0.484552	0.938823	0.890148	0.990159							137	0.0486744	0.051336	1
Number of days/week walked 10+ minutes	6	-0.0736063	0.0954772	0.440748	0.911545	0.929037	0.77048	1.12022							136	0.158557	0.191187	1
Number of incorrect matches in round	16	0.0146156	0.0515068	0.776594	0.972642	1.01472	0.917284	1.12251							135	0.0974385	0.107789	1
Alcohol consumption	2	-0.0770999	0.0555956	0.165503	0.747351	0.925797	0.830218	1.03238							134	0.0955796	0.106583	1
Number of self-reported cancers	6	-0.0546948	0.0686122	0.425359	0.911545	0.946774	0.827642	1.08305							133	0.119132	0.13628	1
Number of self-reported non-cancer illnesses	17	-0.0168043	0.0410014	0.681918	0.955965	0.983336	0.907404	1.06562							132	0.0759316	0.0822856	1
Number of treatments/medications taken	14	0.00174396	0.0564274	0.975344	0.982556	1.00175	0.896862	1.1189							131	0.104884	0.11715	1
Oleate (18:1n9)	1	0.0287839	0.0271373	0.288837	0.851774	1.0292	0.97589	1.08543							130	0.0533119	0.0562243	1
Oleic acid (18:1n9)	1	-0.0123197	0.0144242	0.393048	0.899398	0.987756	0.960222	1.01608							129	0.0275342	0.0283237	1
Oleoylcarnitine	1	0.0169456	0.0230572	0.462377	0.911545	1.01709	0.972149	1.06411							128	0.0449413	0.0470189	1
Omega-3 fatty acids	3	0.00548082	0.0138938	0.693228	0.958401	1.0055	0.978484	1.03325							127	0.0270121	0.0277578	1
Omega-6 fatty acids	4	0.00793479	0.0142935	0.578805	0.941734	1.00797	0.98012	1.0366							126	0.0278466	0.0286378	1
Omega-7 and -9 and saturated fatty acids	4	0.00708935	0.0204539	0.72889	0.970734	1.00711	0.967538	1.04831							125	0.0395762	0.041195	1
Omega-9 and saturated fatty acids	5	0.00328566	0.0161082	0.838374	0.972642	1.00329	0.97211	1.03547							124	0.0311812	0.0321813	1
Alcohol intake versus 10 years previously	6	0.045958	0.0692648	0.507003	0.937155	1.04703	0.914113	1.19927							123	0.132917	0.152244	1
Palmitate (16:0)	1	-0.0570043	0.0245274	0.0201198	0.484552	0.94459	0.900254	0.991109							122	0.0443357	0.0465191	1
Palmitic acid (16:0)	1	0.0192897	0.0255328	0.449958	0.911545	1.01948	0.969713	1.07179							121	0.0497635	0.0523172	1
Palmitoleate (16:1n7)	1	0.0471517	0.0202881	0.0201198	0.484552	1.04828	1.00741	1.09081							120	0.0408666	0.0425244	1
Palmitoleic acid (16:1n7)	5	0.00889567	0.0178959	0.619133	0.941734	1.00894	0.97416	1.04495							119	0.0347758	0.0360173	1
Palmitoylcarnitine	1	0.0177229	0.0241149	0.462377	0.911545	1.01788	0.97089	1.06715							118	0.046991	0.0492654	1
Pantothenate	1	-0.00607078	0.0240833	0.800983	0.972642	0.993948	0.94812	1.04199							117	0.0458274	0.0480425	1
Pelargonate (9:0)	1	0.0119096	0.0279926	0.670504	0.955965	1.01198	0.957954	1.06905							116	0.0540271	0.0570741	1
Pentadecanoate (15:0)	1	0.0105249	0.028234	0.709316	0.958401	1.01058	0.956176	1.06808							115	0.0544049	0.0575005	1
Phenylalanine	2	-0.00115836	0.0255875	0.963892	0.982556	0.998842	0.949984	1.05021							114	0.0488581	0.0513709	1
Alpha-1-antitrypsin	1	0.00446189	0.00753411	0.5537	0.941734	1.00447	0.989748	1.01941							113	0.0147239	0.014943	1
Plasma cortisol	1	0.0110657	0.0297237	0.709681	0.958401	1.01113	0.953904	1.07178							112	0.0572236	0.0606564	1
Plasma progesterone	2	0.00898906	0.00976973	0.357524	0.891665	1.00903	0.989892	1.02854							111	0.0191378	0.0195078	1
Platelet count	30	0.0276095	0.0133962	0.0393036	0.598887	1.02799	1.00135	1.05534							110	0.0266403	0.0273491	1
Potassium in urine	5	0.0114579	0.091494	0.90034	0.972642	1.01152	0.845463	1.2102							109	0.16606	0.198677	1
Pro-hydroxy-pro	1	0.042204	0.0284501	0.137957	0.723696	1.04311	0.986533	1.10293							108	0.0565739	0.0598182	1
Pulse rate	43	-0.00628799	0.0117908	0.593827	0.941734	0.993732	0.97103	1.01696							107	0.0227017	0.0232325	1
Putamen volume	3	-0.00224204	0.0155201	0.885137	0.972642	0.99776	0.967866	1.02858							106	0.0298944	0.0308177	1
Pyruvate	1	0.117151	0.0534846	0.0284978	0.590605	1.12429	1.0124	1.24855							105	0.111892	0.124258	1
Alpha-linolenic acid (18:3n3)	1	-0.00927004	0.00975968	0.342199	0.891665	0.990773	0.972	1.00991							104	0.0187723	0.0191349	1
Receptor for advanced glycosylation end	1	-0.0110645	0.00952625	0.245448	0.835241	0.988996	0.970702	1.00764							103	0.0182947	0.0186395	1
Serotransferrin	1	-0.0102944	0.00705919	0.144757	0.723696	0.989758	0.976158	1.00355							102	0.0136	0.0137895	1
Serum calcium	6	-0.0209802	0.0143518	0.143782	0.723696	0.979238	0.952077	1.00717							101	0.0271616	0.0279365	1
Serum IgE	3	-0.0136131	0.0125161	0.276749	0.835241	0.986479	0.962574	1.01098							100	0.0239054	0.0244991	1
Serum vitamin A1	2	-0.0229263	0.075213	0.760505	0.972642	0.977335	0.843375	1.13257							99	0.13396	0.155237	1
Serum vitamin B12	5	0.0222205	0.0106105	0.0362429	0.598887	1.02247	1.00142	1.04396							98	0.0210444	0.0214866	1
Serum vitamin B6	1	-0.00261845	0.0155426	0.866214	0.972642	0.997385	0.967459	1.02824							97	0.0299256	0.0308513	1
Serum vitamin E	2	0.0152739	0.0255682	0.550255	0.941734	1.01539	0.96576	1.06757							96	0.049631	0.0521816	1
Sleep duration	39	-0.02837	0.0331663	0.392337	0.899398	0.972029	0.910851	1.03732							95	0.0611776	0.0652866	1
Sleeplessness / insomnia	26	-0.0174158	0.0347644	0.616395	0.941734	0.982735	0.918004	1.05203							94	0.0647314	0.0692958	1
Sodium in urine	23	-0.0321245	0.0349583	0.358129	0.891665	0.968386	0.904256	1.03706							93	0.0641301	0.0686782	1
Stearic acid (18:0)	3	0.000486777	0.0120646	0.967816	0.982556	1.00049	0.977106	1.02443							92	0.0233806	0.02394	1
Stearoylcarnitine	1	0.0213912	0.0230311	0.352993	0.891665	1.02162	0.97653	1.0688							91	0.0450915	0.0471736	1
Systolic blood pressure	173	0.000596575	0.0154616	0.969222	0.982556	1.0006	0.970729	1.03138							90	0.0298679	0.0307869	1
Tamm-Horsfall urinary glycoprotein	1	-0.00510547	0.004214	0.225686	0.835241	0.994908	0.986724	1.00316							89	0.00818355	0.00825142	1
Telomere length	6	-0.00564719	0.0174561	0.746311	0.972642	0.994369	0.960923	1.02898							88	0.0334459	0.0346101	1
Tenascin-C	1	-0.014285	0.00806137	0.076389	0.689888	0.985817	0.970363	1.00152							87	0.0154538	0.0156999	1
Thrombopoietin	1	0.00139506	0.00948946	0.883123	0.972642	1.0014	0.982943	1.0202							86	0.0184532	0.0187996	1
1-oleoylglycerol (1-monoolein)	1	-0.00419957	0.0222316	0.85017	0.972642	0.995809	0.95335	1.04016							85	0.0424596	0.0443506	1
Angiopoietin-2	1	0.00184738	0.00947562	0.845423	0.972642	1.00185	0.983414	1.02063							84	0.0184348	0.0187804	1
Thymus-expressed chemokine	1	-0.00382672	0.00854642	0.654329	0.948027	0.996181	0.979633	1.01301							83	0.016548	0.0168276	1
Time spent using computer	30	-0.0245094	0.0333551	0.462459	0.911545	0.975788	0.914036	1.04171							82	0.0617526	0.0659246	1
Time spent watching television (TV)	56	0.00514398	0.0221597	0.816436	0.972642	1.00516	0.962435	1.04978							81	0.0427225	0.044619	1
Total cholesterol	88	-0.00250323	0.00898798	0.780622	0.972642	0.9975	0.980081	1.01523							80	0.0174185	0.0177281	1
Total fatty acids	5	-0.00297549	0.0135522	0.826216	0.972642	0.997029	0.970894	1.02387							79	0.0261347	0.0268382	1
Total phosphoglycerides	3	0.007958	0.0188976	0.673673	0.955965	1.00799	0.971338	1.04602							78	0.0366522	0.0380352	1
Total triglycerides	51	-0.0206061	0.00953309	0.0306542	0.590605	0.979605	0.961471	0.998081							77	0.0181338	0.0184758	1
Trefoil factor 3	1	0.00305549	0.00932358	0.743126	0.972642	1.00306	0.984896	1.02156							76	0.0181637	0.0184986	1
Trunk fat percentage	260	0.014995	0.00957728	0.117421	0.69466	1.01511	0.996231	1.03434							75	0.0188773	0.019235	1
Usual walking pace	26	-0.0296666	0.0346578	0.392004	0.899398	0.970769	0.907015	1.039							74	0.0637537	0.0682349	1
Angiotensin-converting enzyme	1	0.00356686	0.00632631	0.572881	0.941734	1.00357	0.991206	1.01609							73	0.012367	0.0125213	1
Vascular cell adhesion molecule-1	1	-0.0103212	0.00934322	0.269302	0.835241	0.989732	0.971772	1.00802							72	0.0179597	0.0182916	1
VLDL diameter	4	0.00147832	0.0122076	0.903613	0.972642	1.00148	0.977802	1.02573							71	0.0236778	0.0242512	1
Waist circumference	251	0.0184875	0.00957404	0.0534824	0.633488	1.01866	0.999722	1.03796							70	0.018937	0.0192957	1
Waist-to-hip ratio	30	-0.0118999	0.0159801	0.456469	0.911545	0.988171	0.9577	1.01961							69	0.0304707	0.0314402	1
Weight	9	0.0133714	0.0214885	0.533772	0.939447	1.01346	0.971663	1.05706							68	0.0417979	0.043596	1
Whole body fat mass	318	0.0133827	0.00821346	0.103237	0.692816	1.01347	0.997288	1.02992							67	0.0161846	0.0164473	1
Years of schooling	60	-0.0429252	0.0247361	0.0826829	0.692079	0.957983	0.912645	1.00557							66	0.0453377	0.0475899	1
Angiotensinogen	1	-0.0046382	0.00483721	0.33763	0.891665	0.995373	0.98598	1.00485							65	0.00939246	0.00948193	1
Apolipoprotein A-IV	1	-0.00307072	0.00380275	0.419378	0.911545	0.996934	0.989531	1.00439							64	0.00740291	0.00745829	1
Apolipoprotein H	3	0.00200177	0.0031457	0.524549	0.939447	1.002	0.995845	1.0082							63	0.00615893	0.00619702	1
Arachidic acid	1	0.0173833	0.0243931	0.476074	0.92963	1.01754	0.970031	1.06737							62	0.0475043	0.0498307	1
Arachidonate (20:4n6)	1	-0.00125507	0.00814266	0.877503	0.972642	0.998746	0.982933	1.01481							61	0.0158131	0.0160675	1
Arachidonic acid (20:4n6)	2	0.00252475	0.00264547	0.339898	0.891665	1.00253	0.997343	1.00774							60	0.00518477	0.00521173	1
Average weekly beer plus cider intake	8	-0.00238849	0.0676914	0.971852	0.982556	0.997614	0.87366	1.13915							59	0.123954	0.141541	1
Average weekly red wine intake	12	-0.0165652	0.0551814	0.764028	0.972642	0.983571	0.882743	1.09592							58	0.100828	0.112345	1
Basal metabolic rate	470	0.00273114	0.00680183	0.68803	0.955965	1.00273	0.989456	1.01619							57	0.0132793	0.0134576	1
Beta-hydroxyisovalerate	1	-0.0220229	0.0250739	0.379772	0.899004	0.978218	0.931306	1.02749							56	0.0469122	0.0492753	1
Birth weight	60	0.00241798	0.0146866	0.869228	0.972642	1.00242	0.973977	1.0317							55	0.028444	0.0292747	1
Birth weight of first child	30	-0.0236736	0.0181329	0.191701	0.78912	0.976604	0.942505	1.01194							54	0.0340994	0.0353331	1
Blood 1,5-anhydroglucitol (1,5-AG)	2	0.000127717	0.0291153	0.9965	0.9965	1.00013	0.944652	1.05886							53	0.0554754	0.0587332	1
Blood 10-undecenoate (11:1n1)	2	-0.00258771	0.00914261	0.777148	0.972642	0.997416	0.979702	1.01545							52	0.017714	0.0180343	1
Blood 12-hydroxyeicosatetraenoate (12-HETE)	1	0.0186272	0.0098177	0.057787	0.633488	1.0188	0.999385	1.0386							51	0.0194171	0.0197943	1
Blood 1-linoleoylglycerol (1-monolinolein)	1	0.0176553	0.0151864	0.245	0.835241	1.01781	0.987963	1.04856							50	0.029849	0.0307508	1
1-stearoylglycerol (1-monostearin)	1	0.0405312	0.0264539	0.125487	0.723696	1.04136	0.988745	1.09678							49	0.0526185	0.0554187	1
Blood 2-aminobutyrate	1	-0.0452537	0.0241898	0.061376	0.633488	0.955755	0.911498	1.00216							48	0.0442568	0.0464057	1
Blood 2-aminooctanoic acid	2	-0.00149569	0.00578005	0.795815	0.972642	0.998505	0.987257	1.00988							47	0.0112481	0.0113763	1
Blood 2-hydroxyisobutyrate	2	0.0121779	0.0179839	0.498307	0.937155	1.01225	0.977194	1.04857							46	0.0350588	0.0363166	1
Blood 3-methyl-2-oxovalerate	1	0.0358124	0.0187978	0.0567624	0.633488	1.03646	0.998969	1.07536							45	0.0374921	0.0388992	1
Blood 4-acetamidobutanoate	2	0.00505089	0.0120645	0.675467	0.955965	1.00506	0.981576	1.02911							44	0.0234874	0.0240494	1
Blood 5alpha-androstan-3beta,17beta-diol disulfate	3	0.00930194	0.00953924	0.329499	0.891665	1.00935	0.990649	1.02839							43	0.0186963	0.0190492	1
Blood 5-alpha-pregnan-3beta,20alpha-disulfate	2	-0.00130267	0.0100244	0.896605	0.972642	0.998698	0.979267	1.01851							42	0.0194307	0.0198162	1
Blood 5-oxoproline	1	-0.0111606	0.00701252	0.111491	0.69466	0.988901	0.975402	1.00259							41	0.013499	0.0136858	1
Blood acetylcarnitine	1	0.0160858	0.0219501	0.463658	0.911545	1.01622	0.973423	1.06089							40	0.0427927	0.0446739	1
Blood alanine	4	0.0262479	0.0211794	0.215229	0.835241	1.0266	0.984852	1.07011							39	0.0417432	0.0435125	1
Blood albumin	1	-0.0357228	0.0577737	0.536363	0.939447	0.964908	0.861604	1.0806							38	0.103303	0.115689	1
Blood alpha-glutamyltyrosine	3	-0.00335811	0.00708992	0.635753	0.942218	0.996648	0.982894	1.01059							37	0.0137539	0.0139463	1
Blood alpha-hydroxyisovalerate	3	0.0265795	0.0134301	0.047805	0.633488	1.02694	1.00026	1.05433							36	0.0266794	0.027391	1
Blood alpha-ketoglutarate	1	-0.00315969	0.0116385	0.786017	0.972642	0.996845	0.974363	1.01985							35	0.0224821	0.0230008	1
Blood androsterone sulfate	3	0.00719853	0.00548246	0.189179	0.78912	1.00722	0.996459	1.01811							34	0.0107653	0.0108816	1
Blood apolipoprotein A-I	7	-0.00061646	0.0096276	0.948946	0.982556	0.999384	0.980702	1.01842							33	0.0186816	0.0190375	1
Blood apolipoprotein B	11	-0.000725947	0.0117085	0.950561	0.982556	0.999274	0.976604	1.02247							32	0.0226708	0.0231971	1
Blood asparagine	1	-0.00918895	0.0262571	0.726368	0.970734	0.990853	0.94115	1.04318							31	0.0497033	0.0523281	1
Blood aspartylphenylalanine	1	-0.00642121	0.0125839	0.60986	0.941734	0.993599	0.969393	1.01841							30	0.0242068	0.0248113	1
22:6, docosahexaenoic acid	4	0.0035248	0.0140821	0.802352	0.972642	1.00353	0.976211	1.03162							29	0.0273196	0.0280841	1
Blood betaine	3	-0.0257787	0.0151608	0.089065	0.692816	0.974551	0.946018	1.00394							28	0.028533	0.0293935	1
Blood bilirubin (Z,Z)	2	-0.00335408	0.00699794	0.631729	0.942218	0.996652	0.983075	1.01042							27	0.0135767	0.0137642	1
Blood biliverdin	2	0.000551191	0.00684989	0.935866	0.982556	1.00055	0.987208	1.01408							26	0.0133434	0.0135238	1
Blood bradykinin, des-arg(9)	2	-0.00145456	0.00756574	0.847542	0.972642	0.998547	0.983848	1.01346							25	0.0146981	0.0149176	1
Blood butyrylcarnitine	7	0.00492889	0.00409427	0.228647	0.835241	1.00494	0.996909	1.01304							24	0.00803214	0.00809686	1
Blood carnitine	17	0.00848269	0.00587882	0.149042	0.723696	1.00852	0.996965	1.02021							23	0.011554	0.0116879	1
Blood cis-4-decenoyl carnitine	2	-0.00340358	0.0187946	0.856294	0.972642	0.996602	0.960558	1.034							22	0.0360442	0.0373967	1
Blood citrate	3	0.00634179	0.0252982	0.802061	0.972642	1.00636	0.957679	1.05752							21	0.0486831	0.0511578	1
Blood citrulline	3	-0.0379149	0.0237786	0.110825	0.69466	0.962795	0.918952	1.00873							20	0.0438425	0.0459342	1
Blood copper	1	0.0279794	0.0117843	0.0175827	0.484552	1.02837	1.00489	1.0524							19	0.0234805	0.0240291	1
2hr glucose	6	-0.0426464	0.0300285	0.15555	0.730584	0.95825	0.903479	1.01634							18	0.054771	0.0580913	1
Blood creatinine	3	0.0283866	0.0279572	0.309936	0.891665	1.02879	0.973936	1.08674							17	0.0548572	0.0579471	1
Blood decanoylcarnitine	4	-0.00942874	0.00793848	0.234941	0.835241	0.990616	0.975321	1.00615							16	0.0152941	0.0155339	1
Blood dehydroisoandrosterone sulfate (DHEA-S)	2	-0.0132162	0.0258858	0.609662	0.941734	0.986871	0.93805	1.03823							15	0.0488211	0.051362	1
Blood dihomo-linolenate (20:3n3 or n6)	2	0.0052436	0.0137843	0.703646	0.958401	1.00526	0.978462	1.03279							14	0.0267957	0.0275295	1
Blood epiandrosterone sulfate	2	0.00872342	0.0067864	0.198643	0.797332	1.00876	0.995433	1.02227							13	0.013329	0.0135075	1
Blood esterified cholesterol	5	0.0183989	0.0141615	0.193867	0.78912	1.01857	0.990686	1.04724							12	0.0278831	0.0286679	1
Blood free cholesterol	5	0.0112346	0.0145686	0.440615	0.911545	1.0113	0.982829	1.04059							11	0.0284686	0.0292932	1
2-hydroxypalmitate	1	0.0854561	0.0264982	0.0012598	0.364082	1.08921	1.03409	1.14728							10	0.0551259	0.0580646	1
Blood gamma-glutamylglutamine	4	-0.0216348	0.0132662	0.102928	0.692816	0.978598	0.95348	1.00438							9	0.0251173	0.0257789	1
Blood glucose	1	-0.0433576	0.0399218	0.27745	0.835241	0.957569	0.885499	1.0355							8	0.0720702	0.0779359	1
Blood glutamine	3	0.00519902	0.0270034	0.847325	0.972642	1.00521	0.953393	1.05985							7	0.0518192	0.0546356	1
Blood glutaroyl carnitine	6	0.0101306	0.0070417	0.150248	0.723696	1.01018	0.996336	1.02422							6	0.0138465	0.0140389	1
Blood glycine	3	-0.00888225	0.0165897	0.592368	0.941734	0.991157	0.959447	1.02392							5	0.0317099	0.0327579	1
Blood glycoproteins	13	0.00392838	0.00954669	0.680712	0.955965	1.00394	0.985326	1.0229							4	0.0186105	0.018962	1
Blood HDL diameter	7	-0.00737129	0.00751302	0.326526	0.891665	0.992656	0.978146	1.00738							3	0.0145103	0.0147255	1
Blood hexadecanedioate	3	-0.000909754	0.00764951	0.905331	0.972642	0.999091	0.984223	1.01418							2	0.0148677	0.0150923	1
Blood hexanoylcarnitine	3	0.000725974	0.0120526	0.95197	0.982556	1.00073	0.977363	1.02465							1	0.0233633	0.0239217	1
