# Supplementary material for: A Mendelian randomization study of the entire phenome to explore the causal links between epilepsy
Source: Brain Behav. 2024 Jun 19;14(6):e3602. doi: 10.1002/brb3.3602 (PMC11186849; doi:10.1002/brb3.3602)
Supplement: Supplementary file 4 — Table_4A: The result of the heterogeneity of Epilepsy [file BRB3-14-e3602-s004.xlsx]

## Sheet: Table_4A
Table_4A: The result of the heterogeneity of Epilepsy
Q_pval < 0.05 indicates the presence of heterogeneity（IVW_RE）
I2=(Q-Q_df)/Q*100% , negative values of I2 are put equal to zero.				I2 = 0
I2 = 0% indicates no observed heterogeneity, with higher values indicating greater heterogeneity				I2> 0
Trait	Q	Q_df	Q_pval	I2
Blood histidine	3.49489	4	0.478656	0
Blood hydroxyisovaleroyl carnitine	0.656132	1	0.417929	0
Blood isobutyrylcarnitine	0.80856	2	0.667457	0
Blood isovalerylcarnitine	1.60039	3	0.659301	0
Blood kynurenine	1.22823	3	0.746242	0
Blood leucine	10.8198	10	0.371732	7.57652
Blood leucylalanine	2.60919	1	0.106246	61.674
Blood levulinate (4-oxovalerate)	0.310362	1	0.577458	0
Blood myo-inositol	0.00274802	1	0.958193	0
Blood N-[3-(2-Oxopyrrolidin-1-yl)propyl]acetamide	2.59939	4	0.626931	0
Blood N2,N2-dimethylguanosine	0.286061	1	0.592756	0
Blood N-acetylcarnosine	1.09341	2	0.578853	0
Blood N-acetylglycine	3.09972	2	0.212277	35.4781
Blood N-acetylornithine	3.03985	3	0.385523	1.31076
Blood octadecanedioate	2.36727	1	0.123903	57.7573
Blood octanoylcarnitine	0.510848	2	0.774588	0
Blood O-sulfo-L-tyrosine	4.42791	1	0.0353557	77.416
Blood palmitoyl sphingomyelin	4.0707	1	0.0436331	75.4342
Blood phenylalanylserine	0.214589	1	0.643194	0
Blood phosphatidylcholine and other cholines	8.94583	8	0.346886	10.5729
Blood proline	2.43402	3	0.487334	0
Blood propionylcarnitine	6.40518	4	0.170864	37.5505
Blood serine	0.267944	2	0.874615	0
Blood sphingomyelins	5.00471	6	0.543209	0
Blood stearate (18:0)	0.0352569	1	0.851058	0
Blood succinylcarnitine	3.04579	6	0.803078	0
Blood tetradecanedioate	2.28085	2	0.319683	12.3135
Blood tryptophan	19.0867	18	0.3865	5.69373
Blood tyrosine	1.17904	2	0.554593	0
Blood urate	0.11639	1	0.732983	0
Blood uridine	0.357055	2	0.836501	0
Blood valine	2.35777	4	0.670271	0
Blood zinc	1.36372	1	0.242894	26.6713
Body fat percentage	418.113	366	0.0310208	12.4638
Body mass index	1058.84	950	0.0077058	10.2788
Caprylate (8:0)	1.33431	1	0.24804	25.0548
Carcinoembryonic antigen	1.34977	1	0.245318	25.9135
Circulating 25-hydroxyvitamin D	4.23633	4	0.374965	5.57875
Circulating adiponectin	5.4383	9	0.794551	0
Circulating C-reactive protein	9.34934	13	0.746078	0
Coffee consumption	1.32714	3	0.722699	0
Corrected insulin response	0.739955	2	0.69075	0
Creatinine (enzymatic) in urine	11.6161	21	0.949407	0
Daytime dozing / sleeping (narcolepsy)	29.6171	19	0.0568781	35.8479
Diastolic blood pressure	273.069	275	0.521565	0
Dihomo-gamma-linoleic acid (20:3n6)	0.00557242	1	0.940494	0
Dihomo-gamma-linolenic acid (20:3n6)	0.268724	1	0.604189	0
Docosapentaenoic acid (22:5n3)	1.87774	2	0.39107	0
Drive faster than motorway speed limit	16.0435	10	0.0983928	37.6696
Eicosapentaenoic acid (20:5n3)	1.71721	3	0.633115	0
Factor VII	0.198047	1	0.656302	0
4-methyl-2-oxopentanoate	0.0460384	1	0.830106	0
Fasting glucose	29.9324	22	0.120116	26.5011
Fasting insulin	18.4854	12	0.101728	35.0838
Fasting proinsulin	8.37902	7	0.300361	16.458
Fluid intelligence score	46.7645	48	0.5235	0
Frequency of tiredness / lethargy in last 2 weeks	18.568	17	0.353886	8.44447
Gamma-glutamylphenylalanine	0.107386	1	0.74314	0
Gamma-linoleic acid (18:3n6)	1.10762	1	0.2926	9.71613
Gamma-linolenic acid (18:3n6)	1.48993	1	0.222227	32.8829
Glycoprotein acetyls	8.86564	8	0.353757	9.76397
HbA1C levels	10.8122	10	0.372336	7.51187
HDL	164.437	122	0.0062984	25.8073
Heel bone mineral density (BMD) T-score	376.138	403	0.827528	0
Acetoacetate	2.54799	1	0.110435	60.7534
Height	1292.67	1256	0.230294	2.83662
Heptanoate (7:0)	0.312943	1	0.57588	0
Hip circumference	79.7163	88	0.723901	0
Hippocampus volume	1.66111	1	0.197454	39.7992
HOMA-B	2.77964	3	0.426863	0
Impedance of whole body	566.66	560	0.413664	1.17534
Indoleacetate	0.0159106	1	0.899623	0
Acetylphosphate	0.131625	1	0.716753	0
Iron status	2.83228	2	0.242649	29.3855
Isoleucine	9.56353	1	0.00198481	89.5436
Job involves heavy manual or physical work	12.7049	15	0.625078	0
Job involves mainly walking or standing	5.92521	6	0.43162	0
Lactate	1.24903	1	0.263737	19.9381
Laurate (12:0)	0.00135699	1	0.970615	0
LDL	118.599	101	0.111395	14.839
LDL diameter	10.1818	4	0.0374746	60.7141
Linoleic acid (18:2n6)	0.64036	1	0.42358	0
Maximum heart rate during fitness test	0.471159	2	0.790113	0
Mean time to correctly identify matches	44.5988	33	0.0856365	26.007
Mono-unsaturated fatty acids	10.9643	5	0.0520929	54.3974
Morning/evening person (chronotype)	122.027	97	0.0437266	20.5093
Myeloid progenitor inhibitory factor 1	0.0427223	1	0.836249	0
Age completed full time education	32.1929	23	0.0961977	28.5557
Nap during day	54.5809	55	0.490587	0
Neuroticism	12.7689	9	0.173344	29.5164
Neuroticism score	75.68	77	0.521195	0
Number of days/week walked 10+ minutes	12.4858	10	0.253856	19.9092
Number of incorrect matches in round	16.0459	17	0.520581	0
Alcohol consumption	6.08153	3	0.10771	50.6703
Number of self-reported cancers	4.26077	7	0.749299	0
Number of self-reported non-cancer illnesses	22.7806	20	0.299694	12.2061
Number of treatments/medications taken	25.2785	23	0.33609	9.01343
Omega-3 fatty acids	10.3635	4	0.0347302	61.403
Omega-6 fatty acids	16.3707	12	0.174841	26.6983
Omega-7 and -9 and saturated fatty acids	11.1811	5	0.0479044	55.2818
Omega-9 and saturated fatty acids	11.3938	6	0.0769417	47.3398
Alcohol intake versus 10 years previously	16.5722	8	0.0348854	51.7263
Palmitoleic acid (16:1n7)	7.68741	4	0.103724	47.9669
Phenylalanine	1.05382	2	0.590426	0
Plasma progesterone	1.29751	1	0.254668	22.9294
Platelet count	29.2721	38	0.844215	0
Potassium in urine	6.56083	8	0.584668	0
Pulse rate	82.855	59	0.0219843	28.7913
Putamen volume	0.511096	2	0.774492	0
Pyruvate	0.0222471	1	0.881432	0
Serum calcium	11.3038	7	0.125907	38.0737
Serum IgE	2.09831	2	0.350234	4.68506
Serum vitamin A1	2.17625	1	0.140156	54.0494
Serum vitamin B12	6.18468	8	0.626553	0
Serum vitamin E	2.11118	2	0.347987	5.26628
Sleep duration	42.0817	46	0.637072	0
Sleeplessness / insomnia	24.509	29	0.703455	0
Sodium in urine	41.6636	32	0.117881	23.1943
Stearic acid (18:0)	3.30773	2	0.191309	39.5356
Systolic blood pressure	216.877	216	0.470416	0.404519
Telomere length	6.36773	6	0.383281	5.77488
Time spent using computer	47.3853	39	0.167735	17.6961
Time spent watching television (TV)	79.9225	64	0.0864483	19.9224
Total cholesterol	136.771	120	0.140414	12.2622
Total fatty acids	15.9834	11	0.141748	31.1786
Total phosphoglycerides	15.1557	8	0.0561875	47.2146
Total triglycerides	72.1778	70	0.405779	3.01722
Trunk fat percentage	372.265	333	0.0679704	10.5476
Usual walking pace	22.7163	32	0.887042	0
Angiotensin-converting enzyme	3.5676	1	0.0589176	71.9699
VLDL diameter	12.5702	9	0.183038	28.4021
Waist circumference	306.504	316	0.638708	0
Waist-to-hip ratio	30.989	34	0.61598	0
Weight	7.59063	10	0.668754	0
Whole body fat mass	433.323	415	0.257869	4.22845
Years of schooling	68.8402	70	0.516793	0
Apolipoprotein H	1.44004	2	0.486742	0
Arachidonic acid (20:4n6)	0.512139	1	0.474214	0
Average weekly beer plus cider intake	10.0001	11	0.530381	0
Average weekly red wine intake	10.0348	14	0.759632	0
Basal metabolic rate	642.91	684	0.867766	0
Birth weight	75.8493	92	0.888488	0
Birth weight of first child	42.0749	44	0.55444	0
Blood 1,5-anhydroglucitol (1,5-AG)	1.55949	3	0.66861	0
Blood 10-undecenoate (11:1n1)	4.71168	1	0.0299584	78.7761
Blood 1-palmitoylglycerophosphoethanolamine	2.34025	1	0.12607	57.2695
Blood 2-aminobutyrate	1.86031	1	0.172589	46.2455
Blood 2-aminooctanoic acid	1.19226	2	0.550939	0
Blood 2-hydroxyisobutyrate	1.27214	2	0.529369	0
Blood 3-methyl-2-oxovalerate	11.6429	2	0.00296328	82.8222
Blood 4-acetamidobutanoate	1.49867	1	0.220876	33.2743
Blood 5alpha-androstan-3beta,17beta-diol disulfate	0.0915651	3	0.99283	0
Blood 5-alpha-pregnan-3beta,20alpha-disulfate	3.36454	2	0.185951	40.5565
Blood acetylcarnitine	0.00597684	1	0.938377	0
Blood alanine	7.86273	5	0.163965	36.4088
Blood albumin	3.27573	1	0.0703117	69.4724
Blood alpha-glutamyltyrosine	1.92525	2	0.381888	0
Blood alpha-hydroxyisovalerate	5.60026	2	0.0608022	64.2874
Blood androsterone sulfate	0.624868	3	0.890717	0
Blood apolipoprotein A-I	22.2572	12	0.0347363	46.0849
Blood apolipoprotein B	28.853	24	0.225713	16.8197
Blood asparagine	0.0912436	1	0.762602	0
22:6, docosahexaenoic acid	9.69618	4	0.0458686	58.7466
Blood betaine	5.18232	4	0.269096	22.8145
Blood bilirubin (Z,Z)	0.0127456	1	0.910113	0
Blood biliverdin	2.59663	2	0.272991	22.9771
Blood bradykinin, des-arg(9)	0.773231	2	0.679352	0
Blood butyrylcarnitine	4.3365	8	0.825559	0
Blood carnitine	24.4773	16	0.0795854	34.6334
Blood cis-4-decenoyl carnitine	0.198864	1	0.655639	0
Blood citrate	2.6255	5	0.757487	0
Blood citrulline	4.59673	3	0.203823	34.7362
Blood copper	0.488075	1	0.484787	0
2hr glucose	15.0634	6	0.0197696	60.1683
Blood creatinine	2.52537	5	0.772669	0
Blood decanoylcarnitine	1.24574	3	0.742056	0
Blood dehydroisoandrosterone sulfate (DHEA-S)	0.00732543	1	0.931793	0
Blood dihomo-linolenate (20:3n3 or n6)	0.546302	1	0.459833	0
Blood epiandrosterone sulfate	1.61866e-05	1	0.99679	0
Blood esterified cholesterol	9.9995	9	0.350526	9.99551
Blood free cholesterol	6.2938	9	0.710192	0
Blood gamma-glutamylglutamine	2.24731	2	0.32509	11.0047
Blood gamma-glutamyltyrosine	1.648	4	0.80014	0
Blood glucose	0.0712729	2	0.964991	0
Blood glutamine	5.01773	5	0.41372	0.353429
Blood glutaroyl carnitine	7.14894	8	0.520652	0
Blood glycine	5.19635	5	0.392391	3.77859
Blood glycoproteins	32.1303	26	0.188849	19.0794
Blood HDL diameter	12.123	9	0.206464	25.7609
Blood hexadecanedioate	2.27159	2	0.321166	11.9561
Blood hexanoylcarnitine	0.513663	3	0.91588	0

## Sheet: Table_4B
Table_4B: The result of the heterogeneity of Generalized convulsive epilepsy
Q_pval < 0.05 indicates the presence of heterogeneity（IVW_RE）
I2=(Q-Q_df)/Q*100% , negative values of I2 are put equal to zero.				I2 = 0
I2 = 0% indicates no observed heterogeneity, with higher values indicating greater heterogeneity				I2> 0
Trait	Q	Q_df	Q_pval	I2
Blood histidine	7.58514	4	0.108013	0.472653
Blood hydroxyisovaleroyl carnitine	0.612284	1	0.433929	0
Blood isobutyrylcarnitine	0.884628	2	0.642548	0
Blood isovalerylcarnitine	0.257446	3	0.967822	0
Blood kynurenine	0.823337	3	0.843877	0
Blood leucine	17.0597	10	0.0730538	0.413822
Blood leucylalanine	5.30279	1	0.0212913	0.81142
Blood levulinate (4-oxovalerate)	0.0810818	1	0.775837	0
Blood myo-inositol	0.00566632	1	0.939996	0
Blood N-[3-(2-Oxopyrrolidin-1-yl)propyl]acetamide	4.15356	4	0.385623	0.0369698
Blood N2,N2-dimethylguanosine	0.361778	1	0.54752	0
Blood N-acetylcarnosine	0.610471	2	0.73695	0
Blood N-acetylglycine	0.663211	2	0.71777	0
Blood N-acetylornithine	0.818448	3	0.84505	0
Blood octadecanedioate	0.0980059	1	0.754236	0
Blood octanoylcarnitine	1.83435	2	0.399646	0
Blood O-sulfo-L-tyrosine	4.64186	1	0.0312011	0.784569
Blood palmitoyl sphingomyelin	0.00855845	1	0.926291	0
Blood phenylalanylserine	0.00620276	1	0.937225	0
Blood phosphatidylcholine and other cholines	5.16817	9	0.819409	0
Blood proline	1.8017	3	0.614564	0
Blood propionylcarnitine	4.6442	4	0.32579	0.138711
Blood serine	1.8936	2	0.38798	0
Blood sphingomyelins	6.11153	7	0.526789	0
Blood stearate (18:0)	0.627943	1	0.428111	0
Blood succinylcarnitine	3.34329	6	0.764689	0
Blood tetradecanedioate	3.16953	2	0.204996	0.368991
Blood tryptophan	14.7059	18	0.68205	0
Blood tyrosine	2.27261	2	0.321003	0.119955
Blood uridine	0.317266	2	0.853309	0
Blood valine	9.07061	4	0.0593586	0.559015
Blood zinc	0.965826	1	0.325723	0
Body fat percentage	320.859	365	0.953496	0
Body mass index	980.715	951	0.245213	0.0302994
Caprylate (8:0)	2.79108	1	0.0947904	0.641716
Carcinoembryonic antigen	5.5042e-05	1	0.994081	0
Circulating 25-hydroxyvitamin D	4.86995	4	0.300904	0.178636
Circulating adiponectin	12.713	9	0.176029	0.292062
Circulating C-reactive protein	12.4272	13	0.492961	0
Coffee consumption	6.88241	3	0.0757418	0.564106
Corrected insulin response	3.10469	2	0.211751	0.355813
Creatinine (enzymatic) in urine	24.9793	21	0.24806	0.159305
Daytime dozing / sleeping (narcolepsy)	24.5496	19	0.175909	0.226055
Diastolic blood pressure	215.539	272	0.995101	0
Dihomo-gamma-linoleic acid (20:3n6)	0.0375036	1	0.846443	0
Dihomo-gamma-linolenic acid (20:3n6)	0.0243873	1	0.875903	0
Docosapentaenoic acid (22:5n3)	2.45937	2	0.292385	0.186784
Drive faster than motorway speed limit	4.96653	10	0.893403	0
Eicosapentaenoic acid (20:5n3)	2.06263	3	0.559509	0
Factor VII	0.793833	1	0.372944	0
4-methyl-2-oxopentanoate	1.86579	1	0.171959	0.464033
Fasting glucose	21.0468	22	0.51785	0
Fasting insulin	8.87732	12	0.713372	0
Fasting proinsulin	2.01521	7	0.958994	0
Fluid intelligence score	58.4356	47	0.122414	0.195696
Frequency of tiredness / lethargy in last 2 weeks	18.5363	16	0.293442	0.136827
Gamma-glutamylphenylalanine	0.262906	1	0.608131	0
Gamma-linoleic acid (18:3n6)	0.923636	1	0.336522	0
Gamma-linolenic acid (18:3n6)	1.24636	1	0.264249	0.197664
Glycoprotein acetyls	8.45588	9	0.488935	0
HbA1C levels	3.83373	10	0.954536	0
HDL	138.317	122	0.14834	0.117968
Heel bone mineral density (BMD) T-score	403.588	394	0.358478	0.0237568
Acetoacetate	0.0157591	1	0.9001	0
Height	1302.12	1246	0.131148	0.043096
Heptanoate (7:0)	0.317	1	0.573416	0
Hip circumference	74.7459	88	0.84212	0
Hippocampus volume	0.910581	1	0.33996	0
HOMA-B	2.38608	3	0.496232	0
Impedance of whole body	548.673	557	0.591237	0
Indoleacetate	0.0965349	1	0.756028	0
Acetylphosphate	0.599517	1	0.438762	0
Iron status	1.41928	2	0.491822	0
Isoleucine	5.61363	1	0.0178213	0.821862
Job involves heavy manual or physical work	20.0109	15	0.171513	0.25041
Job involves mainly walking or standing	2.77387	6	0.836646	0
Lactate	0.074453	1	0.78496	0
Laurate (12:0)	0.622549	1	0.430102	0
LDL	94.8172	99	0.600246	0
LDL diameter	3.49308	4	0.478931	0
Linoleic acid (18:2n6)	0.553986	1	0.456693	0
Maximum heart rate during fitness test	4.62029	2	0.099247	0.567126
Mean time to correctly identify matches	44.6125	33	0.0854206	0.260298
Mono-unsaturated fatty acids	5.6454	5	0.342266	0.114323
Morning/evening person (chronotype)	91.5266	97	0.637765	0
Myeloid progenitor inhibitory factor 1	0.42697	1	0.513479	0
Age completed full time education	26.4696	23	0.279204	0.131077
Nap during day	75.2132	55	0.0364461	0.268746
Neuroticism	11.6534	9	0.233563	0.227692
Neuroticism score	81.6276	77	0.337543	0.056692
Number of days/week walked 10+ minutes	2.76431	10	0.986439	0
Number of incorrect matches in round	19.2933	17	0.311959	0.118865
Alcohol consumption	6.61909	3	0.0850824	0.546765
Number of self-reported cancers	10.1368	7	0.180952	0.309447
Number of self-reported non-cancer illnesses	13.4308	20	0.858145	0
Number of treatments/medications taken	15.6473	23	0.869945	0
Omega-3 fatty acids	3.18525	4	0.527317	0
Omega-6 fatty acids	12.5338	12	0.403814	0.0425904
Omega-7 and -9 and saturated fatty acids	4.65883	5	0.458918	0
Omega-9 and saturated fatty acids	4.9089	6	0.55555	0
Alcohol intake versus 10 years previously	7.65112	8	0.46827	0
Palmitoleic acid (16:1n7)	6.04	4	0.196181	0.337748
Phenylalanine	3.45418	3	0.326754	0.131486
Plasma progesterone	0.224719	1	0.635468	0
Platelet count	40.4431	38	0.362937	0.0604083
Potassium in urine	11.4759	8	0.176166	0.302884
Pulse rate	54.988	59	0.624106	0
Putamen volume	0.787939	2	0.674375	0
Pyruvate	0.0304812	1	0.861403	0
Serum calcium	9.44855	7	0.222035	0.259145
Serum IgE	1.87119	2	0.392353	0
Serum vitamin A1	0.884902	1	0.346863	0
Serum vitamin B12	11.2211	8	0.189485	0.287056
Serum vitamin E	1.39556	2	0.497688	0
Sleep duration	66.93	46	0.0235432	0.312715
Sleeplessness / insomnia	38.0769	29	0.120636	0.238383
Sodium in urine	42.6167	31	0.079927	0.272586
Stearic acid (18:0)	1.7747	2	0.411746	0
Systolic blood pressure	210.832	213	0.529127	0
Telomere length	7.79321	6	0.253648	0.230099
Time spent using computer	30.2045	39	0.842643	0
Time spent watching television (TV)	39.1603	64	0.993922	0
Total cholesterol	132.172	117	0.159856	0.114787
Total fatty acids	9.66941	11	0.560346	0
Total phosphoglycerides	9.09353	8	0.334467	0.120254
Total triglycerides	79.5278	70	0.20408	0.119805
Trunk fat percentage	325.328	332	0.592797	0
Usual walking pace	37.6726	32	0.225624	0.150577
Angiotensin-converting enzyme	0.62601	1	0.428823	0
VLDL diameter	6.26412	9	0.71322	0
Waist circumference	309.998	314	0.553201	0
Waist-to-hip ratio	34.8169	34	0.428937	0.0234637
Weight	10.8076	10	0.372699	0.0747292
Whole body fat mass	388.835	413	0.797996	0
Years of schooling	83.7108	69	0.109578	0.175734
Apolipoprotein H	1.50229	2	0.471827	0
Arachidonic acid (20:4n6)	0.494935	1	0.481734	0
Average weekly beer plus cider intake	20.4221	11	0.0398775	0.461367
Average weekly red wine intake	11.1615	14	0.673304	0
Basal metabolic rate	671.673	675	0.528919	0
Birth weight	80.1893	90	0.760981	0
Birth weight of first child	43.9888	42	0.387363	0.0452109
Blood 1,5-anhydroglucitol (1,5-AG)	1.32447	3	0.72333	0
Blood 10-undecenoate (11:1n1)	0.475921	1	0.490276	0
Blood 1-palmitoylglycerophosphoethanolamine	0.00216295	1	0.962906	0
Blood 2-aminobutyrate	0.0674454	1	0.795093	0
Blood 2-aminooctanoic acid	2.15486	2	0.34047	0.0718649
Blood 2-hydroxyisobutyrate	0.198528	2	0.905504	0
Blood 3-methyl-2-oxovalerate	5.71943	2	0.0572852	0.650315
Blood 4-acetamidobutanoate	7.40461e-05	1	0.993134	0
Blood 5alpha-androstan-3beta,17beta-diol disulfate	1.16087	3	0.762403	0
Blood 5-alpha-pregnan-3beta,20alpha-disulfate	0.3831	2	0.825678	0
Blood acetylcarnitine	0.457793	1	0.498657	0
Blood alanine	6.12333	5	0.294403	0.18345
Blood albumin	4.23705	2	0.120209	0.527974
Blood alpha-glutamyltyrosine	1.10135	2	0.57656	0
Blood alpha-hydroxyisovalerate	6.92065	2	0.0314195	0.71101
Blood androsterone sulfate	2.75272	3	0.431342	0
Blood apolipoprotein A-I	11.5707	12	0.480742	0
Blood apolipoprotein B	32.7053	26	0.170821	0.205021
Blood asparagine	0.344645	1	0.55716	0
22:6, docosahexaenoic acid	0.941914	4	0.918472	0
Blood betaine	1.05122	4	0.901933	0
Blood bilirubin (Z,Z)	2.31843	1	0.127849	0.568674
Blood biliverdin	1.52803	2	0.465793	0
Blood bradykinin, des-arg(9)	0.945118	2	0.623405	0
Blood butyrylcarnitine	4.48514	8	0.810918	0
Blood carnitine	17.1505	16	0.375926	0.0670808
Blood cis-4-decenoyl carnitine	1.85563	1	0.17313	0.461098
Blood citrate	7.31021	5	0.198573	0.316025
Blood citrulline	1.07115	3	0.784042	0
Blood copper	0.032059	1	0.857898	0
2hr glucose	4.47042	6	0.613289	0
Blood creatinine	0.314433	5	0.997363	0
Blood decanoylcarnitine	2.76798	3	0.428797	0
Blood dehydroisoandrosterone sulfate (DHEA-S)	0.0122985	1	0.911697	0
Blood dihomo-linolenate (20:3n3 or n6)	0.624314	1	0.429449	0
Blood epiandrosterone sulfate	0.077425	1	0.780818	0
Blood esterified cholesterol	10.8358	9	0.287132	0.16942
Blood free cholesterol	9.73355	10	0.464173	0
Blood gamma-glutamylglutamine	2.12872	2	0.344949	0.0604674
Blood gamma-glutamyltyrosine	1.27708	4	0.865252	0
Blood glucose	0.951861	2	0.621307	0
Blood glutamine	6.41098	5	0.268257	0.220088
Blood glutaroyl carnitine	8.30152	8	0.404584	0.0363215
Blood glycine	1.42617	5	0.921429	0
Blood glycoproteins	19.3793	26	0.820022	0
Blood HDL diameter	10.0562	9	0.345955	0.10503
Blood hexadecanedioate	3.06028	2	0.216506	0.346464
Blood hexanoylcarnitine	3.47507	3	0.32401	0.136708

## Sheet: Table_4C
Table_4C: The result of the heterogeneity of Focal epilepsy
Q_pval < 0.05 indicates the presence of heterogeneity（IVW_RE）
I2=(Q-Q_df)/Q*100% , negative values of I2 are put equal to zero.				I2 = 0
I2 = 0% indicates no observed heterogeneity, with higher values indicating greater heterogeneity				I2> 0
Trait	Q	Q_df	Q_pval	I2
Blood histidine	0.395645	2	0.820516	0
Blood hydroxyisovaleroyl carnitine	1.1181	1	0.290328	0.105626
Blood isobutyrylcarnitine	1.05757	2	0.58932	0
Blood isovalerylcarnitine	2.05099	3	0.561892	0
Blood kynurenine	1.1651	2	0.558472	0
Blood leucine	9.94977	9	0.354567	0.0954562
Blood myo-inositol	0.283253	1	0.594577	0
Blood N-[3-(2-Oxopyrrolidin-1-yl)propyl]acetamide	4.49491	3	0.212745	0.332579
Blood N2,N2-dimethylguanosine	1.91831	1	0.166043	0.478708
Blood N-acetylcarnosine	1.51455	2	0.468943	0
Blood N-acetylglycine	0.907035	1	0.340902	0
Blood octadecanedioate	0.492512	1	0.482809	0
Blood octanoylcarnitine	3.51319	2	0.172632	0.430717
Blood phenylalanylserine	0.00203841	1	0.963989	0
Blood phosphatidylcholine and other cholines	2.26912	3	0.518462	0
Blood proline	0.300008	1	0.583877	0
Blood propionylcarnitine	3.50433	4	0.47722	0
Blood serine	0.770251	1	0.38014	0
Blood sphingomyelins	0.140973	1	0.707316	0
Blood stearate (18:0)	4.44756	1	0.0349512	0.775158
Blood succinylcarnitine	3.62962	6	0.726652	0
Blood tetradecanedioate	0.134566	2	0.93493	0
Blood tryptophan	12.7873	16	0.688243	0
Blood tyrosine	0.704243	2	0.703195	0
Blood uridine	0.597595	2	0.74171	0
Blood valine	1.14038	2	0.565418	0
Blood zinc	2.2412	1	0.134377	0.55381
Body fat percentage	275.808	285	0.641038	0
Body mass index	961.499	826	0.000728037	0.140924
Caprylate (8:0)	3.6762	1	0.0551945	0.72798
Circulating 25-hydroxyvitamin D	1.19266	4	0.879305	0
Circulating adiponectin	2.06275	7	0.956286	0
Circulating C-reactive protein	5.59986	10	0.847687	0
Coffee consumption	1.18151	1	0.277048	0.153629
Corrected insulin response	0.709217	1	0.399704	0
Creatinine (enzymatic) in urine	13.3485	12	0.344225	0.101025
Daytime dozing / sleeping (narcolepsy)	13.5124	17	0.701268	0
Diastolic blood pressure	205.041	209	0.564434	0
Dihomo-gamma-linoleic acid (20:3n6)	0.148594	1	0.699882	0
Dihomo-gamma-linolenic acid (20:3n6)	0.276879	1	0.598754	0
Docosapentaenoic acid (22:5n3)	2.73068	2	0.255293	0.267583
Drive faster than motorway speed limit	5.50553	8	0.702427	0
Eicosapentaenoic acid (20:5n3)	1.50762	3	0.680512	0
Factor VII	1.18944	1	0.275442	0.15927
4-methyl-2-oxopentanoate	0.932664	1	0.334172	0
Fasting glucose	29.7516	17	0.0281931	0.428602
Fasting insulin	12.0358	11	0.360958	0.0860606
Fasting proinsulin	30.4607	7	7.81487e-05	0.770196
Fluid intelligence score	41.5686	35	0.206291	0.158018
Frequency of tiredness / lethargy in last 2 weeks	8.01929	12	0.783621	0
Gamma-linoleic acid (18:3n6)	0.0626631	1	0.802335	0
Gamma-linolenic acid (18:3n6)	0.0515987	1	0.820304	0
Glycoprotein acetyls	1.06367	3	0.78585	0
HbA1C levels	5.07127	6	0.534705	0
HDL	107.482	93	0.144668	0.134739
Heel bone mineral density (BMD) T-score	311.464	275	0.0643659	0.117074
Acetoacetate	6.82466e-05	1	0.993409	0
Height	936.169	848	0.0184449	0.0941805
Heptanoate (7:0)	0.489293	1	0.484243	0
Hip circumference	79.811	75	0.330365	0.0602805
HOMA-B	0.0298163	1	0.862908	0
Impedance of whole body	473.532	403	0.00875482	0.14895
Acetylphosphate	0.813415	1	0.367112	0
Iron status	0.0348966	1	0.851812	0
Job involves heavy manual or physical work	14.3675	13	0.348485	0.095177
Job involves mainly walking or standing	7.89642	6	0.24579	0.240162
LDL	69.4554	70	0.495904	0
LDL diameter	0.374737	1	0.540433	0
Linoleic acid (18:2n6)	0.0041531	1	0.948616	0
Maximum heart rate during fitness test	1.32303	2	0.516069	0
Mean time to correctly identify matches	18.6186	24	0.772012	0
Mono-unsaturated fatty acids	0.228637	2	0.891974	0
Morning/evening person (chronotype)	88.0047	76	0.16351	0.13641
Age completed full time education	26.0731	18	0.0980979	0.309634
Nap during day	56.7884	46	0.132316	0.189975
Neuroticism	4.18021	7	0.758803	0
Neuroticism score	52.3478	65	0.871103	0
Number of days/week walked 10+ minutes	8.82007	5	0.11646	0.433111
Number of incorrect matches in round	20.4546	15	0.155178	0.266669
Alcohol consumption	0.39269	1	0.530889	0
Number of self-reported cancers	4.92804	5	0.424725	0
Number of self-reported non-cancer illnesses	13.4231	16	0.641608	0
Number of treatments/medications taken	21.5723	13	0.062353	0.397376
Omega-3 fatty acids	0.985411	2	0.610971	0
Omega-6 fatty acids	1.11936	3	0.772402	0
Omega-7 and -9 and saturated fatty acids	5.05528	3	0.167793	0.406562
Omega-9 and saturated fatty acids	5.3262	4	0.255434	0.248995
Alcohol intake versus 10 years previously	2.46105	5	0.78235	0
Palmitoleic acid (16:1n7)	9.23966	4	0.0553804	0.567084
Phenylalanine	0.456294	1	0.499361	0
Plasma progesterone	0.719643	1	0.396261	0
Platelet count	34.8933	29	0.208064	0.168895
Potassium in urine	5.98269	4	0.200444	0.331405
Pulse rate	32.7903	42	0.84499	0
Putamen volume	1.79928	2	0.406716	0
Serum calcium	7.80398	5	0.167375	0.359301
Serum IgE	0.0358754	2	0.982222	0
Serum vitamin A1	12.7665	1	0.000352879	0.92167
Serum vitamin B12	2.32172	4	0.676817	0
Serum vitamin E	0.942376	1	0.331668	0
Sleep duration	56.2084	38	0.0287608	0.323945
Sleeplessness / insomnia	20.717	25	0.708278	0
Sodium in urine	20.7706	22	0.534954	0
Stearic acid (18:0)	1.22343	2	0.54242	0
Systolic blood pressure	205.456	172	0.0414602	0.162838
Telomere length	5.21915	5	0.389724	0.0419899
Time spent using computer	44.1553	29	0.0354762	0.343226
Time spent watching television (TV)	41.7076	55	0.90689	0
Total cholesterol	104.472	87	0.0976957	0.167243
Total fatty acids	0.852667	4	0.931251	0
Total phosphoglycerides	1.29859	2	0.522414	0
Total triglycerides	50.6602	50	0.44734	0.013031
Trunk fat percentage	275.986	259	0.223703	0.0615468
Usual walking pace	26.2727	25	0.393163	0.0484417
VLDL diameter	1.99411	3	0.573631	0
Waist circumference	257.423	250	0.359985	0.0288372
Waist-to-hip ratio	34.689	29	0.214934	0.164
Weight	6.84019	8	0.553969	0
Whole body fat mass	314.989	317	0.521355	0
Years of schooling	91.1889	59	0.00454519	0.352991
Apolipoprotein H	1.25137	2	0.534894	0
Arachidonic acid (20:4n6)	4.15732e-05	1	0.994855	0
Average weekly beer plus cider intake	12.2718	7	0.0919664	0.429588
Average weekly red wine intake	18.6412	11	0.0678453	0.409911
Basal metabolic rate	553.031	469	0.00444107	0.151946
Birth weight	46.5389	59	0.880406	0
Birth weight of first child	16.5446	29	0.96879	0
Blood 1,5-anhydroglucitol (1,5-AG)	2.55902	1	0.109667	0.609225
Blood 10-undecenoate (11:1n1)	0.245537	1	0.620236	0
Blood 2-aminooctanoic acid	0.666128	1	0.414405	0
Blood 2-hydroxyisobutyrate	1.74036	1	0.187093	0.425407
Blood 4-acetamidobutanoate	1.89456	1	0.168688	0.472174
Blood 5alpha-androstan-3beta,17beta-diol disulfate	0.904813	2	0.636095	0
Blood 5-alpha-pregnan-3beta,20alpha-disulfate	0.000268376	1	0.986929	0
Blood alanine	2.79457	3	0.424395	0
Blood alpha-glutamyltyrosine	0.819154	2	0.663931	0
Blood alpha-hydroxyisovalerate	3.11837	2	0.210307	0.35864
Blood androsterone sulfate	0.541887	2	0.762659	0
Blood apolipoprotein A-I	5.20385	6	0.517947	0
Blood apolipoprotein B	11.9541	10	0.288137	0.16347
22:6, docosahexaenoic acid	1.0947	3	0.778353	0
Blood betaine	3.17965	2	0.203962	0.370999
Blood bilirubin (Z,Z)	1.56835	1	0.210446	0.362388
Blood biliverdin	1.65235	1	0.198639	0.394802
Blood bradykinin, des-arg(9)	0.0173827	1	0.895108	0
Blood butyrylcarnitine	4.84317	6	0.56408	0
Blood carnitine	21.9579	16	0.144556	0.271333
Blood cis-4-decenoyl carnitine	4.70006	1	0.0301616	0.787237
Blood citrate	5.4022	2	0.0671316	0.62978
Blood citrulline	5.1222	2	0.0772196	0.609543
2hr glucose	9.85216	5	0.0795342	0.492497
Blood creatinine	2.90178	2	0.234361	0.310769
Blood decanoylcarnitine	3.21509	3	0.359636	0.0669006
Blood dehydroisoandrosterone sulfate (DHEA-S)	3.19311	1	0.0739492	0.686826
Blood dihomo-linolenate (20:3n3 or n6)	0.109841	1	0.740325	0
Blood epiandrosterone sulfate	0.497482	1	0.480609	0
Blood esterified cholesterol	0.368545	4	0.98497	0
Blood free cholesterol	0.4841	4	0.97503	0
Blood gamma-glutamyltyrosine	2.44931	3	0.484523	0
Blood glutamine	0.108962	2	0.946976	0
Blood glutaroyl carnitine	4.10595	5	0.534264	0
Blood glycine	0.241613	2	0.886206	0
Blood glycoproteins	14.0537	12	0.297291	0.146133
Blood HDL diameter	4.28886	6	0.63765	0
Blood hexadecanedioate	0.126147	2	0.938874	0
Blood hexanoylcarnitine	6.02898	2	0.0490708	0.668269
