# Supplementary material for: A Mendelian randomization study of the entire phenome to explore the causal links between epilepsy
Source: Brain Behav. 2024 Jun 19;14(6):e3602. doi: 10.1002/brb3.3602 (PMC11186849; doi:10.1002/brb3.3602)
Supplement: Supplementary file 5 — Table_5A: Results of MR‐Egger analysis of potential bias in causal estimates of Epilepsy [file BRB3-14-e3602-s006.xlsx]

## Sheet: Table_5A
Table_5A: Results of MR-Egger analysis of potential bias in causal estimates of Epilepsy
MR-Egger regression only completed if >2 SNPs available for use in MR analysis
MR-Egger intercept >0.05 indicate potential horizontal pleiotropy efect				P≤0.05
		MR-Egger intercept			Causal estimate from MR-Egger slope
Trait	nsnp	egger_intercept	se	pval	pval	or	or_lci95	or_uci95
Blood histidine	5	0.000421561	0.000572464	0.514846	0.454434	0.994333	0.981492	1.00734
Blood isobutyrylcarnitine	3	-0.000157954	0.000295719	0.687687	0.717899	1.0007	0.997825	1.00357
Blood isovalerylcarnitine	4	-0.000886812	0.00122997	0.545795	0.517539	1.00458	0.993101	1.01618
Blood kynurenine	4	-0.00013218	0.000218149	0.606178	0.213396	1.00208	0.999818	1.00434
Blood leucine	11	-0.000900734	0.000354325	0.0316012	0.0223119	1.00952	1.00274	1.01634
Blood N-[3-(2-Oxopyrrolidin-1-yl)propyl]acetamide	5	-8.5956e-05	0.000345013	0.819337	0.848454	1.00039	0.996751	1.00404
Blood N-acetylcarnosine	3	0.000555675	0.000826998	0.623357	0.584234	0.996214	0.986579	1.00594
Blood N-acetylglycine	3	0.000373947	0.000218192	0.336254	0.543315	0.998964	0.996641	1.00129
Blood N-acetylornithine	4	0.000286845	0.000248521	0.367707	0.330317	0.999239	0.998071	1.00041
Blood octanoylcarnitine	3	-0.000165992	0.000276574	0.655877	0.55705	1.00102	0.998634	1.0034
Blood phosphatidylcholine and other cholines	9	-0.000461727	0.00025627	0.114595	0.048676	1.00498	1.00088	1.0091
Blood proline	4	0.000125984	0.000199963	0.593054	0.970471	1.00003	0.998486	1.00158
Blood propionylcarnitine	5	0.00041882	0.00026781	0.2158	0.32945	0.997955	0.994514	1.00141
Blood serine	3	0.000485841	0.00110043	0.735316	0.790841	0.997763	0.985001	1.01069
Blood sphingomyelins	7	0.000154487	0.000219035	0.512112	0.769806	1.00058	0.996894	1.00428
Blood succinylcarnitine	7	-7.21051e-05	0.000161798	0.674484	0.43393	1.00075	0.999028	1.00247
Blood tetradecanedioate	3	-3.44887e-05	0.000607917	0.963922	0.98304	1.00006	0.995713	1.00442
Blood tryptophan	19	0.000224934	0.000548959	0.687108	0.779776	0.998428	0.987653	1.00932
Blood tyrosine	3	8.64851e-05	0.00135936	0.959552	0.970761	0.999483	0.977693	1.02176
Blood uridine	3	-0.000228899	0.000441897	0.695736	0.69654	1.00195	0.994578	1.00937
Blood valine	5	0.000216438	0.000486673	0.686643	0.954129	0.999658	0.989	1.01043
Body fat percentage	367	6.38153e-06	4.23898e-05	0.880419	0.983365	0.999954	0.995681	1.00425
Body mass index	951	4.03511e-06	2.0928e-05	0.84715	0.821154	0.999674	0.996857	1.0025
Circulating 25-hydroxyvitamin D	5	-0.00014036	0.000167857	0.464418	0.499796	1.00103	0.998393	1.00367
Circulating adiponectin	10	0.00012782	0.000178024	0.493194	0.892891	0.999613	0.994167	1.00509
Circulating C-reactive protein	14	-7.80573e-05	0.000112282	0.500176	0.830754	1.00029	0.997678	1.00291
Coffee consumption	4	0.000161665	0.000257384	0.594093	0.61777	0.997385	0.988672	1.00617
Corrected insulin response	3	0.000459659	0.000702875	0.631295	0.660272	0.997136	0.987695	1.00667
Creatinine (enzymatic) in urine	22	-0.000153054	0.000186093	0.420513	0.298548	1.00978	0.991892	1.02799
Daytime dozing / sleeping (narcolepsy)	20	-0.000190716	0.000286174	0.513585	0.743992	1.00563	0.972833	1.03952
Diastolic blood pressure	276	-2.72984e-05	3.16468e-05	0.389115	0.331548	1.00178	0.998196	1.00538
Docosapentaenoic acid (22:5n3)	3	-0.000187947	0.000236801	0.572903	0.943668	0.999921	0.998184	1.00166
Drive faster than motorway speed limit	11	-4.65111e-05	0.000487712	0.926114	0.865925	0.995645	0.947802	1.0459
Eicosapentaenoic acid (20:5n3)	4	0.000255928	0.000302787	0.486972	0.337444	0.997981	0.994825	1.00115
Fasting glucose	23	8.83994e-05	0.000124406	0.485166	0.35293	0.998273	0.99472	1.00184
Fasting insulin	13	-0.000335769	0.000327756	0.327626	0.246044	1.01146	0.993189	1.03008
Fasting proinsulin	8	8.40017e-05	0.000228369	0.725624	0.653471	0.999251	0.996147	1.00236
Fluid intelligence score	49	-0.000122576	0.000134533	0.36688	0.544582	1.00283	0.993776	1.01196
Frequency of tiredness / lethargy in last 2 weeks	18	-6.257e-05	0.000231694	0.79057	0.483116	1.00973	0.983385	1.03679
Glycoprotein acetyls	9	7.55834e-05	0.000386858	0.850647	0.644181	0.998471	0.992283	1.0047
HbA1C levels	11	-0.000164109	0.000168326	0.35506	0.751632	1.00073	0.996344	1.00514
HDL	123	-1.92644e-05	4.24735e-05	0.650955	0.656318	1.00042	0.998564	1.00229
Heel bone mineral density (BMD) T-score	404	3.36033e-06	2.40194e-05	0.888808	0.94314	1.00005	0.998696	1.0014
Acetylphosphate	1257	-9.03714e-06	1.4636e-05	0.537045	0.719454	0.999804	0.998738	1.00087
Hip circumference	89	-8.45536e-05	7.93178e-05	0.289368	0.264764	1.00337	0.99749	1.00929
HOMA-B	4	6.18872e-05	0.00047549	0.908354	0.806633	1.00194	0.988377	1.01569
Impedance of whole body	561	2.09976e-05	2.64883e-05	0.428281	0.480565	0.999109	0.996637	1.00159
Acetylphosphate	3	-0.000141634	0.000335795	0.745896	0.558768	1.00228	0.996912	1.00767
Job involves heavy manual or physical work	16	-0.000272379	0.00027737	0.342764	0.56983	1.00701	0.983592	1.03099
Job involves mainly walking or standing	7	-0.000437954	0.00080929	0.611628	0.773026	1.01073	0.943604	1.08264
LDL	102	-2.35379e-05	3.70333e-05	0.526497	0.136488	1.00095	0.999708	1.0022
LDL diameter	5	-3.30467e-05	0.00040802	0.940548	0.963566	0.999808	0.992243	1.00743
Maximum heart rate during fitness test	3	-0.000436596	0.000917106	0.717142	0.708267	1.00687	0.979834	1.03466
Mean time to correctly identify matches	34	-0.000303131	0.000231445	0.199612	0.179791	1.01839	0.992211	1.04525
Mono-unsaturated fatty acids	6	0.000262284	0.00102783	0.811166	0.801365	0.99794	0.983046	1.01306
Morning/evening person (chronotype)	98	2.36165e-06	7.99129e-05	0.976485	0.848475	1.00076	0.993013	1.00857
Age completed full time education	24	0.000311925	0.000215339	0.161574	0.18984	0.986111	0.966331	1.0063
Nap during day	56	7.87386e-05	0.000105739	0.459713	0.489384	0.996211	0.985617	1.00692
Neuroticism	10	-0.000169386	0.00036412	0.654195	0.717414	1.00612	0.974545	1.03872
Neuroticism score	78	-6.18675e-05	0.000127539	0.629009	0.481178	1.00504	0.991147	1.01913
Number of days/week walked 10+ minutes	11	0.0004055	0.000430785	0.371126	0.316793	0.971902	0.922006	1.0245
Number of incorrect matches in round	18	-0.000188027	0.000214946	0.394645	0.340899	1.01259	0.987606	1.03821
Alcohol consumption	4	-0.000235893	0.000314505	0.531457	0.381366	1.00716	0.994593	1.01988
Number of self-reported cancers	8	-0.000328741	0.00029018	0.300494	0.276961	1.0179	0.988723	1.04793
Number of self-reported non-cancer illnesses	21	-0.000129852	0.000223633	0.568301	0.431512	1.01052	0.98505	1.03666
Number of treatments/medications taken	24	5.90848e-05	0.0001843	0.751547	0.824104	1.00219	0.983265	1.02148
Omega-3 fatty acids	5	0.000400087	0.000640847	0.57668	0.508646	0.995929	0.985343	1.00663
Omega-6 fatty acids	13	-0.000199201	0.0002115	0.366494	0.306815	1.00186	0.998462	1.00527
Omega-7 and -9 and saturated fatty acids	6	-0.000481636	0.000586834	0.457892	0.476825	1.00391	0.994159	1.01376
Omega-9 and saturated fatty acids	7	-0.000304472	0.00048786	0.559931	0.561721	1.0027	0.994206	1.01127
Alcohol intake versus 10 years previously	9	8.06085e-05	0.000284223	0.784914	0.835502	0.996818	0.968337	1.02614
Palmitoleic acid (16:1n7)	5	0.000140176	0.00058451	0.825923	0.901651	0.999351	0.989931	1.00886
Phenylalanine	3	-0.000764635	0.000842005	0.530634	0.523822	1.01009	0.98889	1.03175
Platelet count	39	-6.54133e-05	0.000108678	0.550911	0.692986	1.001	0.996091	1.00593
Potassium in urine	9	0.000377832	0.000498358	0.473106	0.532164	0.981902	0.929837	1.03688
Pulse rate	60	5.09503e-05	8.65092e-05	0.558176	0.59705	0.998826	0.994507	1.00316
Putamen volume	3	4.71265e-05	0.000445052	0.932839	0.978265	1.00016	0.991243	1.00915
Serum calcium	8	0.000228897	0.000128769	0.125799	0.0908477	0.997195	0.994472	0.999927
Serum IgE	3	0.000359196	0.0010923	0.797743	0.781222	0.997437	0.983516	1.01155
Serum vitamin B12	9	0.000118585	0.000179968	0.531015	0.667148	1.00058	0.998038	1.00314
Serum vitamin E	3	0.000680015	0.000847012	0.569346	0.644438	0.993884	0.974941	1.01319
Sleep duration	47	8.65615e-05	0.000127849	0.501834	0.383188	0.993262	0.978427	1.00832
Sleeplessness / insomnia	30	-9.60524e-05	0.000124145	0.445584	0.438356	1.0056	0.991693	1.01971
Sodium in urine	33	-0.000256648	0.000179942	0.163779	0.424278	1.00794	0.988821	1.02744
Stearic acid (18:0)	3	0.00356035	0.00199372	0.324977	0.323255	0.974395	0.947216	1.00235
Systolic blood pressure	217	-5.48853e-05	3.78485e-05	0.14848	0.0744002	1.00431	0.999599	1.00905
Telomere length	7	0.000325087	0.000337692	0.379925	0.419984	0.995826	0.986574	1.00516
Time spent using computer	40	-9.73728e-05	0.000202953	0.634135	0.644999	1.00508	0.983828	1.02678
Time spent watching television (TV)	65	-0.000213093	0.000132607	0.113066	0.0897076	1.01335	0.998182	1.02875
Total cholesterol	121	-1.58268e-06	3.52494e-05	0.964263	0.351004	1.00064	0.999296	1.00199
Total fatty acids	12	-0.000428879	0.000350111	0.248654	0.235304	1.00395	0.997824	1.01012
Total phosphoglycerides	9	-0.000769211	0.000274972	0.0266231	0.0204779	1.00692	1.00236	1.01149
Total triglycerides	71	-1.28698e-05	4.35889e-05	0.768687	0.748453	0.999727	0.99807	1.00139
Trunk fat percentage	334	-3.0849e-05	4.22142e-05	0.465433	0.50813	1.00143	0.997212	1.00566
Usual walking pace	33	0.000110316	0.00016769	0.515484	0.402946	0.991525	0.972211	1.01122
VLDL diameter	10	-0.000435916	0.000340114	0.235853	0.222703	1.00345	0.998341	1.00858
Waist circumference	317	-1.37062e-05	3.72283e-05	0.712996	0.702398	1.00072	0.997027	1.00443
Waist-to-hip ratio	35	-0.000119542	0.000125592	0.348106	0.343787	1.00338	0.9965	1.0103
Weight	11	0.000160274	0.000201072	0.445913	0.466288	0.996443	0.987336	1.00563
Whole body fat mass	416	5.24012e-06	3.31431e-05	0.874451	0.958816	1.00009	0.99685	1.00333
Years of schooling	71	-0.00010591	9.38506e-05	0.263019	0.361895	1.00467	0.994719	1.01473
Apolipoprotein H	3	-0.00277448	0.00328295	0.553314	0.564813	1.00361	0.994944	1.01235
Average weekly beer plus cider intake	12	-0.000120423	0.000201437	0.563255	0.494025	1.00705	0.987699	1.02679
Average weekly red wine intake	15	1.4742e-05	0.00018504	0.937713	0.949695	1.0006	0.982395	1.01915
Basal metabolic rate	685	-3.92274e-06	2.2178e-05	0.859659	0.86571	1.00017	0.998204	1.00214
Birth weight	93	-6.70952e-05	7.41318e-05	0.367813	0.24427	1.00325	0.997823	1.0087
Birth weight of first child	45	-0.000248588	0.000120836	0.0457608	0.101347	1.00659	0.99888	1.01435
Blood 1,5-anhydroglucitol (1,5-AG)	4	-0.000520566	0.0004536	0.369876	0.301368	1.00396	0.998344	1.0096
Blood 2-aminooctanoic acid	3	8.88284e-05	0.000234408	0.769399	0.636209	0.99955	0.99818	1.00092
Blood 2-hydroxyisobutyrate	3	0.000300892	0.000320223	0.519808	0.746624	0.999032	0.994534	1.00355
Blood 3-methyl-2-oxovalerate	3	-0.00250465	0.000734406	0.181578	0.182746	1.02199	1.00921	1.03494
Blood 5alpha-androstan-3beta,17beta-diol disulfate	4	-2.06332e-06	0.000243331	0.994004	0.850241	0.999758	0.997549	1.00197
Blood 5-alpha-pregnan-3beta,20alpha-disulfate	3	-0.00246026	0.00159573	0.366306	0.351448	1.01116	0.997703	1.02479
Blood alanine	6	0.000739293	0.000417621	0.151396	0.130755	0.990636	0.981051	1.00031
Blood alpha-glutamyltyrosine	3	-0.000308883	0.000367727	0.555227	0.536887	1.00129	0.998449	1.00414
Blood alpha-hydroxyisovalerate	3	0.000865656	0.00036602	0.254664	0.249264	0.993621	0.988489	0.99878
Blood androsterone sulfate	4	3.6899e-05	0.000143602	0.821234	0.77647	0.999836	0.998848	1.00083
Blood apolipoprotein A-I	13	-8.50707e-05	0.000303095	0.78417	0.477039	1.00162	0.997318	1.00593
Blood apolipoprotein B	25	-0.000134846	0.000106653	0.218771	0.0884594	1.00159	0.999838	1.00336
22:6, docosahexaenoic acid	5	0.000498819	0.00105289	0.668016	0.685319	0.995836	0.977775	1.01423
Blood betaine	5	0.000346596	0.000381888	0.431007	0.4397	0.997603	0.992335	1.0029
Blood biliverdin	3	0.000251471	0.000186432	0.406134	0.511114	0.999387	0.998143	1.00063
Blood bradykinin, des-arg(9)	3	0.00012031	0.000419211	0.822078	0.918126	0.999789	0.996599	1.00299
Blood butyrylcarnitine	9	0.000172089	0.000139187	0.256188	0.356482	0.999471	0.998422	1.00052
Blood carnitine	17	0.000165464	0.000136306	0.243549	0.442902	0.99917	0.997109	1.00124
Blood citrate	6	0.00033399	0.00026536	0.276616	0.217389	0.996859	0.992665	1.00107
Blood citrulline	4	0.00198971	0.00138808	0.288139	0.294925	0.981064	0.955265	1.00756
2hr glucose	7	0.00027477	0.000430411	0.55131	0.498088	0.995104	0.982078	1.0083
Blood creatinine	6	-0.000130512	0.000501163	0.807397	0.563619	1.00436	0.990823	1.01809
Blood decanoylcarnitine	4	-0.000193924	0.000247566	0.515469	0.478276	1.0012	0.998481	1.00393
Blood esterified cholesterol	10	6.05073e-06	0.000149249	0.968655	0.553241	1.00062	0.998654	1.00259
Blood free cholesterol	10	5.31153e-05	0.000173206	0.766932	0.521646	1.00077	0.998515	1.00304
Blood gamma-glutamylglutamine	3	0.000597744	0.000444005	0.406722	0.508657	0.996911	0.990718	1.00314
Blood gamma-glutamyltyrosine	5	-0.000132805	0.000744362	0.869765	0.834191	1.00163	0.987702	1.01576
Blood glucose	3	4.4552e-05	0.000478884	0.940943	0.632144	0.996672	0.986735	1.00671
Blood glutamine	6	0.000169327	0.000166246	0.36602	0.826283	0.999599	0.996247	1.00296
Blood glutaroyl carnitine	9	-0.000118209	0.000304835	0.709702	0.55277	1.00107	0.997708	1.00445
Blood glycine	6	-8.92526e-05	0.000178483	0.643289	0.571516	1.00042	0.999081	1.00176
Blood glycoproteins	27	-2.56139e-05	9.8098e-05	0.79615	0.6221	1.00029	0.999157	1.00142
Blood HDL diameter	10	-0.000127272	0.000263026	0.64144	0.45169	1.0014	0.997929	1.00489
Blood hexadecanedioate	3	9.23377e-05	0.000618725	0.905688	0.873799	0.999481	0.994427	1.00456
Blood hexanoylcarnitine	4	1.12484e-05	0.00019411	0.959058	0.655159	1.00047	0.99869	1.00226

## Sheet: Table_5B
Table_5B: Results of MR-Egger analysis of potential bias in causal estimates of Generalized convulsive epilepsy
MR-Egger regression only completed if >2 SNPs available for use in MR analysis
MR-Egger intercept >0.05 indicate potential horizontal pleiotropy efect				P≤0.05
		MR-Egger intercept			Causal estimate from MR-Egger slope
Trait	nsnp	egger_intercept	se	pval	pval	or	or_lci95	or_uci95
Blood histidine	5	0.57715	0.264553	0.117172	0.11605	0.00119957	2.93132e-06	0.490896
Blood isobutyrylcarnitine	3	0.0417327	0.134746	0.808795	0.608352	0.624804	0.169527	2.30276
Blood isovalerylcarnitine	4	0.00435561	0.561505	0.994515	0.941481	1.24881	0.00653245	238.734
Blood kynurenine	4	-0.0915989	0.102438	0.465578	0.249383	2.43165	0.822452	7.18941
Blood leucine	11	0.492259	0.162253	0.014157	0.0153816	0.00913179	0.000417252	0.199854
Blood N-[3-(2-Oxopyrrolidin-1-yl)propyl]acetamide	5	-0.120395	0.172601	0.53567	0.513133	1.98698	0.322114	12.2568
Blood N-acetylcarnosine	3	0.296043	0.378972	0.577822	0.579164	0.170676	0.00198272	14.692
Blood N-acetylglycine	3	-0.0800286	0.0999429	0.570158	0.531623	1.63734	0.563006	4.76173
Blood N-acetylornithine	4	-0.0884803	0.114566	0.520708	0.468783	1.27609	0.744458	2.18737
Blood octanoylcarnitine	3	0.0182213	0.170611	0.932266	0.731427	0.715047	0.165278	3.09353
Blood phosphatidylcholine and other cholines	10	0.0748905	0.108197	0.508418	0.381922	0.450833	0.0833803	2.43763
Blood proline	4	0.0966569	0.0912179	0.400374	0.397008	0.677744	0.332136	1.38298
Blood propionylcarnitine	5	0.220271	0.112708	0.145655	0.110894	0.19066	0.0447372	0.812546
Blood serine	3	0.674409	0.507644	0.410774	0.457707	0.0314222	8.30414e-05	11.8899
Blood sphingomyelins	8	0.0176134	0.0928708	0.855833	0.587344	0.643229	0.142256	2.90844
Blood succinylcarnitine	7	-0.00978761	0.0738058	0.899671	0.754475	0.876543	0.401159	1.91527
Blood tetradecanedioate	3	-0.252545	0.211834	0.444331	0.507853	2.12567	0.467272	9.6699
Blood tryptophan	19	-0.0348302	0.238604	0.885658	0.874421	1.47123	0.0131611	164.464
Blood tyrosine	3	0.419345	0.768691	0.682069	0.655588	0.0218933	8.4297e-08	5686.06
Blood uridine	3	-0.109607	0.201777	0.683209	0.421116	9.11445	0.312847	265.539
Blood valine	5	0.143885	0.381517	0.731168	0.661354	0.125989	2.87747e-05	551.64
Body fat percentage	366	-0.00115822	0.0181173	0.949062	0.62468	1.5798	0.253289	9.85346
Body mass index	952	0.0030367	0.00921041	0.741697	0.918183	1.0673	0.308122	3.697
Circulating 25-hydroxyvitamin D	5	0.00388434	0.0915412	0.96882	0.913546	1.08999	0.260417	4.56221
Circulating adiponectin	10	-0.090049	0.0978674	0.384419	0.445903	3.42268	0.169	69.3181
Circulating C-reactive protein	14	0.046467	0.0512219	0.382172	0.246825	0.476344	0.144347	1.57193
Coffee consumption	4	-0.098302	0.206193	0.680552	0.600605	9.00058	0.00828824	9774.13
Corrected insulin response	3	-0.201723	0.531144	0.768931	0.783214	3.66648	0.00277375	4846.54
Creatinine (enzymatic) in urine	22	0.0739214	0.0931979	0.43699	0.508185	0.0463226	6.08753e-06	352.488
Daytime dozing / sleeping (narcolepsy)	20	-0.0865641	0.119243	0.477204	0.484762	152.879	0.000152347	1.53413e+08
Diastolic blood pressure	273	-0.00625204	0.014503	0.666747	0.551976	1.64446	0.31994	8.45238
Docosapentaenoic acid (22:5n3)	3	0.151257	0.100319	0.372819	0.360635	0.554727	0.266102	1.1564
Drive faster than motorway speed limit	11	-0.0668427	0.166764	0.697901	0.844187	5.67808	2.7975e-07	1.15248e+08
Eicosapentaenoic acid (20:5n3)	4	0.179455	0.137685	0.322296	0.259892	0.319366	0.0758645	1.34443
Fasting glucose	23	0.0486011	0.0483044	0.3258	0.357283	0.513686	0.128312	2.05649
Fasting insulin	13	0.118263	0.121129	0.349879	0.509038	0.0957392	0.000113503	80.7553
Fasting proinsulin	8	0.0432015	0.088983	0.644538	0.737839	0.805535	0.240504	2.69803
Fluid intelligence score	48	-0.0333727	0.0699705	0.635654	0.748397	2.17539	0.0193786	244.204
Frequency of tiredness / lethargy in last 2 weeks	17	-0.0417059	0.110304	0.710654	0.567391	42.8962	0.000144885	1.27003e+07
Glycoprotein acetyls	10	0.0277379	0.150121	0.858007	0.811909	1.34574	0.126264	14.3432
HbA1C levels	11	0.116974	0.0736984	0.146931	0.0954395	0.161591	0.0237343	1.10017
HDL	123	0.0115008	0.0178698	0.52106	0.109848	0.524327	0.239	1.15028
Heel bone mineral density (BMD) T-score	395	-0.00821551	0.0112834	0.466982	0.80397	1.08389	0.574004	2.0467
Acetylphosphate	1247	-0.00137619	0.00680988	0.839882	0.669629	1.11414	0.678195	1.83032
Hip circumference	89	0.0479331	0.0363211	0.190396	0.144733	0.132391	0.00895956	1.95627
HOMA-B	4	0.0169054	0.201424	0.940757	0.963771	0.86022	0.0027212	271.931
Impedance of whole body	558	-0.00668806	0.012071	0.579761	0.478838	1.50284	0.487086	4.6368
Acetylphosphate	3	-0.116864	0.0982613	0.445086	0.427342	2.68695	0.576714	12.5187
Job involves heavy manual or physical work	16	-0.00493989	0.15115	0.974389	0.925219	1.86845	5.0536e-06	690816
Job involves mainly walking or standing	7	-0.252915	0.349254	0.501423	0.556127	13808.2	1.85174e-09	1.02966e+17
LDL	100	0.0104651	0.0157702	0.508504	0.774354	0.925351	0.545238	1.57046
LDL diameter	5	-0.0531333	0.104315	0.645606	0.767769	1.37761	0.197417	9.61327
Maximum heart rate during fitness test	3	-0.618496	0.677138	0.528794	0.528134	11857	2.23914e-05	6.2787e+12
Mean time to correctly identify matches	34	0.086822	0.107544	0.425445	0.529112	0.01968	1.094e-07	3540.23
Mono-unsaturated fatty acids	6	0.0414132	0.340816	0.909145	0.996377	0.987766	0.00669573	145.717
Morning/evening person (chronotype)	98	-0.0421377	0.0327805	0.201727	0.0910945	16.124	0.662008	392.717
Age completed full time education	24	-0.024884	0.095045	0.795901	0.492702	24.3467	0.00309994	191217
Nap during day	56	0.0291005	0.0568957	0.611107	0.667983	0.282225	0.000898997	88.5999
Neuroticism	10	0.27809	0.133655	0.0710417	0.160745	9.88037e-05	8.24549e-10	11.8394
Neuroticism score	78	-0.0941182	0.0597162	0.119159	0.0776296	383.364	0.565917	259698
Number of days/week walked 10+ minutes	11	-0.0146799	0.186298	0.938918	0.882679	0.169506	1.89607e-11	1.51536e+09
Number of incorrect matches in round	18	0.00846004	0.106715	0.937796	0.759762	7.13771	2.9886e-05	1.70471e+06
Alcohol consumption	4	-0.195655	0.105542	0.204939	0.447372	7.78183	0.106806	566.983
Number of self-reported cancers	8	-0.00158332	0.178897	0.993225	0.942556	0.498904	6.60051e-09	3.771e+07
Number of self-reported non-cancer illnesses	21	0.0145501	0.094158	0.878822	0.979775	0.868586	1.86161e-05	40526.3
Number of treatments/medications taken	24	-0.0419635	0.0786988	0.59923	0.638516	7.21227	0.00212564	24471.2
Omega-3 fatty acids	5	0.102837	0.168059	0.583851	0.530005	0.364161	0.0222209	5.96793
Omega-6 fatty acids	13	-0.0670491	0.0855768	0.449877	0.536538	1.56377	0.395951	6.17596
Omega-7 and -9 and saturated fatty acids	6	0.186435	0.174003	0.34431	0.412947	0.258787	0.0142072	4.71385
Omega-9 and saturated fatty acids	7	0.110553	0.154147	0.505352	0.570752	0.434638	0.0294038	6.4247
Alcohol intake versus 10 years previously	9	0.0561846	0.0899691	0.552109	0.356263	0.00928335	8.59532e-07	100.265
Palmitoleic acid (16:1n7)	5	0.357653	0.172116	0.129252	0.154068	0.0659965	0.00398032	1.09427
Phenylalanine	4	0.0817654	0.274962	0.794228	0.898969	0.614752	0.000803455	470.369
Platelet count	39	-0.0466354	0.0512795	0.369006	0.334981	3.17239	0.312891	32.1647
Potassium in urine	9	-0.243892	0.275936	0.406097	0.371085	2.43631e+06	1.93924e-07	3.06079e+19
Pulse rate	60	0.0347968	0.0332084	0.299063	0.190173	0.324998	0.0616815	1.7124
Putamen volume	3	-0.171596	0.203212	0.553573	0.490243	8.59112	0.144075	512.286
Serum calcium	8	0.00100566	0.0664874	0.988422	0.489983	1.69611	0.414656	6.9378
Serum IgE	3	-0.236912	0.439749	0.685408	0.679485	4.88045	0.0173237	1374.93
Serum vitamin B12	9	-0.0347229	0.104046	0.748361	0.388419	2.00296	0.455651	8.80468
Serum vitamin E	3	0.393558	0.344295	0.457559	0.474777	0.0131513	5.16773e-06	33.4685
Sleep duration	47	0.0560065	0.0709317	0.433912	0.736288	0.236055	5.57838e-05	998.892
Sleeplessness / insomnia	30	-0.0288959	0.0669087	0.669143	0.632478	6.41032	0.00343707	11955.6
Sodium in urine	32	-0.00847382	0.0909679	0.926402	0.959801	1.2882	7.39074e-05	22453.4
Stearic acid (18:0)	3	0.801286	0.911279	0.540832	0.534853	0.00271218	6.59578e-09	1115.24
Systolic blood pressure	214	-0.00281191	0.0174176	0.871899	0.873066	1.19271	0.137642	10.3351
Telomere length	7	-0.230413	0.156065	0.199871	0.128831	54.0578	0.731284	3996.05
Time spent using computer	40	-0.206889	0.0842872	0.0187973	0.0156353	95239.2	13.2796	6.83038e+08
Time spent watching television (TV)	65	0.0261626	0.0548898	0.635268	0.618448	0.203099	0.000395167	104.384
Total cholesterol	118	0.00306941	0.0162162	0.850204	0.674811	0.876378	0.473855	1.62083
Total fatty acids	12	0.0659904	0.136414	0.638981	0.694106	0.6108	0.0561558	6.6436
Total phosphoglycerides	9	0.141022	0.13138	0.318698	0.232386	0.236135	0.0271277	2.05545
Total triglycerides	71	0.0325326	0.0206607	0.11992	0.214716	0.602882	0.273054	1.33112
Trunk fat percentage	333	0.00234022	0.0182695	0.898152	0.638769	1.54764	0.250301	9.56918
Usual walking pace	33	0.0134078	0.0835915	0.87361	0.613788	0.0782755	4.36698e-06	1403.04
VLDL diameter	10	0.100814	0.13604	0.479843	0.720863	0.67998	0.0882247	5.24086
Waist circumference	315	0.00372283	0.0171432	0.828224	0.9979	0.997718	0.182318	5.45993
Waist-to-hip ratio	35	-0.149195	0.057615	0.014192	0.0114534	74.7471	3.17923	1757.38
Weight	11	0.135605	0.0919156	0.174231	0.165571	0.0394598	0.000592597	2.62754
Whole body fat mass	414	-0.00298741	0.0148792	0.840971	0.498419	1.65236	0.386547	7.06332
Years of schooling	70	0.00441912	0.0480304	0.926963	0.948347	0.845042	0.00528139	135.21
Apolipoprotein H	3	-0.621299	1.75148	0.782989	0.77592	2.37779	0.0233725	241.902
Average weekly beer plus cider intake	12	-0.133778	0.129995	0.32768	0.247001	2728.56	0.0090968	8.18425e+08
Average weekly red wine intake	15	-0.0682308	0.0882389	0.453205	0.412844	44.7963	0.00669508	299728
Basal metabolic rate	676	0.00340089	0.0102146	0.739281	0.709472	0.842058	0.340994	2.0794
Birth weight	91	-0.0534038	0.0351125	0.131821	0.118673	8.0577	0.60102	108.027
Birth weight of first child	43	-0.0542183	0.0570021	0.347095	0.372045	5.27563	0.142475	195.348
Blood 1,5-anhydroglucitol (1,5-AG)	4	0.0672626	0.209667	0.778776	0.821159	1.40709	0.104098	19.0194
Blood 2-aminooctanoic acid	3	-0.119689	0.104361	0.456515	0.45916	1.42712	0.773153	2.63424
Blood 2-hydroxyisobutyrate	3	0.0116844	0.146657	0.949386	0.999581	0.999308	0.126997	7.86334
Blood 3-methyl-2-oxovalerate	3	0.797039	0.335203	0.253441	0.248211	0.000794711	2.53275e-06	0.24936
Blood 5alpha-androstan-3beta,17beta-diol disulfate	4	-0.0818747	0.112162	0.541332	0.478475	1.57767	0.561083	4.43613
Blood 5-alpha-pregnan-3beta,20alpha-disulfate	3	-0.233668	0.736423	0.804397	0.756133	3.56914	0.0073277	1738.44
Blood alanine	6	-0.296752	0.180884	0.176231	0.191792	28.8088	0.43247	1919.09
Blood albumin	3	0.218241	1.05866	0.870575	0.855123	0.394605	0.000150765	1032.82
Blood alpha-glutamyltyrosine	3	0.128512	0.156739	0.562793	0.459346	0.496524	0.148464	1.66058
Blood alpha-hydroxyisovalerate	3	-0.205205	0.387059	0.689657	0.676877	4.72824	0.0198131	1128.35
Blood androsterone sulfate	4	-0.0446528	0.07083	0.592846	0.56381	1.19018	0.723474	1.95796
Blood apolipoprotein A-I	13	-0.0838145	0.0984	0.4125	0.502247	1.64266	0.404153	6.6765
Blood apolipoprotein B	27	-0.0433891	0.0507381	0.400585	0.41528	1.4205	0.619106	3.25926
22:6, docosahexaenoic acid	5	-0.0404899	0.279941	0.894168	0.958945	0.870584	0.00674448	112.376
Blood betaine	5	0.00753561	0.149666	0.963009	0.680314	0.618203	0.0777102	4.91795
Blood biliverdin	3	0.100953	0.0853328	0.446744	0.865185	0.939304	0.53075	1.66235
Blood bradykinin, des-arg(9)	3	-0.140697	0.191847	0.59716	0.472559	2.25587	0.522497	9.73968
Blood butyrylcarnitine	9	-0.0414952	0.0639337	0.53702	0.953182	1.01509	0.62666	1.64427
Blood carnitine	17	0.0336982	0.0538256	0.540685	0.288083	0.633102	0.280664	1.42811
Blood citrate	6	0.0992066	0.157713	0.563463	0.447821	0.34009	0.0275165	4.20335
Blood citrulline	4	0.20337	0.593166	0.76439	0.791616	0.173801	1.98019e-06	15254.5
2hr glucose	7	-0.0872383	0.117527	0.491291	0.490759	3.90597	0.107471	141.96
Blood creatinine	6	-0.0879088	0.232803	0.724903	0.764136	2.8124	0.00511467	1546.45
Blood decanoylcarnitine	4	0.15106	0.113258	0.313889	0.243778	0.354594	0.102279	1.22936
Blood esterified cholesterol	10	-0.0416372	0.0694563	0.565444	0.589588	1.29979	0.520773	3.24414
Blood free cholesterol	11	-0.0644905	0.079143	0.436183	0.641101	1.28642	0.462245	3.58009
Blood gamma-glutamylglutamine	3	-0.278053	0.201792	0.399661	0.467185	4.96152	0.292408	84.186
Blood gamma-glutamyltyrosine	5	0.164773	0.336325	0.65778	0.629366	0.177867	0.000320714	98.6445
Blood glucose	3	-0.203655	0.218014	0.52167	0.51587	9.0823	0.0964015	855.673
Blood glutamine	6	-0.148904	0.0756634	0.120449	0.353895	2.26083	0.491514	10.3992
Blood glutaroyl carnitine	9	0.132117	0.143637	0.388275	0.637308	0.671726	0.137955	3.27075
Blood glycine	6	-0.00271726	0.0741472	0.972523	0.509817	1.22731	0.704262	2.1388
Blood glycoproteins	27	-0.00726249	0.0397882	0.85664	0.461262	1.19102	0.753472	1.88265
Blood HDL diameter	10	-0.0482374	0.110141	0.672999	0.878254	1.12468	0.26221	4.82397
Blood hexadecanedioate	3	-0.219579	0.251805	0.543454	0.620601	2.03849	0.260275	15.9656
Blood hexanoylcarnitine	4	-0.103843	0.0909609	0.371872	0.730015	1.1835	0.514649	2.72162

## Sheet: Table_5C
Table_5C: Results of MR-Egger analysis of potential bias in causal estimates of Focal epilepsy
MR-Egger regression only completed if >2 SNPs available for use in MR analysis
MR-Egger intercept >0.05 indicate potential horizontal pleiotropy efect				P≤0.05
		MR-Egger intercept			Causal estimate from MR-Egger slope
Trait	nsnp	egger_intercept	se	pval	pval	or	or_lci95	or_uci95
Blood histidine	3	0.00432279	0.00968889	0.732839	0.795318	0.964117	0.777572	1.19542
Blood isobutyrylcarnitine	3	0.00425576	0.00418689	0.494807	0.596368	0.984713	0.945097	1.02599
Blood isovalerylcarnitine	4	0.00333975	0.0171838	0.86385	0.976446	0.997272	0.849225	1.17113
Blood kynurenine	3	-0.000827504	0.00626341	0.916376	0.791795	1.01401	0.935673	1.09891
Blood leucine	10	-0.00855425	0.00500618	0.125876	0.126097	1.08609	0.987866	1.19409
Blood N-[3-(2-Oxopyrrolidin-1-yl)propyl]acetamide	4	0.00610875	0.00646238	0.444295	0.298284	0.950335	0.884598	1.02096
Blood N-acetylcarnosine	3	-0.00857182	0.0116203	0.595393	0.563131	1.05876	0.923539	1.21378
Blood octanoylcarnitine	3	-0.00207226	0.00702751	0.817449	0.979649	1.00099	0.942104	1.06356
Blood phosphatidylcholine and other cholines	4	0.00694536	0.00954242	0.542388	0.517807	0.943303	0.814371	1.09265
Blood propionylcarnitine	5	-0.000845803	0.00375692	0.836341	0.431975	1.02277	0.974119	1.07385
Blood succinylcarnitine	7	0.00219193	0.00227152	0.378882	0.68734	0.994776	0.971128	1.019
Blood tetradecanedioate	3	0.000173022	0.00565165	0.980516	0.95458	0.998552	0.95965	1.03903
Blood tryptophan	17	0.00940377	0.00810479	0.264072	0.221864	0.900381	0.766201	1.05806
Blood tyrosine	3	0.00516068	0.017365	0.816096	0.703203	0.930554	0.703053	1.23167
Blood uridine	3	0.002185	0.0062173	0.78485	0.966955	0.997252	0.898934	1.10632
Blood valine	3	-0.00948299	0.00916601	0.48918	0.424601	1.12652	0.937341	1.35388
Body fat percentage	286	-0.000511204	0.000655215	0.435918	0.199483	1.04459	0.977399	1.11639
Body mass index	827	-0.000147182	0.000339746	0.664974	0.402406	1.02002	0.973796	1.06844
Circulating 25-hydroxyvitamin D	5	0.000902462	0.00218815	0.707725	0.224921	0.973347	0.940108	1.00776
Circulating adiponectin	8	0.00159836	0.00278529	0.586915	0.838441	0.990797	0.909962	1.07881
Circulating C-reactive protein	11	0.00116574	0.00172668	0.516558	0.748726	0.992696	0.950442	1.03683
Creatinine (enzymatic) in urine	13	0.00258997	0.00455274	0.580865	0.724578	0.91841	0.578927	1.45697
Daytime dozing / sleeping (narcolepsy)	18	0.00240443	0.00467316	0.613923	0.615707	0.863407	0.492036	1.51508
Diastolic blood pressure	210	-0.000218023	0.000508938	0.668811	0.946542	0.998014	0.941725	1.05767
Docosapentaenoic acid (22:5n3)	3	-0.00501047	0.00304784	0.34791	0.360104	1.01828	0.995585	1.04148
Drive faster than motorway speed limit	9	-0.0100154	0.00567242	0.120806	0.193953	1.53938	0.854598	2.77286
Eicosapentaenoic acid (20:5n3)	4	-0.00307467	0.00424314	0.54399	0.440286	1.02191	0.977457	1.06839
Fasting glucose	18	-0.00474613	0.00305762	0.140161	0.209539	1.0754	0.964369	1.19921
Fasting insulin	12	-0.000210265	0.0043084	0.962037	0.782041	1.03635	0.810159	1.32569
Fasting proinsulin	8	0.00113555	0.00617107	0.860065	0.944308	1.00312	0.922553	1.09071
Fluid intelligence score	36	-0.00247397	0.00319452	0.444022	0.637886	1.05531	0.845051	1.31789
Frequency of tiredness / lethargy in last 2 weeks	13	0.00142452	0.00362294	0.70169	0.720771	0.923505	0.603578	1.41301
Glycoprotein acetyls	4	0.0118552	0.0116025	0.414355	0.332632	0.889569	0.742304	1.06605
HbA1C levels	7	0.00261478	0.00363367	0.503993	0.407689	0.953396	0.859625	1.0574
HDL	94	0.000148715	0.000777709	0.848774	0.890045	0.99712	0.957283	1.03862
Heel bone mineral density (BMD) T-score	276	-0.000159828	0.000434035	0.712979	0.97968	1.00033	0.97504	1.02628
Height	849	0.000129013	0.000269954	0.63284	0.670725	0.995539	0.975236	1.01626
Hip circumference	76	-0.00234874	0.00131195	0.0775005	0.0519271	1.10545	1.00079	1.22106
Impedance of whole body	404	0.000726431	0.000492512	0.141009	0.150292	0.965678	0.920886	1.01265
Job involves heavy manual or physical work	14	0.0082023	0.00465747	0.103656	0.185143	0.74808	0.499118	1.12122
Job involves mainly walking or standing	7	-0.00229545	0.0135594	0.872206	0.86894	1.10734	0.350356	3.4999
LDL	71	-0.000659517	0.000741468	0.376838	0.323644	1.01667	0.984068	1.05035
Maximum heart rate during fitness test	3	0.0149731	0.0133313	0.463116	0.437652	0.78288	0.52798	1.16084
Mean time to correctly identify matches	25	0.0011504	0.00374971	0.761757	0.903975	1.02709	0.668427	1.57822
Mono-unsaturated fatty acids	3	0.00491475	0.0228725	0.865254	0.834038	0.957226	0.694257	1.3198
Morning/evening person (chronotype)	77	-2.33397e-05	0.0015032	0.987653	0.743568	0.974786	0.836961	1.13531
Age completed full time education	19	-0.00998402	0.00518836	0.0712208	0.10096	1.57441	0.942641	2.62959
Nap during day	47	0.00199195	0.00215107	0.359371	0.59538	0.941139	0.753541	1.17544
Neuroticism	8	0.000950834	0.00454934	0.84136	0.916579	0.978397	0.661193	1.44778
Neuroticism score	66	0.00162915	0.00212302	0.445683	0.601912	0.940274	0.746901	1.18371
Number of days/week walked 10+ minutes	6	-0.0199755	0.017086	0.307274	0.334366	3.26872	0.39363	27.1435
Number of incorrect matches in round	16	-7.92777e-05	0.00556894	0.988843	0.955359	1.01959	0.523147	1.98714
Number of self-reported cancers	6	-0.0134067	0.00899646	0.210417	0.242132	2.03439	0.737295	5.61343
Number of self-reported non-cancer illnesses	17	-0.00217607	0.00386893	0.582119	0.637719	1.11722	0.710936	1.75567
Number of treatments/medications taken	14	0.00735987	0.00460433	0.135922	0.145408	0.669356	0.403839	1.10945
Omega-3 fatty acids	3	-0.00139592	0.00791482	0.888864	0.834877	1.01558	0.905986	1.13843
Omega-6 fatty acids	4	0.00370065	0.00584392	0.591326	0.677973	0.971834	0.865038	1.09181
Omega-7 and -9 and saturated fatty acids	4	0.0123341	0.00561028	0.158979	0.191352	0.907553	0.822992	1.0008
Omega-9 and saturated fatty acids	5	0.00885828	0.00505207	0.177815	0.20606	0.925848	0.842891	1.01697
Alcohol intake versus 10 years previously	6	0.00472207	0.0130201	0.735199	0.779213	0.798528	0.183503	3.47485
Palmitoleic acid (16:1n7)	5	-0.00930091	0.00746082	0.301001	0.271656	1.08687	0.962509	1.22729
Platelet count	30	-0.00358286	0.00201965	0.08694	0.0296001	1.11391	1.01577	1.22154
Potassium in urine	5	0.00975562	0.012697	0.498226	0.51085	0.600153	0.156356	2.30362
Pulse rate	43	0.00114897	0.00122238	0.352752	0.291199	0.965789	0.90609	1.02942
Putamen volume	3	0.00602986	0.00626804	0.512328	0.510218	0.939685	0.828515	1.06577
Serum calcium	6	0.00127333	0.00261322	0.651568	0.288895	0.969997	0.923732	1.01858
Serum IgE	3	0.00199054	0.0107835	0.883794	0.772961	0.973773	0.846714	1.1199
Serum vitamin B12	5	-4.42731e-05	0.00355215	0.990838	0.45337	1.02277	0.971565	1.07668
Sleep duration	39	2.54406e-05	0.00236349	0.99147	0.836314	0.970569	0.73252	1.28598
Sleeplessness / insomnia	26	-0.00711969	0.00307735	0.0295723	0.0392862	1.50337	1.04202	2.16896
Sodium in urine	23	-0.000652704	0.00340708	0.849917	0.98275	1.00423	0.68805	1.4657
Stearic acid (18:0)	3	-0.0296406	0.0280217	0.482132	0.481973	1.23964	0.832742	1.84535
Systolic blood pressure	173	0.000214707	0.000631892	0.734437	0.765949	0.988172	0.913825	1.06857
Telomere length	6	0.00245597	0.00576039	0.691793	0.652777	0.962539	0.82502	1.12298
Time spent using computer	30	0.00673184	0.00415761	0.116624	0.0981598	0.679576	0.436566	1.05786
Time spent watching television (TV)	56	-0.00213813	0.00205779	0.303416	0.292095	1.13839	0.896581	1.44542
Total cholesterol	88	0.000396612	0.000850524	0.642169	0.590342	0.988787	0.949161	1.03007
Total fatty acids	5	0.00340727	0.00668525	0.645409	0.622993	0.967768	0.860404	1.08853
Total phosphoglycerides	3	0.0941967	0.145945	0.635119	0.637709	0.408754	0.0263613	6.33808
Total triglycerides	51	-0.000838341	0.000718353	0.248846	0.74457	0.994709	0.963639	1.02678
Trunk fat percentage	260	-0.000624856	0.000688858	0.365206	0.19649	1.04716	0.976611	1.12281
Usual walking pace	26	-0.000213422	0.00461446	0.963493	0.954948	0.98369	0.559318	1.73005
VLDL diameter	4	0.00954345	0.00846519	0.376653	0.394968	0.941033	0.842297	1.05134
Waist circumference	251	-0.000192596	0.000609575	0.752305	0.372548	1.02826	0.967274	1.09309
Waist-to-hip ratio	30	-0.00333179	0.00221381	0.143522	0.215543	1.08255	0.957557	1.22385
Weight	9	-0.00567467	0.00290648	0.0918402	0.0796772	1.14599	1.00592	1.30557
Whole body fat mass	318	-0.000438787	0.000532826	0.410839	0.201203	1.03513	0.981857	1.09129
Years of schooling	60	-0.00244832	0.00204753	0.236662	0.434771	1.09282	0.875964	1.36335
Apolipoprotein H	3	0.0530296	0.0481049	0.469025	0.478446	0.933138	0.822052	1.05924
Average weekly beer plus cider intake	8	-0.00883364	0.0115763	0.47434	0.47908	1.60609	0.469097	5.49894
Average weekly red wine intake	12	-5.07067e-05	0.0104923	0.996239	0.981261	0.986287	0.320571	3.03447
Basal metabolic rate	470	-0.00108826	0.000428062	0.0113337	0.0117951	1.05156	1.01136	1.09336
Birth weight	60	0.000638539	0.00155063	0.682009	0.719529	0.977957	0.866441	1.10383
Birth weight of first child	30	0.00087997	0.00217455	0.688796	0.484071	0.948352	0.819068	1.09804
Blood 5alpha-androstan-3beta,17beta-diol disulfate	3	-0.000324986	0.0034454	0.940128	0.633359	1.0106	0.978949	1.04327
Blood alanine	4	-0.0025642	0.00808846	0.781262	0.62388	1.05806	0.872623	1.2829
Blood alpha-glutamyltyrosine	3	-0.00439884	0.00488491	0.533301	0.626951	1.0129	0.975276	1.05198
Blood alpha-hydroxyisovalerate	3	0.009025	0.00512966	0.329035	0.512112	0.965102	0.897767	1.03749
Blood androsterone sulfate	3	0.00126772	0.00230375	0.679741	0.642182	1.00459	0.990383	1.01899
Blood apolipoprotein A-I	7	0.000332566	0.00341333	0.926169	0.913906	0.996966	0.946083	1.05059
Blood apolipoprotein B	11	0.00406152	0.00368852	0.299418	0.31305	0.959824	0.890285	1.03479
22:6, docosahexaenoic acid	4	-0.00115626	0.00872851	0.906738	0.8764	1.01361	0.872053	1.17815
Blood betaine	3	-0.00252632	0.00858008	0.817705	0.904028	0.990905	0.880712	1.11489
Blood butyrylcarnitine	7	0.000655965	0.00213903	0.771458	0.719594	1.00293	0.9879	1.01819
Blood carnitine	17	-0.0028187	0.00178027	0.134205	0.0571815	1.0289	1.00138	1.05716
Blood citrate	3	-0.101286	0.0464343	0.273655	0.272277	2.75477	1.11404	6.81194
Blood citrulline	3	0.0193733	0.0395628	0.710107	0.661986	0.798675	0.37713	1.69141
2hr glucose	6	-0.00101516	0.0058097	0.869775	0.787519	0.973152	0.808717	1.17102
Blood creatinine	3	-0.0193261	0.0113458	0.337957	0.312833	1.33267	0.986038	1.80116
Blood decanoylcarnitine	4	0.00228578	0.0041259	0.635247	0.45631	0.978945	0.935377	1.02454
Blood esterified cholesterol	5	0.00130921	0.00756177	0.873568	0.965375	1.00399	0.850795	1.18477
Blood free cholesterol	5	-0.00193095	0.0109797	0.871601	0.803777	1.03199	0.822014	1.29559
Blood gamma-glutamyltyrosine	4	0.0088453	0.0115002	0.522223	0.436277	0.90178	0.731013	1.11244
Blood glutamine	3	-0.00241481	0.0309126	0.95037	0.942918	1.03993	0.442897	2.44177
Blood glutaroyl carnitine	6	-0.000440958	0.00596452	0.944615	0.729728	1.01266	0.947456	1.08236
Blood glycine	3	-0.000387135	0.00365371	0.932797	0.863454	0.993675	0.938532	1.05206
Blood glycoproteins	13	-0.00187876	0.0023863	0.447731	0.39536	1.02075	0.975332	1.06829
Blood HDL diameter	7	0.000345535	0.00370692	0.929354	0.700841	0.990635	0.946749	1.03655
Blood hexadecanedioate	3	0.000381472	0.00581305	0.958283	0.936353	0.997611	0.952065	1.04534
Blood hexanoylcarnitine	3	-0.00316856	0.00683778	0.723749	0.746955	1.01252	0.955367	1.0731
