# Supplementary material for: A Mendelian randomization study of the entire phenome to explore the causal links between epilepsy
Source: Brain Behav. 2024 Jun 19;14(6):e3602. doi: 10.1002/brb3.3602 (PMC11186849; doi:10.1002/brb3.3602)
Supplement: Supplementary file 6 — Table_6C: Leave‐one‐out analysis results of Focal epilepsy [file BRB3-14-e3602-s001.xlsx]

## Sheet: Table_6A
Table_6A: Leave-one-out analysis results of Epilepsy
Leave-one-out analysis not conducted if ≤2 SNPs available for using MR analysis
Traits	SNP	b	se	p	or	or_lci95	or_uci95
22:6, docosahexaenoic acid	rs11604424	0.000204542	0.00170346	0.904424	1.0002	0.996871	1.00355
22:6, docosahexaenoic acid	rs143988316	0.000184027	0.00175324	0.916404	1.00018	0.996753	1.00363
22:6, docosahexaenoic acid	rs174546	0.00150035	0.0014939	0.315226	1.0015	0.998573	1.00444
22:6, docosahexaenoic acid	rs2281591	0.000378036	0.00178114	0.831917	1.00038	0.996892	1.00388
22:6, docosahexaenoic acid	rs261334	-0.00107417	0.000994917	0.280295	0.998926	0.99698	1.00088
22:6, docosahexaenoic acid	All	0.000190524	0.00139241	0.891165	1.00019	0.997465	1.00292
2hr glucose	rs1019503	-0.0020595	0.00159211	0.195815	0.997943	0.994833	1.00106
2hr glucose	rs11672660	-0.00182445	0.00243324	0.453375	0.998177	0.993428	1.00295
2hr glucose	rs11717195	-5.33117e-05	0.00221396	0.980789	0.999947	0.995617	1.0043
2hr glucose	rs11782386	-0.000160572	0.00272877	0.953076	0.999839	0.994506	1.0052
2hr glucose	rs12255372	-0.000678097	0.00250603	0.786709	0.999322	0.994426	1.00424
2hr glucose	rs6547829	-0.000987531	0.00241474	0.68257	0.999013	0.994296	1.00375
2hr glucose	rs6975024	-0.000194551	0.00223554	0.930651	0.999805	0.995434	1.0042
2hr glucose	All	-0.000862483	0.00212964	0.685485	0.999138	0.994976	1.00332
4-methyl-2-oxopentanoate	All	0.00406116	0.00129853	0.00176298	1.00407	1.00152	1.00663
Acetoacetate	All	-0.00191173	0.003491	0.583955	0.99809	0.991284	1.00494
Acetylphosphate	All	0.00282843	0.00137711	0.039986	1.00283	1.00013	1.00554
Age completed full time education	rs10200379	0.00060062	0.00256078	0.814561	1.0006	0.995591	1.00564
Age completed full time education	rs10760192	0.000624624	0.00256176	0.807366	1.00062	0.995613	1.00566
Age completed full time education	rs114408770	0.00129854	0.00246897	0.598928	1.0013	0.996466	1.00616
Age completed full time education	rs11665242	0.00106073	0.002524	0.674299	1.00106	0.996121	1.00603
Age completed full time education	rs13238996	0.00075004	0.00254714	0.768404	1.00075	0.995767	1.00576
Age completed full time education	rs1338552	-0.000387192	0.00239532	0.871586	0.999613	0.994931	1.00432
Age completed full time education	rs17835823	0.000810267	0.00254105	0.749824	1.00081	0.995838	1.00581
Age completed full time education	rs2754275	0.000962609	0.00251566	0.701982	1.00096	0.99604	1.00591
Age completed full time education	rs2842183	-0.000180157	0.002477	0.942019	0.99982	0.994978	1.00469
Age completed full time education	rs4438400	4.73353e-05	0.00250704	0.984936	1.00005	0.995145	1.00497
Age completed full time education	rs4731951	0.00107945	0.00249295	0.665014	1.00108	0.996201	1.00598
Age completed full time education	rs4930719	0.000483108	0.00256361	0.850525	1.00048	0.995469	1.00552
Age completed full time education	rs57513571	0.00135443	0.00242251	0.576091	1.00136	0.996612	1.00612
Age completed full time education	rs6508344	2.64488e-05	0.00248034	0.991492	1.00003	0.995177	1.0049
Age completed full time education	rs6676960	0.00112195	0.00249471	0.652906	1.00112	0.996239	1.00603
Age completed full time education	rs6679399	0.000875698	0.00253432	0.729692	1.00088	0.995917	1.00586
Age completed full time education	rs6736898	0.00075557	0.0025515	0.767133	1.00076	0.995764	1.00577
Age completed full time education	rs7080386	-0.000421381	0.00235799	0.858171	0.999579	0.99497	1.00421
Age completed full time education	rs7110786	0.000300951	0.00256104	0.906455	1.0003	0.995292	1.00533
Age completed full time education	rs73077107	0.000200664	0.00251999	0.936532	1.0002	0.995273	1.00515
Age completed full time education	rs7428430	0.000446372	0.00257098	0.862164	1.00045	0.995418	1.0055
Age completed full time education	rs932451	-6.17462e-05	0.00246343	0.980003	0.999938	0.995122	1.00478
Age completed full time education	rs9536961	0.00112131	0.00252948	0.657551	1.00112	0.996171	1.0061
Age completed full time education	rs9651317	0.00104476	0.00252559	0.679115	1.00105	0.996102	1.00601
Age completed full time education	All	0.000580453	0.00245487	0.813084	1.00058	0.995778	1.00541
Alcohol consumption	rs11940694	0.00405731	0.00429541	0.344879	1.00407	0.995648	1.01255
Alcohol consumption	rs1260326	0.00138289	0.0038369	0.718533	1.00138	0.993881	1.00894
Alcohol consumption	rs145452708	0.00154024	0.00495888	0.756103	1.00154	0.991854	1.01132
Alcohol consumption	rs9841829	0.00479556	0.00242069	0.0475833	1.00481	1.00005	1.00959
Alcohol consumption	All	0.00311754	0.00325134	0.337635	1.00312	0.99675	1.00954
Alcohol intake versus 10 years previously	rs1000108	-0.00306957	0.00421599	0.466565	0.996935	0.988731	1.00521
Alcohol intake versus 10 years previously	rs11791221	0.00114443	0.00589616	0.846099	1.00115	0.989642	1.01278
Alcohol intake versus 10 years previously	rs1229984	0.00160034	0.00643709	0.80366	1.0016	0.989044	1.01432
Alcohol intake versus 10 years previously	rs12521723	0.00131967	0.00585573	0.821696	1.00132	0.989894	1.01288
Alcohol intake versus 10 years previously	rs1260326	0.00333008	0.00521461	0.52308	1.00334	0.993133	1.01364
Alcohol intake versus 10 years previously	rs13302979	0.00102031	0.00589176	0.862513	1.00102	0.989528	1.01265
Alcohol intake versus 10 years previously	rs264927	-0.00200417	0.00515484	0.697428	0.997998	0.987965	1.00813
Alcohol intake versus 10 years previously	rs516921	0.00177156	0.00577736	0.759118	1.00177	0.990493	1.01318
Alcohol intake versus 10 years previously	rs7428430	0.00116449	0.00589738	0.843469	1.00117	0.989659	1.0128
Alcohol intake versus 10 years previously	All	0.000691322	0.00529487	0.89612	1.00069	0.99036	1.01113
Angiotensin-converting enzyme	All	9.98764e-05	0.000465141	0.829984	1.0001	0.999189	1.00101
Apolipoprotein H	rs117842936	-2.68603e-05	0.000236817	0.909696	0.999973	0.999509	1.00044
Apolipoprotein H	rs148521708	-0.000144595	0.000285547	0.61259	0.999855	0.999296	1.00042
Apolipoprotein H	rs2873966	-0.000400539	0.000411274	0.330108	0.9996	0.998794	1.00041
Apolipoprotein H	All	-0.000130341	0.000220529	0.554494	0.99987	0.999438	1.0003
Arachidonic acid (20:4n6)	All	-0.000265919	0.000188538	0.158414	0.999734	0.999365	1.0001
Average weekly beer plus cider intake	rs10282264	0.000944097	0.00306114	0.757768	1.00094	0.994957	1.00697
Average weekly beer plus cider intake	rs10822159	0.00336094	0.00304993	0.270473	1.00337	0.997387	1.00938
Average weekly beer plus cider intake	rs1229984	0.00121856	0.00315194	0.699047	1.00122	0.995053	1.00742
Average weekly beer plus cider intake	rs1342780	0.00109153	0.00311749	0.72624	1.00109	0.994994	1.00723
Average weekly beer plus cider intake	rs1520929	0.000482771	0.00306378	0.874793	1.00048	0.994493	1.00651
Average weekly beer plus cider intake	rs1789896	0.000790735	0.0030286	0.794023	1.00079	0.994868	1.00675
Average weekly beer plus cider intake	rs34281672	0.0017124	0.00302708	0.571601	1.00171	0.995788	1.00767
Average weekly beer plus cider intake	rs57994172	0.000277056	0.00303004	0.927146	1.00028	0.994354	1.00624
Average weekly beer plus cider intake	rs75413320	0.00110772	0.00302406	0.71414	1.00111	0.995192	1.00706
Average weekly beer plus cider intake	rs8181098	0.00158222	0.003053	0.604284	1.00158	0.995608	1.00759
Average weekly beer plus cider intake	rs9858059	0.00219025	0.00305473	0.473372	1.00219	0.99621	1.00821
Average weekly beer plus cider intake	rs9928094	0.00172651	0.00306558	0.573305	1.00173	0.995727	1.00777
Average weekly beer plus cider intake	All	0.00137411	0.00292969	0.63905	1.00138	0.995641	1.00714
Average weekly red wine intake	rs10246939	0.00171579	0.00272284	0.528597	1.00172	0.996386	1.00708
Average weekly red wine intake	rs11229292	0.00118429	0.00266734	0.657044	1.00118	0.995964	1.00643
Average weekly red wine intake	rs1229984	0.00119734	0.00275414	0.663748	1.0012	0.995808	1.00662
Average weekly red wine intake	rs1446577	0.000752511	0.00266076	0.777316	1.00075	0.995547	1.00599
Average weekly red wine intake	rs2511225	0.00112453	0.00266023	0.6725	1.00113	0.995919	1.00636
Average weekly red wine intake	rs303753	0.00190536	0.00272101	0.483777	1.00191	0.996578	1.00726
Average weekly red wine intake	rs3931848	0.00114457	0.00265437	0.666321	1.00115	0.99595	1.00637
Average weekly red wine intake	rs4698921	0.00131507	0.00266797	0.622076	1.00132	0.996093	1.00657
Average weekly red wine intake	rs55968191	0.00214626	0.00265158	0.418269	1.00215	0.996954	1.00737
Average weekly red wine intake	rs6882046	0.00113347	0.00267284	0.671513	1.00113	0.995903	1.00639
Average weekly red wine intake	rs704249	0.000965496	0.00266379	0.717014	1.00097	0.995754	1.00621
Average weekly red wine intake	rs7100713	0.00153831	0.00266675	0.564042	1.00154	0.996318	1.00679
Average weekly red wine intake	rs8050136	0.00132236	0.00265737	0.618752	1.00132	0.996121	1.00655
Average weekly red wine intake	rs9385269	1.63119e-05	0.00267123	0.995128	1.00002	0.994794	1.00527
Average weekly red wine intake	rs9852851	0.00236054	0.00266329	0.375442	1.00236	0.997145	1.00761
Average weekly red wine intake	All	0.00132015	0.00258581	0.609677	1.00132	0.996259	1.00641
Basal metabolic rate	rs1000940	-1.2985e-05	0.00037367	0.972279	0.999987	0.999255	1.00072
Basal metabolic rate	rs10041141	-1.68179e-06	0.000373667	0.996409	0.999998	0.999266	1.00073
Basal metabolic rate	rs10051589	-4.93906e-06	0.000373665	0.989454	0.999995	0.999263	1.00073
Basal metabolic rate	rs10091194	-2.79265e-06	0.000373719	0.994038	0.999997	0.999265	1.00073
Basal metabolic rate	rs10094200	-6.60566e-07	0.000373767	0.99859	0.999999	0.999267	1.00073
Basal metabolic rate	rs10107388	-2.59878e-06	0.000373698	0.994451	0.999997	0.999265	1.00073
Basal metabolic rate	rs10111935	-1.15967e-05	0.000374131	0.975272	0.999988	0.999255	1.00072
Basal metabolic rate	rs10118701	2.16822e-06	0.000373772	0.995372	1	0.99927	1.00074
Basal metabolic rate	rs10128597	-1.3319e-06	0.000373667	0.997156	0.999999	0.999267	1.00073
Basal metabolic rate	rs10181359	2.15221e-05	0.000373694	0.954073	1.00002	0.999289	1.00075
Basal metabolic rate	rs10202701	-1.22392e-05	0.000373703	0.973873	0.999988	0.999256	1.00072
Basal metabolic rate	rs10202845	5.7944e-06	0.000373665	0.987628	1.00001	0.999274	1.00074
Basal metabolic rate	rs10214770	-7.10398e-06	0.000373876	0.98484	0.999993	0.99926	1.00073
Basal metabolic rate	rs1023617	-4.87389e-06	0.000373678	0.989593	0.999995	0.999263	1.00073
Basal metabolic rate	rs10236214	3.21968e-05	0.000374217	0.931436	1.00003	0.999299	1.00077
Basal metabolic rate	rs10237306	1.94365e-05	0.000373787	0.95853	1.00002	0.999287	1.00075
Basal metabolic rate	rs10260993	1.57608e-05	0.000373682	0.966358	1.00002	0.999284	1.00075
Basal metabolic rate	rs10275719	2.30694e-05	0.000373675	0.950773	1.00002	0.999291	1.00076
Basal metabolic rate	rs10283100	-5.17898e-06	0.000373748	0.988944	0.999995	0.999263	1.00073
Basal metabolic rate	rs10404726	1.70034e-05	0.000373669	0.963706	1.00002	0.999285	1.00075
Basal metabolic rate	rs10423928	1.8366e-05	0.000373784	0.960811	1.00002	0.999286	1.00075
Basal metabolic rate	rs1043413	1.21478e-05	0.000373688	0.974067	1.00001	0.99928	1.00074
Basal metabolic rate	rs1047891	-5.39084e-06	0.00037398	0.988499	0.999995	0.999262	1.00073
Basal metabolic rate	rs10483727	-6.91855e-06	0.000374336	0.985254	0.999993	0.99926	1.00073
Basal metabolic rate	rs1057035	-1.20155e-05	0.000373671	0.974348	0.999988	0.999256	1.00072
Basal metabolic rate	rs1057941	-3.57529e-05	0.000373751	0.923791	0.999964	0.999232	1.0007
Basal metabolic rate	rs1064213	7.42628e-07	0.000373766	0.998415	1	0.999268	1.00073
Basal metabolic rate	rs10741669	2.18694e-06	0.00037367	0.99533	1	0.99927	1.00073
Basal metabolic rate	rs10746837	5.05256e-06	0.000373712	0.989213	1.00001	0.999273	1.00074
Basal metabolic rate	rs10748128	1.50534e-05	0.00037374	0.967872	1.00002	0.999283	1.00075
Basal metabolic rate	rs10775348	2.01196e-05	0.000373794	0.957074	1.00002	0.999288	1.00075
Basal metabolic rate	rs10777860	-9.53621e-06	0.000373893	0.979652	0.99999	0.999258	1.00072
Basal metabolic rate	rs10782550	3.21247e-06	0.000373676	0.993141	1	0.999271	1.00074
Basal metabolic rate	rs10787738	1.14379e-05	0.000373665	0.97558	1.00001	0.999279	1.00074
Basal metabolic rate	rs1080312	-1.35294e-05	0.00037373	0.971122	0.999987	0.999254	1.00072
Basal metabolic rate	rs10811901	4.46693e-06	0.000373718	0.990463	1	0.999272	1.00074
Basal metabolic rate	rs10832963	-1.09684e-05	0.00037367	0.976583	0.999989	0.999257	1.00072
Basal metabolic rate	rs10835498	-9.34493e-06	0.000373682	0.980049	0.999991	0.999259	1.00072
Basal metabolic rate	rs10843139	4.5205e-05	0.000373784	0.90374	1.00005	0.999313	1.00078
Basal metabolic rate	rs10861678	1.1235e-05	0.000373699	0.976016	1.00001	0.999279	1.00074
Basal metabolic rate	rs10897932	7.45454e-06	0.000373675	0.984084	1.00001	0.999275	1.00074
Basal metabolic rate	rs10931008	8.03738e-06	0.000373779	0.982844	1.00001	0.999276	1.00074
Basal metabolic rate	rs10932200	8.2199e-06	0.00037369	0.982451	1.00001	0.999276	1.00074
Basal metabolic rate	rs10938398	-3.6143e-06	0.000373855	0.992286	0.999996	0.999264	1.00073
Basal metabolic rate	rs10995366	5.56659e-06	0.00037369	0.988115	1.00001	0.999273	1.00074
Basal metabolic rate	rs11014285	-2.73891e-06	0.000373806	0.994154	0.999997	0.999265	1.00073
Basal metabolic rate	rs11030119	3.29262e-05	0.000374109	0.929867	1.00003	0.9993	1.00077
Basal metabolic rate	rs11042321	7.20703e-06	0.000373722	0.984614	1.00001	0.999275	1.00074
Basal metabolic rate	rs11060406	1.2693e-05	0.000373673	0.972902	1.00001	0.999281	1.00075
Basal metabolic rate	rs11065979	2.96137e-05	0.000373912	0.936874	1.00003	0.999297	1.00076
Basal metabolic rate	rs11071182	6.55319e-06	0.000373686	0.986009	1.00001	0.999274	1.00074
Basal metabolic rate	rs11098675	1.2299e-06	0.000373804	0.997375	1	0.999269	1.00073
Basal metabolic rate	rs111391498	2.79584e-06	0.000373804	0.994032	1	0.99927	1.00074
Basal metabolic rate	rs11150745	1.25967e-05	0.000373781	0.973116	1.00001	0.99928	1.00075
Basal metabolic rate	rs111640872	-4.63242e-06	0.000373953	0.990116	0.999995	0.999263	1.00073
Basal metabolic rate	rs11187838	1.90552e-05	0.000373846	0.959349	1.00002	0.999287	1.00075
Basal metabolic rate	rs111901479	1.75195e-05	0.00037385	0.962623	1.00002	0.999285	1.00075
Basal metabolic rate	rs11196169	-5.24947e-06	0.000373692	0.988792	0.999995	0.999263	1.00073
Basal metabolic rate	rs11205303	-9.10615e-06	0.000373742	0.980562	0.999991	0.999259	1.00072
Basal metabolic rate	rs11205617	1.48907e-05	0.000373774	0.968222	1.00001	0.999283	1.00075
Basal metabolic rate	rs11217863	-7.34521e-06	0.00037372	0.984319	0.999993	0.99926	1.00073
Basal metabolic rate	rs11242111	3.41707e-06	0.000373692	0.992704	1	0.999271	1.00074
Basal metabolic rate	rs11242236	-2.2613e-05	0.000373693	0.951748	0.999977	0.999245	1.00071
Basal metabolic rate	rs11245450	-4.65183e-06	0.000373717	0.990069	0.999995	0.999263	1.00073
Basal metabolic rate	rs11246328	1.17766e-05	0.000373676	0.974858	1.00001	0.99928	1.00074
Basal metabolic rate	rs112635299	3.72567e-06	0.000373684	0.992045	1	0.999272	1.00074
Basal metabolic rate	rs112758380	1.49122e-05	0.000373734	0.968172	1.00001	0.999283	1.00075
Basal metabolic rate	rs112867328	9.97365e-06	0.000373674	0.978706	1.00001	0.999278	1.00074
Basal metabolic rate	rs112957890	2.33456e-05	0.000373735	0.950192	1.00002	0.999291	1.00076
Basal metabolic rate	rs113386058	1.2706e-05	0.000373673	0.972875	1.00001	0.999281	1.00075
Basal metabolic rate	rs113457986	1.49326e-06	0.000373698	0.996812	1	0.999269	1.00073
Basal metabolic rate	rs114278107	-1.22159e-05	0.000373775	0.973928	0.999988	0.999255	1.00072
Basal metabolic rate	rs115070315	1.84262e-05	0.000373663	0.96067	1.00002	0.999286	1.00075
Basal metabolic rate	rs11545482	2.7895e-06	0.000373695	0.994044	1	0.999271	1.00074
Basal metabolic rate	rs11546878	3.35167e-05	0.000373946	0.928581	1.00003	0.999301	1.00077
Basal metabolic rate	rs11578046	1.97185e-05	0.000373775	0.957927	1.00002	0.999287	1.00075
Basal metabolic rate	rs11580196	1.03534e-05	0.000373671	0.977896	1.00001	0.999278	1.00074
Basal metabolic rate	rs11589536	5.14523e-06	0.000373752	0.989016	1.00001	0.999273	1.00074
Basal metabolic rate	rs11594322	3.74221e-06	0.000373734	0.992011	1	0.999271	1.00074
Basal metabolic rate	rs116072427	3.77013e-05	0.000373831	0.919669	1.00004	0.999305	1.00077
Basal metabolic rate	rs11609105	1.438e-05	0.00037371	0.969306	1.00001	0.999282	1.00075
Basal metabolic rate	rs11609241	-3.55728e-06	0.00037367	0.992404	0.999996	0.999264	1.00073
Basal metabolic rate	rs116165844	7.14012e-06	0.000373697	0.984756	1.00001	0.999275	1.00074
Basal metabolic rate	rs11642015	7.05594e-06	0.000376482	0.985047	1.00001	0.999269	1.00075
Basal metabolic rate	rs11642430	6.29696e-06	0.000374618	0.986589	1.00001	0.999272	1.00074
Basal metabolic rate	rs11653367	-1.77965e-05	0.000373699	0.962017	0.999982	0.99925	1.00071
Basal metabolic rate	rs11657325	9.74942e-06	0.000373837	0.979194	1.00001	0.999277	1.00074
Basal metabolic rate	rs11658342	1.10504e-05	0.000373672	0.976408	1.00001	0.999279	1.00074
Basal metabolic rate	rs11667280	-2.29232e-07	0.000373682	0.999511	1	0.999268	1.00073
Basal metabolic rate	rs11677279	2.1465e-06	0.000373667	0.995417	1	0.99927	1.00073
Basal metabolic rate	rs11689727	-1.46095e-05	0.000373761	0.96882	0.999985	0.999253	1.00072
Basal metabolic rate	rs11695297	4.99649e-06	0.000373674	0.989332	1.00001	0.999273	1.00074
Basal metabolic rate	rs11709402	8.40487e-06	0.000373725	0.982058	1.00001	0.999276	1.00074
Basal metabolic rate	rs11723262	7.9027e-06	0.000373687	0.983128	1.00001	0.999276	1.00074
Basal metabolic rate	rs1173727	1.12843e-05	0.000373745	0.975914	1.00001	0.999279	1.00074
Basal metabolic rate	rs11748619	-2.78887e-06	0.000373679	0.994045	0.999997	0.999265	1.00073
Basal metabolic rate	rs117612812	-6.12342e-06	0.000373698	0.986926	0.999994	0.999262	1.00073
Basal metabolic rate	rs117837409	1.53273e-05	0.000373665	0.967281	1.00002	0.999283	1.00075
Basal metabolic rate	rs11784242	-1.59472e-05	0.000373782	0.965969	0.999984	0.999252	1.00072
Basal metabolic rate	rs11802147	4.75382e-06	0.000373699	0.98985	1	0.999273	1.00074
Basal metabolic rate	rs118136297	1.60871e-05	0.000373722	0.965665	1.00002	0.999284	1.00075
Basal metabolic rate	rs1184570	-3.59951e-07	0.000373724	0.999232	1	0.999267	1.00073
Basal metabolic rate	rs11855017	1.26253e-05	0.000373716	0.97305	1.00001	0.99928	1.00075
Basal metabolic rate	rs11867479	1.55706e-05	0.000373667	0.966762	1.00002	0.999283	1.00075
Basal metabolic rate	rs11873305	-4.58296e-06	0.000374116	0.990226	0.999995	0.999262	1.00073
Basal metabolic rate	rs11880992	-6.62304e-06	0.000373881	0.985867	0.999993	0.999261	1.00073
Basal metabolic rate	rs11922605	9.39601e-06	0.000373668	0.979939	1.00001	0.999277	1.00074
Basal metabolic rate	rs11937249	-9.62308e-06	0.000373674	0.979455	0.99999	0.999258	1.00072
Basal metabolic rate	rs12041740	1.95005e-05	0.000373872	0.958403	1.00002	0.999287	1.00075
Basal metabolic rate	rs12048049	7.17574e-07	0.000373828	0.998468	1	0.999268	1.00073
Basal metabolic rate	rs12051245	3.25408e-06	0.000373862	0.993055	1	0.999271	1.00074
Basal metabolic rate	rs12072845	9.84124e-07	0.000373871	0.9979	1	0.999268	1.00073
Basal metabolic rate	rs12073468	1.08068e-05	0.000373723	0.976931	1.00001	0.999279	1.00074
Basal metabolic rate	rs12124756	9.2997e-06	0.000373686	0.980146	1.00001	0.999277	1.00074
Basal metabolic rate	rs12135550	1.17723e-05	0.000373688	0.974868	1.00001	0.99928	1.00074
Basal metabolic rate	rs12140153	2.17513e-05	0.000373709	0.953586	1.00002	0.99929	1.00075
Basal metabolic rate	rs12209223	3.64821e-07	0.000373739	0.999221	1	0.999268	1.00073
Basal metabolic rate	rs1228024	-5.48545e-06	0.000373705	0.988289	0.999995	0.999262	1.00073
Basal metabolic rate	rs1233387	1.17337e-05	0.000373677	0.97495	1.00001	0.99928	1.00074
Basal metabolic rate	rs12356443	1.2183e-06	0.000373682	0.997399	1	0.999269	1.00073
Basal metabolic rate	rs12375196	2.73284e-06	0.000373679	0.994165	1	0.999271	1.00074
Basal metabolic rate	rs12443906	-3.13384e-05	0.000373863	0.933197	0.999969	0.999236	1.0007
Basal metabolic rate	rs12451657	-1.79715e-06	0.000373723	0.996163	0.999998	0.999266	1.00073
Basal metabolic rate	rs12454712	1.12493e-05	0.000373705	0.975986	1.00001	0.999279	1.00074
Basal metabolic rate	rs12475607	5.95565e-06	0.000373669	0.987284	1.00001	0.999274	1.00074
Basal metabolic rate	rs12476059	6.42117e-06	0.000373651	0.986289	1.00001	0.999274	1.00074
Basal metabolic rate	rs12479357	1.58352e-05	0.000373701	0.9662	1.00002	0.999284	1.00075
Basal metabolic rate	rs12484438	-9.41268e-07	0.000373712	0.99799	0.999999	0.999267	1.00073
Basal metabolic rate	rs12500748	1.0117e-06	0.000373694	0.99784	1	0.999269	1.00073
Basal metabolic rate	rs12514473	-1.88657e-05	0.000373716	0.959739	0.999981	0.999249	1.00071
Basal metabolic rate	rs1260326	-3.74474e-05	0.000374232	0.920293	0.999963	0.999229	1.0007
Basal metabolic rate	rs12629746	2.63009e-05	0.000373885	0.943919	1.00003	0.999294	1.00076
Basal metabolic rate	rs12633841	-2.09597e-05	0.000373779	0.955282	0.999979	0.999247	1.00071
Basal metabolic rate	rs12638455	1.87737e-05	0.000373824	0.959947	1.00002	0.999286	1.00075
Basal metabolic rate	rs12682601	-6.99424e-06	0.000373735	0.985069	0.999993	0.999261	1.00073
Basal metabolic rate	rs12713004	1.41776e-05	0.00037395	0.969757	1.00001	0.999282	1.00075
Basal metabolic rate	rs12811171	1.64202e-05	0.000373665	0.964949	1.00002	0.999284	1.00075
Basal metabolic rate	rs12813149	3.61072e-06	0.000373695	0.992291	1	0.999271	1.00074
Basal metabolic rate	rs1286138	-2.4948e-05	0.000373762	0.946782	0.999975	0.999243	1.00071
Basal metabolic rate	rs12879423	2.18067e-06	0.000373923	0.995347	1	0.99927	1.00074
Basal metabolic rate	rs12889702	1.66087e-05	0.000373686	0.964549	1.00002	0.999284	1.00075
Basal metabolic rate	rs12906197	4.1945e-06	0.000373787	0.991047	1	0.999272	1.00074
Basal metabolic rate	rs12951408	1.54403e-05	0.000373728	0.967045	1.00002	0.999283	1.00075
Basal metabolic rate	rs12953492	-1.47439e-06	0.000373689	0.996852	0.999999	0.999266	1.00073
Basal metabolic rate	rs1296527	-1.75141e-06	0.000373709	0.996261	0.999998	0.999266	1.00073
Basal metabolic rate	rs12989742	-6.92386e-06	0.000373702	0.985218	0.999993	0.999261	1.00073
Basal metabolic rate	rs13124829	5.85984e-06	0.000373691	0.987489	1.00001	0.999274	1.00074
Basal metabolic rate	rs13130148	8.6099e-06	0.000373691	0.981618	1.00001	0.999276	1.00074
Basal metabolic rate	rs13226	-2.12595e-06	0.000373718	0.995461	0.999998	0.999266	1.00073
Basal metabolic rate	rs13233381	1.79065e-05	0.000373876	0.9618	1.00002	0.999285	1.00075
Basal metabolic rate	rs1325596	-1.02717e-05	0.0003739	0.978084	0.99999	0.999257	1.00072
Basal metabolic rate	rs13340461	1.57576e-05	0.000374072	0.966399	1.00002	0.999283	1.00075
Basal metabolic rate	rs13381549	1.47801e-05	0.000373663	0.968448	1.00001	0.999283	1.00075
Basal metabolic rate	rs13386222	1.15347e-05	0.000373683	0.975375	1.00001	0.999279	1.00074
Basal metabolic rate	rs1342395	1.58237e-05	0.000373707	0.966226	1.00002	0.999284	1.00075
Basal metabolic rate	rs13430869	5.40389e-06	0.000373848	0.988467	1.00001	0.999273	1.00074
Basal metabolic rate	rs1351394	-2.46872e-05	0.000374831	0.947488	0.999975	0.999241	1.00071
Basal metabolic rate	rs1376750	-2.87306e-06	0.000373683	0.993866	0.999997	0.999265	1.00073
Basal metabolic rate	rs139868653	-4.99554e-06	0.000373679	0.989334	0.999995	0.999263	1.00073
Basal metabolic rate	rs139996541	-6.0245e-06	0.000373659	0.987136	0.999994	0.999262	1.00073
Basal metabolic rate	rs1407031	9.29353e-06	0.000373672	0.980158	1.00001	0.999277	1.00074
Basal metabolic rate	rs141403611	5.6713e-06	0.000373656	0.98789	1.00001	0.999274	1.00074
Basal metabolic rate	rs141729694	-3.70333e-06	0.000373757	0.992094	0.999996	0.999264	1.00073
Basal metabolic rate	rs142611765	1.53852e-05	0.000373686	0.967159	1.00002	0.999283	1.00075
Basal metabolic rate	rs143384	5.1866e-05	0.000375909	0.89026	1.00005	0.999315	1.00079
Basal metabolic rate	rs143840904	3.66174e-05	0.000373822	0.921969	1.00004	0.999304	1.00077
Basal metabolic rate	rs146815522	1.73748e-05	0.000373714	0.962918	1.00002	0.999285	1.00075
Basal metabolic rate	rs147233090	1.3016e-05	0.000373668	0.972213	1.00001	0.999281	1.00075
Basal metabolic rate	rs1472852	1.29066e-05	0.000374443	0.972503	1.00001	0.999279	1.00075
Basal metabolic rate	rs1476387	-6.29952e-06	0.000373889	0.986557	0.999994	0.999261	1.00073
Basal metabolic rate	rs1478575	3.11867e-05	0.000374144	0.933569	1.00003	0.999298	1.00076
Basal metabolic rate	rs148225495	-1.79678e-06	0.000373648	0.996163	0.999998	0.999266	1.00073
Basal metabolic rate	rs149229890	1.33311e-05	0.000373656	0.971539	1.00001	0.999281	1.00075
Basal metabolic rate	rs149972755	6.7208e-06	0.000373669	0.98565	1.00001	0.999275	1.00074
Basal metabolic rate	rs150260898	1.08854e-05	0.000373818	0.976769	1.00001	0.999278	1.00074
Basal metabolic rate	rs150353	-8.00012e-06	0.000373739	0.982922	0.999992	0.99926	1.00072
Basal metabolic rate	rs1514176	-6.84765e-06	0.00037369	0.98538	0.999993	0.999261	1.00073
Basal metabolic rate	rs1520929	1.82091e-05	0.000373719	0.961139	1.00002	0.999286	1.00075
Basal metabolic rate	rs1524445	-1.25526e-05	0.000373679	0.973202	0.999987	0.999255	1.00072
Basal metabolic rate	rs1534043	1.11497e-05	0.00037377	0.976202	1.00001	0.999279	1.00074
Basal metabolic rate	rs153560	8.26429e-06	0.000373742	0.982358	1.00001	0.999276	1.00074
Basal metabolic rate	rs1541597	-2.64206e-06	0.000373684	0.994359	0.999997	0.999265	1.00073
Basal metabolic rate	rs1542224	2.80669e-05	0.000373827	0.940151	1.00003	0.999296	1.00076
Basal metabolic rate	rs1544459	2.34793e-05	0.000373687	0.949901	1.00002	0.999291	1.00076
Basal metabolic rate	rs1552234	1.27924e-05	0.000373696	0.972692	1.00001	0.999281	1.00075
Basal metabolic rate	rs1573891	3.35207e-05	0.00037399	0.928581	1.00003	0.999301	1.00077
Basal metabolic rate	rs157577	-1.32746e-06	0.00037392	0.997167	0.999999	0.999266	1.00073
Basal metabolic rate	rs1582931	-7.38595e-06	0.000374276	0.984256	0.999993	0.999259	1.00073
Basal metabolic rate	rs1600055	8.4935e-06	0.000373685	0.981866	1.00001	0.999276	1.00074
Basal metabolic rate	rs16869017	7.34677e-06	0.000373704	0.984315	1.00001	0.999275	1.00074
Basal metabolic rate	rs16927092	5.13144e-07	0.000373672	0.998904	1	0.999268	1.00073
Basal metabolic rate	rs16930370	-6.42022e-06	0.000373758	0.986295	0.999994	0.999261	1.00073
Basal metabolic rate	rs17024393	1.60204e-05	0.000373713	0.965807	1.00002	0.999284	1.00075
Basal metabolic rate	rs17178006	-1.89834e-05	0.000373739	0.95949	0.999981	0.999249	1.00071
Basal metabolic rate	rs1724557	9.58825e-06	0.000373677	0.979529	1.00001	0.999277	1.00074
Basal metabolic rate	rs17256211	3.17423e-06	0.0003738	0.993225	1	0.999271	1.00074
Basal metabolic rate	rs17265387	9.82172e-06	0.000373674	0.979031	1.00001	0.999278	1.00074
Basal metabolic rate	rs1731259	-9.55952e-06	0.000373705	0.979592	0.99999	0.999258	1.00072
Basal metabolic rate	rs17363646	7.58796e-06	0.000373728	0.983801	1.00001	0.999275	1.00074
Basal metabolic rate	rs17551974	9.16084e-06	0.000373711	0.980443	1.00001	0.999277	1.00074
Basal metabolic rate	rs17741497	1.06888e-05	0.00037369	0.977181	1.00001	0.999279	1.00074
Basal metabolic rate	rs17761801	1.25544e-07	0.000373735	0.999732	1	0.999268	1.00073
Basal metabolic rate	rs17770336	2.09435e-06	0.000373772	0.995529	1	0.99927	1.00073
Basal metabolic rate	rs17835270	-3.93348e-06	0.000373666	0.991601	0.999996	0.999264	1.00073
Basal metabolic rate	rs1815518	-1.47705e-05	0.000373757	0.968477	0.999985	0.999253	1.00072
Basal metabolic rate	rs181895	-1.22349e-05	0.000373695	0.973882	0.999988	0.999256	1.00072
Basal metabolic rate	rs1837367	-2.31236e-06	0.00037369	0.995063	0.999998	0.999266	1.00073
Basal metabolic rate	rs1861410	-1.59726e-05	0.000373714	0.965909	0.999984	0.999252	1.00072
Basal metabolic rate	rs186281175	-2.36906e-05	0.000373693	0.949451	0.999976	0.999244	1.00071
Basal metabolic rate	rs1864193	-1.90137e-06	0.00037371	0.995941	0.999998	0.999266	1.00073
Basal metabolic rate	rs1878528	2.40787e-05	0.0003738	0.948639	1.00002	0.999292	1.00076
Basal metabolic rate	rs1911250	-1.26863e-05	0.000373692	0.972918	0.999987	0.999255	1.00072
Basal metabolic rate	rs1927635	4.1192e-06	0.000373702	0.991205	1	0.999272	1.00074
Basal metabolic rate	rs194633	-2.72156e-06	0.000373699	0.994189	0.999997	0.999265	1.00073
Basal metabolic rate	rs1967315	-1.81816e-06	0.000373747	0.996119	0.999998	0.999266	1.00073
Basal metabolic rate	rs1969844	2.31053e-05	0.000373713	0.950701	1.00002	0.999291	1.00076
Basal metabolic rate	rs1971955	4.59129e-06	0.000373708	0.990198	1	0.999272	1.00074
Basal metabolic rate	rs197372	1.54824e-05	0.00037371	0.966954	1.00002	0.999283	1.00075
Basal metabolic rate	rs2005172	4.20906e-05	0.000374309	0.910468	1.00004	0.999309	1.00078
Basal metabolic rate	rs2043290	1.33554e-05	0.000373681	0.97149	1.00001	0.999281	1.00075
Basal metabolic rate	rs2066827	1.31446e-05	0.000373681	0.971939	1.00001	0.999281	1.00075
Basal metabolic rate	rs2069408	1.45185e-05	0.000373831	0.96902	1.00001	0.999282	1.00075
Basal metabolic rate	rs2102278	1.54623e-05	0.000373753	0.967001	1.00002	0.999283	1.00075
Basal metabolic rate	rs2106929	1.24305e-05	0.000373687	0.973464	1.00001	0.99928	1.00075
Basal metabolic rate	rs2115459	-5.50692e-06	0.000373705	0.988243	0.999994	0.999262	1.00073
Basal metabolic rate	rs2118663	-1.43659e-05	0.00037369	0.969334	0.999986	0.999253	1.00072
Basal metabolic rate	rs2121058	-1.31114e-06	0.000373714	0.997201	0.999999	0.999266	1.00073
Basal metabolic rate	rs2134963	3.71923e-06	0.000373683	0.992059	1	0.999272	1.00074
Basal metabolic rate	rs213656	-1.40905e-07	0.000373685	0.999699	1	0.999268	1.00073
Basal metabolic rate	rs2148564	7.01709e-06	0.000373726	0.98502	1.00001	0.999275	1.00074
Basal metabolic rate	rs2157663	5.61788e-06	0.000373686	0.988005	1.00001	0.999273	1.00074
Basal metabolic rate	rs2158045	-2.29654e-07	0.000373801	0.99951	1	0.999267	1.00073
Basal metabolic rate	rs216193	-5.10644e-06	0.00037368	0.989097	0.999995	0.999263	1.00073
Basal metabolic rate	rs2168101	5.34432e-06	0.000373687	0.988589	1.00001	0.999273	1.00074
Basal metabolic rate	rs2206734	9.63827e-06	0.000373672	0.979422	1.00001	0.999278	1.00074
Basal metabolic rate	rs2229840	1.56497e-05	0.000373968	0.96662	1.00002	0.999283	1.00075
Basal metabolic rate	rs2230033	1.87217e-05	0.000373829	0.960058	1.00002	0.999286	1.00075
Basal metabolic rate	rs2238435	1.51054e-05	0.000374145	0.967796	1.00002	0.999282	1.00075
Basal metabolic rate	rs2239647	-5.88226e-07	0.00037367	0.998744	0.999999	0.999267	1.00073
Basal metabolic rate	rs224045	-3.14844e-06	0.00037367	0.993277	0.999997	0.999265	1.00073
Basal metabolic rate	rs2241960	1.17018e-05	0.000373679	0.975018	1.00001	0.99928	1.00074
Basal metabolic rate	rs2252720	6.85287e-06	0.000373803	0.985373	1.00001	0.999274	1.00074
Basal metabolic rate	rs2270894	1.79025e-06	0.000373797	0.996179	1	0.999269	1.00073
Basal metabolic rate	rs2274116	-3.31018e-06	0.000373665	0.992932	0.999997	0.999265	1.00073
Basal metabolic rate	rs2277138	1.32987e-06	0.000374134	0.997164	1	0.999268	1.00073
Basal metabolic rate	rs2277339	1.37963e-05	0.000373781	0.970557	1.00001	0.999281	1.00075
Basal metabolic rate	rs2279396	1.64049e-06	0.000373671	0.996497	1	0.99927	1.00073
Basal metabolic rate	rs2280940	2.12338e-05	0.000373752	0.954695	1.00002	0.999289	1.00075
Basal metabolic rate	rs2281175	2.58083e-05	0.000373707	0.944942	1.00003	0.999294	1.00076
Basal metabolic rate	rs2282231	-2.6464e-05	0.00037383	0.943564	0.999974	0.999241	1.00071
Basal metabolic rate	rs2288671	-6.02931e-06	0.000373707	0.987128	0.999994	0.999262	1.00073
Basal metabolic rate	rs2289976	-2.10747e-07	0.000373734	0.99955	1	0.999268	1.00073
Basal metabolic rate	rs2290345	5.53294e-06	0.00037368	0.988186	1.00001	0.999273	1.00074
Basal metabolic rate	rs2296316	1.7824e-05	0.000373716	0.96196	1.00002	0.999286	1.00075
Basal metabolic rate	rs2303262	-2.20568e-06	0.000373674	0.99529	0.999998	0.999266	1.00073
Basal metabolic rate	rs2307111	1.40733e-05	0.000374237	0.970002	1.00001	0.999281	1.00075
Basal metabolic rate	rs2313200	-4.2276e-06	0.000373692	0.990974	0.999996	0.999264	1.00073
Basal metabolic rate	rs2319817	-1.13568e-05	0.000373726	0.975758	0.999989	0.999256	1.00072
Basal metabolic rate	rs2332326	1.77764e-05	0.000373675	0.962057	1.00002	0.999286	1.00075
Basal metabolic rate	rs2363081	-1.10018e-05	0.000373713	0.976514	0.999989	0.999257	1.00072
Basal metabolic rate	rs2369463	2.45305e-05	0.000373671	0.947659	1.00002	0.999292	1.00076
Basal metabolic rate	rs2396348	9.46507e-06	0.00037369	0.979793	1.00001	0.999277	1.00074
Basal metabolic rate	rs240764	-1.13555e-05	0.000373666	0.975756	0.999989	0.999256	1.00072
Basal metabolic rate	rs2413592	-7.44542e-06	0.000373683	0.984104	0.999993	0.99926	1.00073
Basal metabolic rate	rs2419076	-3.23603e-06	0.000373781	0.993092	0.999997	0.999264	1.00073
Basal metabolic rate	rs2439823	-9.50179e-07	0.000373686	0.997971	0.999999	0.999267	1.00073
Basal metabolic rate	rs244711	4.89408e-06	0.00037385	0.989555	1	0.999272	1.00074
Basal metabolic rate	rs2455561	2.73604e-06	0.000373756	0.994159	1	0.99927	1.00074
Basal metabolic rate	rs2476998	-5.75541e-06	0.000373675	0.987711	0.999994	0.999262	1.00073
Basal metabolic rate	rs2508710	1.65802e-06	0.000373732	0.99646	1	0.999269	1.00073
Basal metabolic rate	rs252758	2.18071e-05	0.000373961	0.953499	1.00002	0.999289	1.00076
Basal metabolic rate	rs2533879	6.33731e-06	0.000374345	0.986493	1.00001	0.999273	1.00074
Basal metabolic rate	rs2542713	9.84299e-06	0.000373691	0.978986	1.00001	0.999278	1.00074
Basal metabolic rate	rs254963	5.08088e-06	0.000373679	0.989152	1.00001	0.999273	1.00074
Basal metabolic rate	rs25849	2.78076e-05	0.000373973	0.940726	1.00003	0.999295	1.00076
Basal metabolic rate	rs2592831	-2.70358e-05	0.000373812	0.942344	0.999973	0.999241	1.00071
Basal metabolic rate	rs2602713	1.93187e-05	0.000373677	0.958769	1.00002	0.999287	1.00075
Basal metabolic rate	rs2610986	1.49004e-05	0.000373724	0.968197	1.00001	0.999283	1.00075
Basal metabolic rate	rs2647085	6.18029e-06	0.00037369	0.986805	1.00001	0.999274	1.00074
Basal metabolic rate	rs2647268	4.10158e-06	0.000373996	0.99125	1	0.999271	1.00074
Basal metabolic rate	rs2650965	2.35755e-05	0.00037369	0.949696	1.00002	0.999291	1.00076
Basal metabolic rate	rs2678204	-8.07113e-07	0.000373857	0.998277	0.999999	0.999267	1.00073
Basal metabolic rate	rs2721938	2.10169e-05	0.000373874	0.955171	1.00002	0.999288	1.00075
Basal metabolic rate	rs2733287	1.08594e-05	0.000373714	0.976818	1.00001	0.999279	1.00074
Basal metabolic rate	rs2744965	7.96572e-06	0.000375075	0.983056	1.00001	0.999273	1.00074
Basal metabolic rate	rs274677	1.74393e-06	0.000373683	0.996276	1	0.99927	1.00073
Basal metabolic rate	rs2761844	-1.17786e-05	0.000373686	0.974855	0.999988	0.999256	1.00072
Basal metabolic rate	rs281438	3.44147e-05	0.000373691	0.926623	1.00003	0.999302	1.00077
Basal metabolic rate	rs281780	1.28629e-05	0.000373672	0.97254	1.00001	0.999281	1.00075
Basal metabolic rate	rs283475	2.4513e-05	0.000373718	0.947703	1.00002	0.999292	1.00076
Basal metabolic rate	rs28377284	-4.66072e-06	0.000373678	0.990049	0.999995	0.999263	1.00073
Basal metabolic rate	rs2842385	-5.00988e-06	0.000373799	0.989307	0.999995	0.999263	1.00073
Basal metabolic rate	rs284315	-4.03388e-06	0.000373723	0.991388	0.999996	0.999264	1.00073
Basal metabolic rate	rs28457693	-1.13193e-05	0.000374013	0.975856	0.999989	0.999256	1.00072
Basal metabolic rate	rs28642975	1.06478e-05	0.000373915	0.977282	1.00001	0.999278	1.00074
Basal metabolic rate	rs28756926	-5.02375e-06	0.000373744	0.989275	0.999995	0.999263	1.00073
Basal metabolic rate	rs2876826	-2.21353e-06	0.000373767	0.995275	0.999998	0.999265	1.00073
Basal metabolic rate	rs2885697	4.47383e-05	0.000374137	0.904818	1.00004	0.999312	1.00078
Basal metabolic rate	rs2897968	-2.66354e-05	0.000373901	0.943209	0.999973	0.999241	1.00071
Basal metabolic rate	rs2900208	6.25411e-06	0.000373809	0.986651	1.00001	0.999274	1.00074
Basal metabolic rate	rs2926799	-4.69578e-07	0.000373659	0.998997	1	0.999267	1.00073
Basal metabolic rate	rs2930973	5.36386e-06	0.000373754	0.98855	1.00001	0.999273	1.00074
Basal metabolic rate	rs2979655	-4.31308e-06	0.000373708	0.990792	0.999996	0.999263	1.00073
Basal metabolic rate	rs29938	1.12478e-05	0.000373706	0.975989	1.00001	0.999279	1.00074
Basal metabolic rate	rs310307	1.63176e-05	0.00037368	0.965169	1.00002	0.999284	1.00075
Basal metabolic rate	rs3118915	1.00439e-05	0.000374654	0.978613	1.00001	0.999276	1.00074
Basal metabolic rate	rs31210	-1.32345e-05	0.000373767	0.971754	0.999987	0.999254	1.00072
Basal metabolic rate	rs3128334	5.21662e-07	0.000373681	0.998886	1	0.999268	1.00073
Basal metabolic rate	rs3130046	4.13734e-06	0.00037436	0.991182	1	0.999271	1.00074
Basal metabolic rate	rs3134614	-2.52849e-06	0.000373665	0.994601	0.999997	0.999265	1.00073
Basal metabolic rate	rs3212260	-8.80043e-06	0.000373775	0.981216	0.999991	0.999259	1.00072
Basal metabolic rate	rs33966734	1.63948e-05	0.000374018	0.965037	1.00002	0.999284	1.00075
Basal metabolic rate	rs33967909	3.3095e-06	0.000373814	0.992936	1	0.999271	1.00074
Basal metabolic rate	rs34013557	-8.3051e-06	0.000373679	0.982268	0.999992	0.99926	1.00072
Basal metabolic rate	rs34060476	1.28381e-05	0.000373785	0.972601	1.00001	0.99928	1.00075
Basal metabolic rate	rs34170044	2.39473e-08	0.000373684	0.999949	1	0.999268	1.00073
Basal metabolic rate	rs34297248	-7.33758e-07	0.000373714	0.998433	0.999999	0.999267	1.00073
Basal metabolic rate	rs343935	6.30216e-06	0.000373702	0.986545	1.00001	0.999274	1.00074
Basal metabolic rate	rs34478611	9.10412e-06	0.000373726	0.980565	1.00001	0.999277	1.00074
Basal metabolic rate	rs34517439	-7.37378e-06	0.000374557	0.984293	0.999993	0.999259	1.00073
Basal metabolic rate	rs34879158	5.54309e-06	0.00037416	0.98818	1.00001	0.999272	1.00074
Basal metabolic rate	rs34898535	-5.57924e-06	0.000373805	0.988092	0.999994	0.999262	1.00073
Basal metabolic rate	rs34914463	8.00805e-06	0.000373762	0.982906	1.00001	0.999276	1.00074
Basal metabolic rate	rs34949187	8.616e-06	0.000373727	0.981607	1.00001	0.999276	1.00074
Basal metabolic rate	rs34997336	4.99022e-06	0.000373765	0.989348	1	0.999273	1.00074
Basal metabolic rate	rs35506085	4.44624e-07	0.000373915	0.999051	1	0.999268	1.00073
Basal metabolic rate	rs35533339	1.66214e-06	0.000373731	0.996451	1	0.999269	1.00073
Basal metabolic rate	rs35626515	8.84853e-06	0.000373936	0.981121	1.00001	0.999276	1.00074
Basal metabolic rate	rs35631456	8.80554e-06	0.00037371	0.981202	1.00001	0.999277	1.00074
Basal metabolic rate	rs35637261	1.85702e-05	0.000373747	0.960372	1.00002	0.999286	1.00075
Basal metabolic rate	rs35679149	5.95392e-06	0.00037366	0.987287	1.00001	0.999274	1.00074
Basal metabolic rate	rs35710322	1.27539e-05	0.000373777	0.97278	1.00001	0.99928	1.00075
Basal metabolic rate	rs357501	6.63059e-06	0.000373748	0.985846	1.00001	0.999274	1.00074
Basal metabolic rate	rs35756741	-8.73572e-07	0.000373704	0.998135	0.999999	0.999267	1.00073
Basal metabolic rate	rs357868	2.40384e-06	0.000373731	0.994868	1	0.99927	1.00074
Basal metabolic rate	rs35804313	2.56076e-05	0.000373698	0.945368	1.00003	0.999293	1.00076
Basal metabolic rate	rs35874463	1.47443e-06	0.00037374	0.996852	1	0.999269	1.00073
Basal metabolic rate	rs35910339	3.14212e-05	0.000373775	0.933005	1.00003	0.999299	1.00076
Basal metabolic rate	rs36000545	-7.75933e-06	0.000373891	0.983443	0.999992	0.99926	1.00073
Basal metabolic rate	rs36120387	2.06367e-05	0.000373697	0.955961	1.00002	0.999288	1.00075
Basal metabolic rate	rs365738	1.60477e-05	0.000373686	0.965746	1.00002	0.999284	1.00075
Basal metabolic rate	rs3730071	1.471e-05	0.000373663	0.968598	1.00001	0.999283	1.00075
Basal metabolic rate	rs3737251	-2.84478e-06	0.000373711	0.993926	0.999997	0.999265	1.00073
Basal metabolic rate	rs3738449	-6.05706e-06	0.000373765	0.98707	0.999994	0.999262	1.00073
Basal metabolic rate	rs3740591	6.36101e-06	0.000373777	0.986422	1.00001	0.999274	1.00074
Basal metabolic rate	rs3742716	3.8051e-06	0.000373666	0.991875	1	0.999272	1.00074
Basal metabolic rate	rs374335	5.69133e-06	0.000373744	0.98785	1.00001	0.999273	1.00074
Basal metabolic rate	rs3753614	5.02295e-06	0.000373715	0.989276	1.00001	0.999273	1.00074
Basal metabolic rate	rs3754863	2.56116e-06	0.00037368	0.994531	1	0.99927	1.00074
Basal metabolic rate	rs3756668	2.23076e-05	0.000373827	0.952416	1.00002	0.99929	1.00076
Basal metabolic rate	rs3765351	2.10955e-06	0.000373745	0.995496	1	0.99927	1.00073
Basal metabolic rate	rs3766437	1.62264e-06	0.000373689	0.996535	1	0.999269	1.00073
Basal metabolic rate	rs3795503	-1.31086e-05	0.000373705	0.972018	0.999987	0.999255	1.00072
Basal metabolic rate	rs3798519	4.08489e-05	0.000374104	0.913051	1.00004	0.999308	1.00077
Basal metabolic rate	rs3802725	2.07636e-05	0.000374098	0.955738	1.00002	0.999288	1.00075
Basal metabolic rate	rs3803286	1.37446e-05	0.00037373	0.970663	1.00001	0.999281	1.00075
Basal metabolic rate	rs3809570	1.73936e-05	0.000373732	0.96288	1.00002	0.999285	1.00075
Basal metabolic rate	rs3810291	6.50296e-06	0.000374054	0.986129	1.00001	0.999274	1.00074
Basal metabolic rate	rs3811463	8.12551e-07	0.00037368	0.998265	1	0.999269	1.00073
Basal metabolic rate	rs3814333	-1.54293e-06	0.000373851	0.996707	0.999998	0.999266	1.00073
Basal metabolic rate	rs3814828	1.22124e-05	0.000373674	0.973928	1.00001	0.99928	1.00074
Basal metabolic rate	rs3818416	3.02219e-05	0.000373834	0.935567	1.00003	0.999298	1.00076
Basal metabolic rate	rs3850625	-3.90418e-06	0.000373676	0.991664	0.999996	0.999264	1.00073
Basal metabolic rate	rs3853252	1.63395e-06	0.000374009	0.996514	1	0.999269	1.00073
Basal metabolic rate	rs3857602	1.73104e-05	0.000373699	0.963054	1.00002	0.999285	1.00075
Basal metabolic rate	rs3858652	9.55672e-07	0.000373665	0.997959	1	0.999269	1.00073
Basal metabolic rate	rs3861879	2.56864e-06	0.000373693	0.994516	1	0.99927	1.00074
Basal metabolic rate	rs3931	2.40945e-05	0.000373828	0.948609	1.00002	0.999292	1.00076
Basal metabolic rate	rs3966775	2.20265e-05	0.000373909	0.953025	1.00002	0.999289	1.00076
Basal metabolic rate	rs4073717	3.58829e-06	0.00037393	0.992343	1	0.999271	1.00074
Basal metabolic rate	rs407819	1.47669e-05	0.000373681	0.968478	1.00001	0.999283	1.00075
Basal metabolic rate	rs4082793	3.19649e-06	0.000373694	0.993175	1	0.999271	1.00074
Basal metabolic rate	rs4083497	6.91171e-06	0.000373668	0.985242	1.00001	0.999275	1.00074
Basal metabolic rate	rs41271299	1.99717e-05	0.000374209	0.957437	1.00002	0.999287	1.00075
Basal metabolic rate	rs4128460	1.5811e-05	0.000373764	0.966258	1.00002	0.999283	1.00075
Basal metabolic rate	rs41284816	1.62963e-05	0.000374333	0.965276	1.00002	0.999283	1.00075
Basal metabolic rate	rs41311445	5.0443e-06	0.000373893	0.989236	1.00001	0.999272	1.00074
Basal metabolic rate	rs4143843	7.93284e-06	0.000373692	0.983064	1.00001	0.999276	1.00074
Basal metabolic rate	rs41544614	4.91287e-06	0.000373665	0.98951	1	0.999273	1.00074
Basal metabolic rate	rs42044	-2.43411e-05	0.000374682	0.948202	0.999976	0.999242	1.00071
Basal metabolic rate	rs4233168	-3.9365e-06	0.000373703	0.991595	0.999996	0.999264	1.00073
Basal metabolic rate	rs4235012	-3.30228e-06	0.000373685	0.992949	0.999997	0.999265	1.00073
Basal metabolic rate	rs4239060	3.03155e-06	0.000373718	0.993528	1	0.999271	1.00074
Basal metabolic rate	rs4240326	3.13152e-05	0.000374434	0.933348	1.00003	0.999298	1.00077
Basal metabolic rate	rs4243464	1.03742e-05	0.000373839	0.977861	1.00001	0.999278	1.00074
Basal metabolic rate	rs4282339	1.12685e-05	0.00037386	0.975955	1.00001	0.999279	1.00074
Basal metabolic rate	rs4290163	2.17845e-05	0.000373792	0.953526	1.00002	0.999289	1.00075
Basal metabolic rate	rs4301837	1.48016e-05	0.0003737	0.968406	1.00001	0.999283	1.00075
Basal metabolic rate	rs4369056	6.57825e-07	0.000373712	0.998596	1	0.999268	1.00073
Basal metabolic rate	rs4407366	1.43657e-06	0.000373692	0.996933	1	0.999269	1.00073
Basal metabolic rate	rs4428159	-2.20091e-06	0.000373662	0.9953	0.999998	0.999266	1.00073
Basal metabolic rate	rs4447106	7.07955e-06	0.000373732	0.984887	1.00001	0.999275	1.00074
Basal metabolic rate	rs4477562	-4.58217e-07	0.000373788	0.999022	1	0.999267	1.00073
Basal metabolic rate	rs4556959	1.79393e-05	0.00037377	0.96172	1.00002	0.999286	1.00075
Basal metabolic rate	rs4613239	8.11472e-06	0.000373681	0.982675	1.00001	0.999276	1.00074
Basal metabolic rate	rs4627713	2.27178e-05	0.000373733	0.951529	1.00002	0.99929	1.00076
Basal metabolic rate	rs4635681	4.76908e-06	0.00037368	0.989817	1	0.999273	1.00074
Basal metabolic rate	rs4650639	6.64048e-06	0.000373689	0.985822	1.00001	0.999274	1.00074
Basal metabolic rate	rs4652839	-1.06827e-05	0.000373964	0.977211	0.999989	0.999257	1.00072
Basal metabolic rate	rs4660586	1.98803e-06	0.000373671	0.995755	1	0.99927	1.00073
Basal metabolic rate	rs4680	-6.23774e-06	0.000373664	0.986681	0.999994	0.999262	1.00073
Basal metabolic rate	rs4693128	7.28714e-06	0.000373678	0.984441	1.00001	0.999275	1.00074
Basal metabolic rate	rs4711633	5.23911e-06	0.000373682	0.988814	1.00001	0.999273	1.00074
Basal metabolic rate	rs4713942	3.8398e-06	0.000373694	0.991802	1	0.999272	1.00074
Basal metabolic rate	rs4751889	-8.17702e-06	0.000373762	0.982546	0.999992	0.99926	1.00072
Basal metabolic rate	rs475591	-4.44809e-06	0.000373743	0.990504	0.999996	0.999263	1.00073
Basal metabolic rate	rs4776970	3.14624e-05	0.0003738	0.932922	1.00003	0.999299	1.00076
Basal metabolic rate	rs4778918	-2.51514e-05	0.00037371	0.946341	0.999975	0.999243	1.00071
Basal metabolic rate	rs4804090	1.02924e-05	0.000373831	0.978035	1.00001	0.999278	1.00074
Basal metabolic rate	rs4819021	-1.73318e-05	0.000373727	0.963011	0.999983	0.99925	1.00072
Basal metabolic rate	rs4857330	5.76148e-06	0.000373725	0.9877	1.00001	0.999274	1.00074
Basal metabolic rate	rs4864766	4.80631e-06	0.000373692	0.989738	1	0.999273	1.00074
Basal metabolic rate	rs4865956	1.30374e-05	0.000373684	0.972168	1.00001	0.999281	1.00075
Basal metabolic rate	rs4868125	1.99573e-06	0.000373796	0.99574	1	0.99927	1.00073
Basal metabolic rate	rs4870941	1.92431e-05	0.000373897	0.958954	1.00002	0.999287	1.00075
Basal metabolic rate	rs4895917	-2.75749e-06	0.000373706	0.994113	0.999997	0.999265	1.00073
Basal metabolic rate	rs4917451	-1.23327e-05	0.000373679	0.973672	0.999988	0.999256	1.00072
Basal metabolic rate	rs4940940	1.82329e-05	0.000373737	0.96109	1.00002	0.999286	1.00075
Basal metabolic rate	rs4980067	-2.83788e-06	0.000373762	0.993942	0.999997	0.999265	1.00073
Basal metabolic rate	rs4985148	5.24243e-06	0.000373725	0.988808	1.00001	0.999273	1.00074
Basal metabolic rate	rs508347	-4.65561e-06	0.000373803	0.990063	0.999995	0.999263	1.00073
Basal metabolic rate	rs509035	5.20044e-06	0.000373963	0.988905	1.00001	0.999272	1.00074
Basal metabolic rate	rs520829	-4.60495e-06	0.000373879	0.990173	0.999995	0.999263	1.00073
Basal metabolic rate	rs543874	-2.79551e-05	0.000374549	0.940504	0.999972	0.999238	1.00071
Basal metabolic rate	rs55681913	2.78449e-06	0.000373999	0.99406	1	0.99927	1.00074
Basal metabolic rate	rs55726687	4.94096e-06	0.000373831	0.989455	1	0.999272	1.00074
Basal metabolic rate	rs55745040	-1.08191e-05	0.000373665	0.976901	0.999989	0.999257	1.00072
Basal metabolic rate	rs557951	-1.06738e-05	0.000373681	0.977212	0.999989	0.999257	1.00072
Basal metabolic rate	rs55831773	-1.07606e-05	0.000373818	0.977035	0.999989	0.999257	1.00072
Basal metabolic rate	rs560505	-1.08769e-05	0.00037375	0.976783	0.999989	0.999257	1.00072
Basal metabolic rate	rs56161855	-2.87186e-06	0.00037374	0.993869	0.999997	0.999265	1.00073
Basal metabolic rate	rs56169492	-7.03382e-07	0.000373693	0.998498	0.999999	0.999267	1.00073
Basal metabolic rate	rs56238630	8.02871e-06	0.000373962	0.982871	1.00001	0.999275	1.00074
Basal metabolic rate	rs56277911	-2.41942e-06	0.000373666	0.994834	0.999998	0.999265	1.00073
Basal metabolic rate	rs56311196	1.16263e-05	0.000373681	0.97518	1.00001	0.999279	1.00074
Basal metabolic rate	rs57126421	2.19179e-05	0.000373684	0.953228	1.00002	0.99929	1.00075
Basal metabolic rate	rs57477602	7.4442e-06	0.000373756	0.984109	1.00001	0.999275	1.00074
Basal metabolic rate	rs5752989	1.5671e-05	0.000373728	0.966553	1.00002	0.999283	1.00075
Basal metabolic rate	rs57635800	3.45102e-06	0.000373833	0.992634	1	0.999271	1.00074
Basal metabolic rate	rs58895838	1.59871e-05	0.000373665	0.965873	1.00002	0.999284	1.00075
Basal metabolic rate	rs59066169	-2.32591e-06	0.000373676	0.995034	0.999998	0.999266	1.00073
Basal metabolic rate	rs59985551	-2.00528e-05	0.000373977	0.957237	0.99998	0.999247	1.00071
Basal metabolic rate	rs60077625	-2.10137e-05	0.000373852	0.955176	0.999979	0.999247	1.00071
Basal metabolic rate	rs602364	1.5888e-05	0.000373694	0.966087	1.00002	0.999284	1.00075
Basal metabolic rate	rs6026578	9.68448e-06	0.000373679	0.979324	1.00001	0.999278	1.00074
Basal metabolic rate	rs6031847	-1.52637e-05	0.00037379	0.967427	0.999985	0.999252	1.00072
Basal metabolic rate	rs6050446	-1.29407e-06	0.000373666	0.997237	0.999999	0.999267	1.00073
Basal metabolic rate	rs607472	5.02395e-06	0.000373768	0.989276	1.00001	0.999273	1.00074
Basal metabolic rate	rs6088638	-1.64601e-05	0.000373864	0.964883	0.999984	0.999251	1.00072
Basal metabolic rate	rs6096886	1.92901e-05	0.000373978	0.958863	1.00002	0.999287	1.00075
Basal metabolic rate	rs6124472	1.63629e-05	0.000373767	0.965081	1.00002	0.999284	1.00075
Basal metabolic rate	rs61729527	-8.51706e-06	0.000373741	0.981819	0.999991	0.999259	1.00072
Basal metabolic rate	rs61765651	-2.27233e-05	0.000373785	0.951525	0.999977	0.999245	1.00071
Basal metabolic rate	rs61791109	-1.07721e-05	0.000373687	0.977003	0.999989	0.999257	1.00072
Basal metabolic rate	rs61849823	1.45749e-05	0.000373662	0.968886	1.00001	0.999282	1.00075
Basal metabolic rate	rs61855849	6.70519e-06	0.000373747	0.985686	1.00001	0.999274	1.00074
Basal metabolic rate	rs61862463	2.01861e-05	0.000373664	0.956918	1.00002	0.999288	1.00075
Basal metabolic rate	rs61947194	1.02678e-05	0.000373716	0.978081	1.00001	0.999278	1.00074
Basal metabolic rate	rs62070645	2.18863e-05	0.000374336	0.953377	1.00002	0.999288	1.00076
Basal metabolic rate	rs62075854	1.07394e-05	0.000373674	0.977072	1.00001	0.999279	1.00074
Basal metabolic rate	rs62076130	-5.1303e-06	0.000373673	0.989046	0.999995	0.999263	1.00073
Basal metabolic rate	rs62106258	-2.28919e-05	0.000374682	0.951282	0.999977	0.999243	1.00071
Basal metabolic rate	rs62127683	6.14833e-06	0.000373724	0.986874	1.00001	0.999274	1.00074
Basal metabolic rate	rs62130981	3.91433e-06	0.000373663	0.991642	1	0.999272	1.00074
Basal metabolic rate	rs62234801	-1.08631e-06	0.000373716	0.997681	0.999999	0.999267	1.00073
Basal metabolic rate	rs62246314	-8.93626e-06	0.000373691	0.980922	0.999991	0.999259	1.00072
Basal metabolic rate	rs6235	-8.58688e-06	0.000373929	0.981679	0.999991	0.999259	1.00072
Basal metabolic rate	rs62365724	7.69662e-06	0.000373761	0.983571	1.00001	0.999275	1.00074
Basal metabolic rate	rs62395828	-1.90486e-05	0.000373702	0.959347	0.999981	0.999249	1.00071
Basal metabolic rate	rs62396185	-3.30107e-05	0.000374392	0.92974	0.999967	0.999233	1.0007
Basal metabolic rate	rs62442203	-1.16929e-05	0.000373699	0.975039	0.999988	0.999256	1.00072
Basal metabolic rate	rs62466110	1.17895e-05	0.000373712	0.974833	1.00001	0.99928	1.00074
Basal metabolic rate	rs62477684	-1.21701e-06	0.000373676	0.997401	0.999999	0.999267	1.00073
Basal metabolic rate	rs62515433	-2.16759e-05	0.000374024	0.953786	0.999978	0.999245	1.00071
Basal metabolic rate	rs62621197	1.69337e-05	0.000373875	0.963874	1.00002	0.999284	1.00075
Basal metabolic rate	rs62621812	2.00361e-05	0.000373798	0.957253	1.00002	0.999288	1.00075
Basal metabolic rate	rs629710	-2.49409e-06	0.000373668	0.994674	0.999998	0.999265	1.00073
Basal metabolic rate	rs632224	1.32997e-05	0.000373744	0.971613	1.00001	0.999281	1.00075
Basal metabolic rate	rs64388	2.55647e-05	0.000373725	0.945463	1.00003	0.999293	1.00076
Basal metabolic rate	rs6445198	9.3812e-06	0.000373712	0.979973	1.00001	0.999277	1.00074
Basal metabolic rate	rs6460270	1.98692e-05	0.000373692	0.957596	1.00002	0.999288	1.00075
Basal metabolic rate	rs6489159	2.34351e-05	0.000373965	0.950032	1.00002	0.999291	1.00076
Basal metabolic rate	rs6511690	-1.62783e-06	0.000373668	0.996524	0.999998	0.999266	1.00073
Basal metabolic rate	rs652112	-2.20668e-06	0.000373755	0.995289	0.999998	0.999266	1.00073
Basal metabolic rate	rs6563808	8.85879e-06	0.000373684	0.981087	1.00001	0.999277	1.00074
Basal metabolic rate	rs6567160	-1.43895e-05	0.000376374	0.969503	0.999986	0.999248	1.00072
Basal metabolic rate	rs6570509	-1.66859e-05	0.000374039	0.964418	0.999983	0.99925	1.00072
Basal metabolic rate	rs6598540	3.00649e-05	0.000373805	0.935896	1.00003	0.999298	1.00076
Basal metabolic rate	rs662115	1.52244e-05	0.000373665	0.9675	1.00002	0.999283	1.00075
Basal metabolic rate	rs6753852	3.54239e-05	0.000373745	0.924489	1.00004	0.999303	1.00077
Basal metabolic rate	rs676105	3.17577e-06	0.000373814	0.993222	1	0.999271	1.00074
Basal metabolic rate	rs6762578	1.57733e-05	0.000373861	0.966347	1.00002	0.999283	1.00075
Basal metabolic rate	rs6762851	2.11974e-05	0.000373827	0.954781	1.00002	0.999289	1.00075
Basal metabolic rate	rs67631072	1.27902e-05	0.000373695	0.972697	1.00001	0.999281	1.00075
Basal metabolic rate	rs676845	9.29188e-06	0.00037368	0.980162	1.00001	0.999277	1.00074
Basal metabolic rate	rs6779752	2.94158e-05	0.000373899	0.937293	1.00003	0.999297	1.00076
Basal metabolic rate	rs6792892	6.40034e-06	0.000373987	0.986346	1.00001	0.999274	1.00074
Basal metabolic rate	rs68106312	-3.50088e-06	0.000373805	0.992527	0.999997	0.999264	1.00073
Basal metabolic rate	rs68156080	4.31106e-07	0.000373681	0.99908	1	0.999268	1.00073
Basal metabolic rate	rs6821305	-2.75746e-06	0.00037382	0.994115	0.999997	0.999265	1.00073
Basal metabolic rate	rs6860245	-2.20773e-05	0.000373828	0.952906	0.999978	0.999245	1.00071
Basal metabolic rate	rs6867471	9.25502e-06	0.000373679	0.980241	1.00001	0.999277	1.00074
Basal metabolic rate	rs6874142	1.8858e-05	0.000373772	0.959761	1.00002	0.999287	1.00075
Basal metabolic rate	rs6890684	-4.20654e-06	0.000373712	0.991019	0.999996	0.999264	1.00073
Basal metabolic rate	rs6899155	1.46101e-05	0.000373854	0.968827	1.00001	0.999282	1.00075
Basal metabolic rate	rs6902789	-2.62033e-06	0.000373704	0.994405	0.999997	0.999265	1.00073
Basal metabolic rate	rs6918737	-7.16044e-06	0.000373689	0.984712	0.999993	0.999261	1.00073
Basal metabolic rate	rs6927500	-3.31006e-06	0.000374092	0.99294	0.999997	0.999264	1.00073
Basal metabolic rate	rs6950388	-6.58197e-06	0.000373762	0.98595	0.999993	0.999261	1.00073
Basal metabolic rate	rs6951489	-7.15638e-06	0.000373826	0.984727	0.999993	0.99926	1.00073
Basal metabolic rate	rs7014106	-2.10719e-05	0.000373796	0.955045	0.999979	0.999247	1.00071
Basal metabolic rate	rs7017463	1.33733e-05	0.000373685	0.971452	1.00001	0.999281	1.00075
Basal metabolic rate	rs7032363	3.1621e-05	0.00037381	0.932587	1.00003	0.999299	1.00076
Basal metabolic rate	rs7033487	-1.65959e-05	0.000374174	0.964623	0.999983	0.99925	1.00072
Basal metabolic rate	rs703593	-1.06326e-06	0.000373793	0.99773	0.999999	0.999267	1.00073
Basal metabolic rate	rs704076	-9.77762e-06	0.000373683	0.979125	0.99999	0.999258	1.00072
Basal metabolic rate	rs705159	2.28638e-05	0.000373675	0.951211	1.00002	0.999291	1.00076
Basal metabolic rate	rs7072873	3.49335e-06	0.000373772	0.992543	1	0.999271	1.00074
Basal metabolic rate	rs7077783	-1.39184e-06	0.000373734	0.997029	0.999999	0.999266	1.00073
Basal metabolic rate	rs7129320	4.71874e-05	0.000374055	0.899612	1.00005	0.999314	1.00078
Basal metabolic rate	rs71301804	2.15995e-05	0.000373704	0.953909	1.00002	0.999289	1.00075
Basal metabolic rate	rs7132908	2.40899e-05	0.000374129	0.94866	1.00002	0.999291	1.00076
Basal metabolic rate	rs7134283	1.03823e-06	0.000373772	0.997784	1	0.999269	1.00073
Basal metabolic rate	rs7138383	1.22096e-05	0.000373715	0.973937	1.00001	0.99928	1.00074
Basal metabolic rate	rs71385734	-1.75769e-05	0.000374148	0.96253	0.999982	0.999249	1.00072
Basal metabolic rate	rs7141420	4.21286e-06	0.000373852	0.991009	1	0.999272	1.00074
Basal metabolic rate	rs714785	-5.57664e-06	0.000373666	0.988093	0.999994	0.999262	1.00073
Basal metabolic rate	rs71484923	1.14037e-05	0.00037367	0.975654	1.00001	0.999279	1.00074
Basal metabolic rate	rs7152091	2.321e-05	0.000373671	0.950472	1.00002	0.999291	1.00076
Basal metabolic rate	rs7159668	8.25373e-06	0.000373695	0.982379	1.00001	0.999276	1.00074
Basal metabolic rate	rs71656155	9.70902e-06	0.000373719	0.979274	1.00001	0.999277	1.00074
Basal metabolic rate	rs7173751	1.27844e-05	0.000373718	0.972711	1.00001	0.999281	1.00075
Basal metabolic rate	rs7184768	4.83039e-06	0.000373706	0.989687	1	0.999273	1.00074
Basal metabolic rate	rs7208285	-3.52704e-06	0.000373771	0.992471	0.999996	0.999264	1.00073
Basal metabolic rate	rs7216472	1.26224e-07	0.000373771	0.999731	1	0.999268	1.00073
Basal metabolic rate	rs7218001	-5.45191e-06	0.000373713	0.98836	0.999995	0.999262	1.00073
Basal metabolic rate	rs7218014	-7.3752e-06	0.000373696	0.984254	0.999993	0.99926	1.00073
Basal metabolic rate	rs7220854	2.03775e-05	0.000373702	0.956514	1.00002	0.999288	1.00075
Basal metabolic rate	rs7226064	3.68067e-06	0.000373671	0.992141	1	0.999272	1.00074
Basal metabolic rate	rs7230581	2.67656e-05	0.000373786	0.942915	1.00003	0.999294	1.00076
Basal metabolic rate	rs723149	-7.06151e-06	0.000373802	0.984928	0.999993	0.999261	1.00073
Basal metabolic rate	rs7235010	-2.18109e-05	0.000374448	0.953551	0.999978	0.999245	1.00071
Basal metabolic rate	rs724016	3.58502e-06	0.000375222	0.992377	1	0.999268	1.00074
Basal metabolic rate	rs7248205	3.15225e-05	0.00037383	0.9328	1.00003	0.999299	1.00076
Basal metabolic rate	rs7261425	1.03859e-05	0.000373711	0.977829	1.00001	0.999278	1.00074
Basal metabolic rate	rs726547	-2.01814e-06	0.000373697	0.995691	0.999998	0.999266	1.00073
Basal metabolic rate	rs72656010	-1.51469e-05	0.000374509	0.967739	0.999985	0.999251	1.00072
Basal metabolic rate	rs72664840	1.0956e-05	0.000373715	0.976612	1.00001	0.999279	1.00074
Basal metabolic rate	rs72675793	-3.76603e-06	0.000373686	0.991959	0.999996	0.999264	1.00073
Basal metabolic rate	rs72713946	8.4106e-06	0.000373657	0.982042	1.00001	0.999276	1.00074
Basal metabolic rate	rs72755233	1.4865e-05	0.0003737	0.96827	1.00001	0.999283	1.00075
Basal metabolic rate	rs72756476	7.64034e-06	0.00037372	0.983689	1.00001	0.999275	1.00074
Basal metabolic rate	rs72801843	3.37186e-05	0.000373899	0.928143	1.00003	0.999301	1.00077
Basal metabolic rate	rs72885917	-3.1057e-05	0.000374166	0.933849	0.999969	0.999236	1.0007
Basal metabolic rate	rs73013411	-2.2999e-06	0.000373704	0.99509	0.999998	0.999266	1.00073
Basal metabolic rate	rs73052033	6.98455e-06	0.000373845	0.985094	1.00001	0.999275	1.00074
Basal metabolic rate	rs730536	-1.96439e-05	0.000373668	0.958074	0.99998	0.999248	1.00071
Basal metabolic rate	rs7305516	2.82092e-05	0.000373731	0.939833	1.00003	0.999296	1.00076
Basal metabolic rate	rs73057171	3.63642e-06	0.000373661	0.992235	1	0.999272	1.00074
Basal metabolic rate	rs73163931	6.30502e-06	0.000373679	0.986538	1.00001	0.999274	1.00074
Basal metabolic rate	rs73175572	2.30609e-05	0.000374061	0.950842	1.00002	0.99929	1.00076
Basal metabolic rate	rs73199010	1.98606e-05	0.000373706	0.957616	1.00002	0.999288	1.00075
Basal metabolic rate	rs7326480	2.48617e-05	0.000373683	0.946955	1.00002	0.999293	1.00076
Basal metabolic rate	rs7338963	2.28422e-05	0.000373791	0.951272	1.00002	0.99929	1.00076
Basal metabolic rate	rs7339203	1.35935e-05	0.000373675	0.970981	1.00001	0.999281	1.00075
Basal metabolic rate	rs735241	-2.9526e-06	0.000373724	0.993696	0.999997	0.999265	1.00073
Basal metabolic rate	rs73601548	1.13725e-05	0.000373673	0.975721	1.00001	0.999279	1.00074
Basal metabolic rate	rs73619441	3.01901e-06	0.000373773	0.993555	1	0.999271	1.00074
Basal metabolic rate	rs7377083	-5.94674e-06	0.000373689	0.987303	0.999994	0.999262	1.00073
Basal metabolic rate	rs73966422	1.24124e-05	0.000373678	0.973502	1.00001	0.99928	1.00075
Basal metabolic rate	rs7396827	4.64133e-06	0.000373682	0.99009	1	0.999272	1.00074
Basal metabolic rate	rs74411434	1.01597e-05	0.000373684	0.97831	1.00001	0.999278	1.00074
Basal metabolic rate	rs7442885	1.50994e-05	0.000373883	0.967786	1.00002	0.999283	1.00075
Basal metabolic rate	rs74494415	-2.11681e-05	0.000373769	0.954837	0.999979	0.999246	1.00071
Basal metabolic rate	rs7460093	1.60818e-05	0.000373693	0.965674	1.00002	0.999284	1.00075
Basal metabolic rate	rs74796687	1.10968e-05	0.000373677	0.976309	1.00001	0.999279	1.00074
Basal metabolic rate	rs748457	3.40733e-06	0.000373712	0.992725	1	0.999271	1.00074
Basal metabolic rate	rs7498798	1.79549e-05	0.000373759	0.961685	1.00002	0.999286	1.00075
Basal metabolic rate	rs75406471	5.36345e-06	0.000373665	0.988548	1.00001	0.999273	1.00074
Basal metabolic rate	rs755481	1.54199e-05	0.000373688	0.967085	1.00002	0.999283	1.00075
Basal metabolic rate	rs7559547	2.60527e-05	0.000374833	0.944588	1.00003	0.999292	1.00076
Basal metabolic rate	rs757558	-2.8097e-06	0.000373824	0.994003	0.999997	0.999265	1.00073
Basal metabolic rate	rs757608	-1.33789e-05	0.000373889	0.971455	0.999987	0.999254	1.00072
Basal metabolic rate	rs758142	1.17168e-05	0.000373679	0.974986	1.00001	0.99928	1.00074
Basal metabolic rate	rs76098726	2.4597e-05	0.000373758	0.947529	1.00002	0.999292	1.00076
Basal metabolic rate	rs76193355	-4.42873e-06	0.000373663	0.990544	0.999996	0.999263	1.00073
Basal metabolic rate	rs7620978	-3.39721e-06	0.000373688	0.992747	0.999997	0.999264	1.00073
Basal metabolic rate	rs76364830	-1.75471e-05	0.000373719	0.962551	0.999983	0.99925	1.00072
Basal metabolic rate	rs76513770	-5.76309e-06	0.000373786	0.987699	0.999994	0.999262	1.00073
Basal metabolic rate	rs76520574	1.59908e-05	0.000373674	0.965866	1.00002	0.999284	1.00075
Basal metabolic rate	rs765875	1.75722e-05	0.000373727	0.962498	1.00002	0.999285	1.00075
Basal metabolic rate	rs76798800	3.56301e-06	0.000374246	0.992404	1	0.99927	1.00074
Basal metabolic rate	rs768023	1.9904e-06	0.000374216	0.995756	1	0.999269	1.00074
Basal metabolic rate	rs76895963	2.06285e-05	0.000374661	0.956091	1.00002	0.999287	1.00076
Basal metabolic rate	rs76929617	-7.66211e-06	0.000373895	0.98365	0.999992	0.99926	1.00073
Basal metabolic rate	rs7702240	-1.06806e-05	0.000373683	0.977198	0.999989	0.999257	1.00072
Basal metabolic rate	rs77234976	-1.22685e-05	0.000373722	0.973812	0.999988	0.999255	1.00072
Basal metabolic rate	rs7730885	1.54917e-05	0.000373939	0.966954	1.00002	0.999283	1.00075
Basal metabolic rate	rs7731023	1.56311e-05	0.000373666	0.966633	1.00002	0.999283	1.00075
Basal metabolic rate	rs77336558	1.24091e-05	0.000373734	0.973513	1.00001	0.99928	1.00075
Basal metabolic rate	rs7740107	-3.10998e-06	0.000374691	0.993378	0.999997	0.999263	1.00073
Basal metabolic rate	rs7754048	2.67023e-05	0.000373758	0.943045	1.00003	0.999294	1.00076
Basal metabolic rate	rs7781964	1.09032e-06	0.000373696	0.997672	1	0.999269	1.00073
Basal metabolic rate	rs77927866	1.29567e-06	0.000373696	0.997234	1	0.999269	1.00073
Basal metabolic rate	rs77929895	2.45928e-06	0.000373683	0.994749	1	0.99927	1.00074
Basal metabolic rate	rs779933	3.27887e-05	0.000373665	0.930076	1.00003	0.999301	1.00077
Basal metabolic rate	rs7815955	-4.04962e-05	0.000373864	0.913743	0.99996	0.999227	1.00069
Basal metabolic rate	rs78378222	-4.2928e-05	0.00037413	0.908651	0.999957	0.999224	1.00069
Basal metabolic rate	rs78414776	1.61113e-06	0.000373729	0.99656	1	0.999269	1.00073
Basal metabolic rate	rs7845090	6.04881e-06	0.000373775	0.987088	1.00001	0.999274	1.00074
Basal metabolic rate	rs78470967	2.9449e-05	0.000373687	0.937187	1.00003	0.999297	1.00076
Basal metabolic rate	rs78500700	-1.17769e-05	0.000373661	0.974857	0.999988	0.999256	1.00072
Basal metabolic rate	rs7858917	3.67557e-06	0.000373735	0.992153	1	0.999271	1.00074
Basal metabolic rate	rs78812993	-8.231e-06	0.000373673	0.982426	0.999992	0.99926	1.00072
Basal metabolic rate	rs78818722	-1.60484e-05	0.000373763	0.965751	0.999984	0.999252	1.00072
Basal metabolic rate	rs78855927	-1.17093e-05	0.000373663	0.975001	0.999988	0.999256	1.00072
Basal metabolic rate	rs78924007	5.90612e-06	0.000373668	0.987389	1.00001	0.999274	1.00074
Basal metabolic rate	rs7902690	6.02861e-06	0.000373673	0.987128	1.00001	0.999274	1.00074
Basal metabolic rate	rs7930275	-1.37522e-05	0.000373669	0.970642	0.999986	0.999254	1.00072
Basal metabolic rate	rs79451365	-3.09721e-06	0.00037367	0.993387	0.999997	0.999265	1.00073
Basal metabolic rate	rs7948120	-2.8436e-05	0.000373678	0.939341	0.999972	0.999239	1.0007
Basal metabolic rate	rs7952436	-2.21026e-05	0.000374123	0.95289	0.999978	0.999245	1.00071
Basal metabolic rate	rs7962636	1.92956e-05	0.000373708	0.958821	1.00002	0.999287	1.00075
Basal metabolic rate	rs7977788	1.95597e-05	0.000374383	0.958333	1.00002	0.999286	1.00075
Basal metabolic rate	rs79780963	1.86721e-05	0.000373732	0.960153	1.00002	0.999286	1.00075
Basal metabolic rate	rs79883557	7.97593e-06	0.000373675	0.982971	1.00001	0.999276	1.00074
Basal metabolic rate	rs7994814	5.32649e-06	0.0003737	0.988628	1.00001	0.999273	1.00074
Basal metabolic rate	rs8007058	1.24572e-05	0.000373672	0.973406	1.00001	0.99928	1.00075
Basal metabolic rate	rs8019890	8.24743e-06	0.000373699	0.982392	1.00001	0.999276	1.00074
Basal metabolic rate	rs8033416	3.4771e-06	0.000373668	0.992576	1	0.999271	1.00074
Basal metabolic rate	rs8035410	1.48788e-05	0.000373668	0.968238	1.00001	0.999283	1.00075
Basal metabolic rate	rs8059189	4.69065e-06	0.000373682	0.989985	1	0.999273	1.00074
Basal metabolic rate	rs8067165	-5.98837e-07	0.000373689	0.998721	0.999999	0.999267	1.00073
Basal metabolic rate	rs808982	7.8559e-06	0.000373671	0.983227	1.00001	0.999276	1.00074
Basal metabolic rate	rs8091287	1.60598e-05	0.000373669	0.965719	1.00002	0.999284	1.00075
Basal metabolic rate	rs8101959	-9.52162e-06	0.000373665	0.979671	0.99999	0.999258	1.00072
Basal metabolic rate	rs8132491	1.29548e-05	0.00037368	0.972344	1.00001	0.999281	1.00075
Basal metabolic rate	rs815335	6.79863e-06	0.000373709	0.985485	1.00001	0.999275	1.00074
Basal metabolic rate	rs817300	4.4682e-06	0.00037384	0.990464	1	0.999272	1.00074
Basal metabolic rate	rs817566	7.91084e-06	0.000373703	0.983111	1.00001	0.999276	1.00074
Basal metabolic rate	rs822549	-5.24038e-06	0.000373721	0.988812	0.999995	0.999263	1.00073
Basal metabolic rate	rs836519	2.31084e-05	0.000373725	0.950696	1.00002	0.999291	1.00076
Basal metabolic rate	rs847151	8.50528e-06	0.000373678	0.981841	1.00001	0.999276	1.00074
Basal metabolic rate	rs861491	1.39249e-05	0.000373733	0.970279	1.00001	0.999282	1.00075
Basal metabolic rate	rs868554	1.85471e-05	0.000373773	0.960424	1.00002	0.999286	1.00075
Basal metabolic rate	rs876531	2.50116e-07	0.000373729	0.999466	1	0.999268	1.00073
Basal metabolic rate	rs9266225	-1.02338e-05	0.000373881	0.978163	0.99999	0.999257	1.00072
Basal metabolic rate	rs926779	1.93246e-05	0.000373668	0.958755	1.00002	0.999287	1.00075
Basal metabolic rate	rs9274351	1.17877e-05	0.000373677	0.974835	1.00001	0.99928	1.00074
Basal metabolic rate	rs9295	-1.08381e-05	0.000373737	0.976865	0.999989	0.999257	1.00072
Basal metabolic rate	rs9302428	-1.8144e-05	0.00037375	0.961281	0.999982	0.99925	1.00071
Basal metabolic rate	rs9321191	-1.63875e-05	0.000373669	0.96502	0.999984	0.999251	1.00072
Basal metabolic rate	rs9327336	4.81122e-06	0.000373706	0.989728	1	0.999273	1.00074
Basal metabolic rate	rs9328930	1.25833e-05	0.000373707	0.973139	1.00001	0.99928	1.00075
Basal metabolic rate	rs9341808	-3.09939e-06	0.000373806	0.993384	0.999997	0.999265	1.00073
Basal metabolic rate	rs9357471	-5.57248e-07	0.00037368	0.99881	0.999999	0.999267	1.00073
Basal metabolic rate	rs9362662	1.96778e-05	0.000373698	0.958005	1.00002	0.999288	1.00075
Basal metabolic rate	rs937482	2.03702e-05	0.000373748	0.956535	1.00002	0.999288	1.00075
Basal metabolic rate	rs9379084	3.30398e-06	0.00037366	0.992945	1	0.999271	1.00074
Basal metabolic rate	rs9388490	-3.71057e-06	0.000374319	0.992091	0.999996	0.999263	1.00073
Basal metabolic rate	rs9392371	5.03754e-06	0.000373719	0.989245	1.00001	0.999273	1.00074
Basal metabolic rate	rs946197	2.32514e-05	0.000373839	0.950407	1.00002	0.999291	1.00076
Basal metabolic rate	rs9496567	2.57973e-06	0.000373668	0.994492	1	0.99927	1.00074
Basal metabolic rate	rs9512696	1.32552e-05	0.000373701	0.971705	1.00001	0.999281	1.00075
Basal metabolic rate	rs951366	2.0668e-05	0.000373867	0.955914	1.00002	0.999288	1.00075
Basal metabolic rate	rs9525588	1.6427e-06	0.000373721	0.996493	1	0.999269	1.00073
Basal metabolic rate	rs9532583	2.56271e-05	0.000373716	0.945329	1.00003	0.999293	1.00076
Basal metabolic rate	rs9540493	5.93827e-06	0.000373674	0.987321	1.00001	0.999274	1.00074
Basal metabolic rate	rs9562770	8.03802e-06	0.000373671	0.982838	1.00001	0.999276	1.00074
Basal metabolic rate	rs968821	1.78087e-05	0.000373739	0.961995	1.00002	0.999286	1.00075
Basal metabolic rate	rs9748337	1.51299e-05	0.000373666	0.967702	1.00002	0.999283	1.00075
Basal metabolic rate	rs9788550	2.22695e-05	0.000373728	0.952484	1.00002	0.99929	1.00076
Basal metabolic rate	rs981002	9.17779e-06	0.000373682	0.980406	1.00001	0.999277	1.00074
Basal metabolic rate	rs9813198	2.26307e-06	0.000373737	0.995169	1	0.99927	1.00074
Basal metabolic rate	rs9827823	1.00615e-05	0.000373686	0.978519	1.00001	0.999278	1.00074
Basal metabolic rate	rs9858533	1.91983e-05	0.000373678	0.959026	1.00002	0.999287	1.00075
Basal metabolic rate	rs9861443	3.97558e-06	0.000373765	0.991513	1	0.999272	1.00074
Basal metabolic rate	rs9888189	1.81074e-05	0.000373744	0.961359	1.00002	0.999286	1.00075
Basal metabolic rate	rs992105	1.64487e-05	0.000373671	0.964889	1.00002	0.999284	1.00075
Basal metabolic rate	rs9921107	2.47381e-05	0.000373701	0.94722	1.00002	0.999292	1.00076
Basal metabolic rate	rs9929715	4.97041e-06	0.000373686	0.989388	1	0.999273	1.00074
Basal metabolic rate	rs9931967	-2.05179e-06	0.000373697	0.995619	0.999998	0.999266	1.00073
Basal metabolic rate	rs9948863	1.72162e-05	0.000373689	0.963254	1.00002	0.999285	1.00075
Basal metabolic rate	rs9960148	5.32468e-06	0.000373668	0.988631	1.00001	0.999273	1.00074
Basal metabolic rate	rs9985795	1.37511e-05	0.000373687	0.970646	1.00001	0.999282	1.00075
Basal metabolic rate	All	5.01759e-06	0.000373523	0.989282	1.00001	0.999273	1.00074
Birth weight	rs1015521	0.000829526	0.000829565	0.317333	1.00083	0.999204	1.00246
Birth weight	rs10440833	0.000983659	0.000833041	0.23768	1.00098	0.999351	1.00262
Birth weight	rs10505073	0.000945193	0.000828598	0.253989	1.00095	0.999321	1.00257
Birth weight	rs1056204	0.0010393	0.000831565	0.211368	1.00104	0.99941	1.00267
Birth weight	rs1056567	0.000845149	0.00082788	0.307321	1.00085	0.999223	1.00247
Birth weight	rs10823318	0.000828982	0.000831629	0.318853	1.00083	0.999199	1.00246
Birth weight	rs10883846	0.000996828	0.000830371	0.22996	1.001	0.999369	1.00263
Birth weight	rs10985827	0.000880408	0.000829312	0.288412	1.00088	0.999255	1.00251
Birth weight	rs11042596	0.000752981	0.000829406	0.363954	1.00075	0.999128	1.00238
Birth weight	rs11176006	0.000832792	0.000828198	0.314634	1.00083	0.99921	1.00246
Birth weight	rs11187143	0.000795478	0.00082933	0.337467	1.0008	0.99917	1.00242
Birth weight	rs11187838	0.00093243	0.000828667	0.260497	1.00093	0.999308	1.00256
Birth weight	rs11225170	0.000864105	0.000827824	0.296566	1.00086	0.999242	1.00249
Birth weight	rs116707877	0.000935975	0.000827665	0.258114	1.00094	0.999314	1.00256
Birth weight	rs11698914	0.000694674	0.000830334	0.402806	1.00069	0.999068	1.00232
Birth weight	rs11708067	0.000654758	0.000833822	0.432308	1.00065	0.999021	1.00229
Birth weight	rs12205495	0.000914067	0.00082974	0.270622	1.00091	0.999288	1.00254
Birth weight	rs12206634	0.000900575	0.000830614	0.278264	1.0009	0.999273	1.00253
Birth weight	rs12534093	0.000996083	0.00083219	0.231329	1.001	0.999365	1.00263
Birth weight	rs12679821	0.000861952	0.000827827	0.297773	1.00086	0.99924	1.00249
Birth weight	rs12713004	0.000900102	0.00082853	0.277309	1.0009	0.999276	1.00253
Birth weight	rs12889267	0.000741392	0.000828281	0.370735	1.00074	0.999118	1.00237
Birth weight	rs13322435	0.000807173	0.000843175	0.338414	1.00081	0.999155	1.00246
Birth weight	rs1374205	0.00052294	0.000837497	0.532359	1.00052	0.998882	1.00217
Birth weight	rs150138294	0.000828897	0.000830593	0.318299	1.00083	0.999201	1.00246
Birth weight	rs1801253	0.000893738	0.000830344	0.281772	1.00089	0.999267	1.00252
Birth weight	rs181428649	0.000908539	0.000828433	0.272774	1.00091	0.999285	1.00254
Birth weight	rs2071382	0.000889948	0.000827488	0.282159	1.00089	0.999268	1.00251
Birth weight	rs2163167	0.000930495	0.000827553	0.260846	1.00093	0.999309	1.00256
Birth weight	rs222852	0.000743425	0.000835365	0.373498	1.00074	0.999107	1.00238
Birth weight	rs2344500	0.000931196	0.000828974	0.261305	1.00093	0.999307	1.00256
Birth weight	rs2423514	0.000841513	0.000828129	0.309552	1.00084	0.999219	1.00247
Birth weight	rs258781	0.000935017	0.000827582	0.258553	1.00094	0.999313	1.00256
Birth weight	rs2608029	0.00083369	0.000827572	0.313746	1.00083	0.999212	1.00246
Birth weight	rs2645715	0.000753194	0.000827663	0.36281	1.00075	0.999131	1.00238
Birth weight	rs2647873	0.000837757	0.00082782	0.311537	1.00084	0.999216	1.00246
Birth weight	rs28366133	0.000787003	0.000827488	0.341566	1.00079	0.999165	1.00241
Birth weight	rs28378473	0.000885929	0.000830991	0.286373	1.00089	0.999257	1.00252
Birth weight	rs28457693	0.000775763	0.000831446	0.350806	1.00078	0.999146	1.00241
Birth weight	rs28477757	0.000910507	0.000827694	0.271309	1.00091	0.999288	1.00254
Birth weight	rs2901307	0.000783227	0.000828167	0.344284	1.00078	0.99916	1.00241
Birth weight	rs3184504	0.00100252	0.000832459	0.228478	1.001	0.999371	1.00264
Birth weight	rs339969	0.000863893	0.00082773	0.296629	1.00086	0.999242	1.00249
Birth weight	rs34712412	0.000798084	0.000827715	0.334945	1.0008	0.999176	1.00242
Birth weight	rs34844754	0.000720351	0.000827978	0.384294	1.00072	0.999098	1.00235
Birth weight	rs35502362	0.000932019	0.000827466	0.260016	1.00093	0.99931	1.00256
Birth weight	rs36101267	0.00090686	0.000827675	0.273223	1.00091	0.999285	1.00253
Birth weight	rs36112366	0.000785703	0.000827509	0.342377	1.00079	0.999164	1.00241
Birth weight	rs3810232	0.000827566	0.000827394	0.31721	1.00083	0.999206	1.00245
Birth weight	rs4078443	0.000934719	0.000827977	0.258932	1.00094	0.999312	1.00256
Birth weight	rs41311445	0.00085923	0.000828201	0.299519	1.00086	0.999236	1.00249
Birth weight	rs4144829	0.000845702	0.000831493	0.309111	1.00085	0.999216	1.00248
Birth weight	rs4350272	0.000804131	0.000827973	0.331446	1.0008	0.999182	1.00243
Birth weight	rs45560031	0.000809883	0.000828726	0.328439	1.00081	0.999186	1.00244
Birth weight	rs4681161	0.000901396	0.000828197	0.276426	1.0009	0.999278	1.00253
Birth weight	rs4870941	0.000931063	0.000828924	0.261345	1.00093	0.999307	1.00256
Birth weight	rs4958244	0.000839379	0.000828204	0.310825	1.00084	0.999216	1.00247
Birth weight	rs5030317	0.00089771	0.000827804	0.278166	1.0009	0.999275	1.00252
Birth weight	rs515071	0.000795626	0.000828069	0.336642	1.0008	0.999173	1.00242
Birth weight	rs55958435	0.000897277	0.00083042	0.279915	1.0009	0.99927	1.00253
Birth weight	rs56356159	0.000732575	0.000828048	0.376318	1.00073	0.99911	1.00236
Birth weight	rs5762980	0.000809338	0.000827731	0.328183	1.00081	0.999187	1.00243
Birth weight	rs577044	0.000876785	0.000827476	0.289331	1.00088	0.999255	1.0025
Birth weight	rs6029174	0.00081741	0.000829453	0.324388	1.00082	0.999192	1.00245
Birth weight	rs6467157	0.000839058	0.000828099	0.310948	1.00084	0.999216	1.00247
Birth weight	rs6570509	0.000768819	0.000828963	0.353695	1.00077	0.999144	1.0024
Birth weight	rs667515	0.000887013	0.00082749	0.28375	1.00089	0.999265	1.00251
Birth weight	rs6845999	0.00090161	0.00083062	0.277715	1.0009	0.999274	1.00253
Birth weight	rs6930558	0.000907721	0.000829535	0.273844	1.00091	0.999282	1.00254
Birth weight	rs6971880	0.000762853	0.000828541	0.357197	1.00076	0.999139	1.00239
Birth weight	rs7104332	0.000932084	0.000828105	0.260351	1.00093	0.999309	1.00256
Birth weight	rs71585962	0.000923857	0.000827666	0.264328	1.00092	0.999302	1.00255
Birth weight	rs7223535	0.000908404	0.000827958	0.27257	1.00091	0.999286	1.00253
Birth weight	rs72698731	0.000872521	0.000828075	0.292032	1.00087	0.99925	1.0025
Birth weight	rs7285579	0.00081634	0.000828773	0.324625	1.00082	0.999192	1.00244
Birth weight	rs7306710	0.000778084	0.000839405	0.353954	1.00078	0.999133	1.00243
Birth weight	rs7336104	0.000786327	0.000827478	0.341976	1.00079	0.999165	1.00241
Birth weight	rs7402983	0.000796563	0.000829537	0.33693	1.0008	0.999171	1.00243
Birth weight	rs75104038	0.000848126	0.000829951	0.306829	1.00085	0.999222	1.00248
Birth weight	rs76895963	0.000911237	0.000829815	0.272152	1.00091	0.999285	1.00254
Birth weight	rs7722058	0.000807479	0.000829066	0.330076	1.00081	0.999183	1.00244
Birth weight	rs7744700	0.000824931	0.00083072	0.320695	1.00083	0.999197	1.00246
Birth weight	rs7772579	0.000916606	0.000830733	0.269866	1.00092	0.999289	1.00255
Birth weight	rs77994518	0.000798039	0.00082735	0.334759	1.0008	0.999177	1.00242
Birth weight	rs78378222	0.000713319	0.00082728	0.388552	1.00071	0.999092	1.00234
Birth weight	rs7854962	0.000899807	0.000828012	0.277166	1.0009	0.999277	1.00253
Birth weight	rs79780963	0.000942746	0.000828312	0.255057	1.00094	0.999319	1.00257
Birth weight	rs798548	0.000897352	0.000829649	0.279428	1.0009	0.999272	1.00253
Birth weight	rs8069093	0.000914964	0.000829346	0.269924	1.00092	0.99929	1.00254
Birth weight	rs9379832	0.000734948	0.000827895	0.374686	1.00074	0.999113	1.00236
Birth weight	rs9483085	0.000889108	0.000827442	0.282587	1.00089	0.999268	1.00251
Birth weight	rs9669403	0.000842938	0.000827719	0.308495	1.00084	0.999221	1.00247
Birth weight	rs9827156	0.000901599	0.000827648	0.275999	1.0009	0.99928	1.00253
Birth weight	All	0.000852134	0.00082481	0.301544	1.00085	0.999236	1.00247
Birth weight of first child	rs1015521	-0.00131186	0.00107521	0.222426	0.998689	0.996587	1.0008
Birth weight of first child	rs10762265	-0.00119626	0.00106851	0.262901	0.998804	0.996715	1.0009
Birth weight of first child	rs10830963	-0.00131305	0.00107988	0.224015	0.998688	0.996576	1.0008
Birth weight of first child	rs10843815	-0.00117304	0.00106595	0.271127	0.998828	0.996743	1.00092
Birth weight of first child	rs11641308	-0.00110963	0.00106577	0.297802	0.998891	0.996807	1.00098
Birth weight of first child	rs116786669	-0.00126439	0.00106695	0.235997	0.998736	0.99665	1.00083
Birth weight of first child	rs12205495	-0.00113365	0.00107322	0.290827	0.998867	0.996768	1.00097
Birth weight of first child	rs12909648	-0.00112309	0.00107068	0.294202	0.998878	0.996784	1.00098
Birth weight of first child	rs1374204	-0.00166784	0.00107198	0.119745	0.998334	0.996238	1.00043
Birth weight of first child	rs151240644	-0.000958762	0.00106611	0.368488	0.999042	0.996956	1.00113
Birth weight of first child	rs16939343	-0.00121057	0.00106779	0.256913	0.99879	0.996702	1.00088
Birth weight of first child	rs17033114	-0.00149111	0.00106572	0.161764	0.99851	0.996426	1.0006
Birth weight of first child	rs17097560	-0.00115949	0.00106989	0.278476	0.998841	0.996749	1.00094
Birth weight of first child	rs17367504	-0.000997072	0.00106927	0.35109	0.999003	0.996912	1.0011
Birth weight of first child	rs17666239	-0.00144452	0.00107183	0.177751	0.998557	0.996461	1.00066
Birth weight of first child	rs2061456	-0.00124581	0.00106558	0.242347	0.998755	0.996671	1.00084
Birth weight of first child	rs2131354	-0.00111662	0.00106924	0.296339	0.998884	0.996793	1.00098
Birth weight of first child	rs2168101	-0.00122098	0.00106816	0.25301	0.99878	0.996691	1.00087
Birth weight of first child	rs2647873	-0.00127532	0.00106982	0.233226	0.998725	0.996634	1.00082
Birth weight of first child	rs2795306	-0.00117586	0.00106579	0.269908	0.998825	0.996741	1.00091
Birth weight of first child	rs2918301	-0.00112459	0.00107668	0.296254	0.998876	0.99677	1.00099
Birth weight of first child	rs2964484	-0.00103324	0.00109336	0.344653	0.998967	0.996829	1.00111
Birth weight of first child	rs2971669	-0.000976695	0.00106619	0.359636	0.999024	0.996938	1.00111
Birth weight of first child	rs34295062	-0.00105316	0.0010664	0.32336	0.998947	0.996862	1.00104
Birth weight of first child	rs34417222	-0.00115026	0.00106593	0.280538	0.99885	0.996766	1.00094
Birth weight of first child	rs34471628	-0.00140953	0.00106705	0.186517	0.998591	0.996505	1.00068
Birth weight of first child	rs34573359	-0.001271	0.00107273	0.236083	0.99873	0.996632	1.00083
Birth weight of first child	rs3918226	-0.00097377	0.00106566	0.360838	0.999027	0.996942	1.00112
Birth weight of first child	rs45446698	-0.0012725	0.00107096	0.234762	0.998728	0.996634	1.00083
Birth weight of first child	rs4559047	-0.00127192	0.00106866	0.233971	0.998729	0.996639	1.00082
Birth weight of first child	rs4677883	-0.00130994	0.00107049	0.221071	0.998691	0.996598	1.00079
Birth weight of first child	rs4894405	-0.00108682	0.0010654	0.307682	0.998914	0.99683	1.001
Birth weight of first child	rs5030320	-0.00118502	0.00106635	0.266445	0.998816	0.99673	1.00091
Birth weight of first child	rs597808	-0.00100492	0.00107974	0.352008	0.998996	0.996884	1.00111
Birth weight of first child	rs62066209	-0.00103683	0.00106999	0.332544	0.998964	0.996871	1.00106
Birth weight of first child	rs62562578	-0.00114586	0.00106574	0.282295	0.998855	0.996771	1.00094
Birth weight of first child	rs6911024	-0.00131236	0.00106918	0.219655	0.998688	0.996598	1.00078
Birth weight of first child	rs7177338	-0.00115868	0.00107111	0.279363	0.998842	0.996747	1.00094
Birth weight of first child	rs72760655	-0.000994478	0.00107488	0.354863	0.999006	0.996904	1.00111
Birth weight of first child	rs75104038	-0.00125932	0.00107135	0.239811	0.998741	0.996646	1.00084
Birth weight of first child	rs7854962	-0.00114731	0.00106608	0.281837	0.998853	0.996768	1.00094
Birth weight of first child	rs7970350	-0.00131723	0.00107207	0.219191	0.998684	0.996587	1.00078
Birth weight of first child	rs9379084	-0.00125078	0.00106834	0.241689	0.99875	0.996661	1.00084
Birth weight of first child	rs9855294	-0.00118129	0.0010659	0.26775	0.998819	0.996735	1.00091
Birth weight of first child	rs9856468	-0.00160513	0.001082	0.137945	0.998396	0.996281	1.00052
Birth weight of first child	All	-0.00120254	0.00105822	0.255794	0.998798	0.996729	1.00087
Blood 1,5-anhydroglucitol (1,5-AG)	rs3800993	0.000440673	0.000951502	0.643268	1.00044	0.998577	1.00231
Blood 1,5-anhydroglucitol (1,5-AG)	rs6736412	0.000682092	0.000860435	0.427936	1.00068	0.998996	1.00237
Blood 1,5-anhydroglucitol (1,5-AG)	rs7589832	0.000754226	0.000955457	0.429886	1.00075	0.998882	1.00263
Blood 1,5-anhydroglucitol (1,5-AG)	rs9756306	0.00122124	0.000859863	0.155528	1.00122	0.999536	1.00291
Blood 1,5-anhydroglucitol (1,5-AG)	All	0.000792544	0.000782207	0.310957	1.00079	0.99926	1.00233
Blood 10-undecenoate (11:1n1)	All	-0.00135508	0.00137367	0.323903	0.998646	0.995961	1.00134
Blood 1-palmitoylglycerophosphoethanolamine	All	0.00174628	0.00148965	0.241086	1.00175	0.998827	1.00468
Blood 2-aminobutyrate	All	3.17957e-05	0.00145054	0.982512	1.00003	0.997193	1.00288
Blood 2-aminooctanoic acid	rs1165209	-0.00023952	0.000446275	0.591469	0.999761	0.998886	1.00064
Blood 2-aminooctanoic acid	rs13538	0.000747345	0.00127501	0.557776	1.00075	0.99825	1.00325
Blood 2-aminooctanoic acid	rs1466245	-0.000329524	0.000408139	0.419447	0.999671	0.998871	1.00047
Blood 2-aminooctanoic acid	All	-0.000234218	0.000398593	0.556794	0.999766	0.998985	1.00055
Blood 2-hydroxyisobutyrate	rs11160112	0.00107917	0.00111601	0.333549	1.00108	0.998892	1.00327
Blood 2-hydroxyisobutyrate	rs11635023	0.000541358	0.00097547	0.578915	1.00054	0.99863	1.00246
Blood 2-hydroxyisobutyrate	rs493519	0.0018279	0.00128691	0.155497	1.00183	0.999306	1.00436
Blood 2-hydroxyisobutyrate	All	0.00103681	0.000865479	0.230932	1.00104	0.999341	1.00274
Blood 3-methyl-2-oxovalerate	rs11084396	0.00107441	0.00322413	0.738953	1.00107	0.994769	1.00742
Blood 3-methyl-2-oxovalerate	rs1260326	0.00120796	0.00280928	0.667205	1.00121	0.995711	1.00674
Blood 3-methyl-2-oxovalerate	rs1440581	-0.0029396	0.0012865	0.022315	0.997065	0.994554	0.999582
Blood 3-methyl-2-oxovalerate	All	8.17655e-05	0.00223808	0.970857	1.00008	0.995704	1.00448
Blood 4-acetamidobutanoate	All	-0.000574337	0.000762482	0.451301	0.999426	0.997933	1.00092
Blood 5alpha-androstan-3beta,17beta-diol disulfate	rs10267212	-0.000279514	0.000613824	0.648847	0.999721	0.998518	1.00092
Blood 5alpha-androstan-3beta,17beta-diol disulfate	rs10278040	-0.000251067	0.000857671	0.769727	0.999749	0.99807	1.00143
Blood 5alpha-androstan-3beta,17beta-diol disulfate	rs2547231	-0.000276309	0.000676072	0.682761	0.999724	0.9984	1.00105
Blood 5alpha-androstan-3beta,17beta-diol disulfate	rs4149056	-0.000198648	0.00061101	0.745095	0.999801	0.998605	1.001
Blood 5alpha-androstan-3beta,17beta-diol disulfate	All	-0.000249977	0.000581241	0.667142	0.99975	0.998612	1.00089
Blood 5-alpha-pregnan-3beta,20alpha-disulfate	rs10491431	-0.000291609	0.00079412	0.713462	0.999708	0.998154	1.00127
Blood 5-alpha-pregnan-3beta,20alpha-disulfate	rs296381	0.00081146	0.0012739	0.524131	1.00081	0.998316	1.00331
Blood 5-alpha-pregnan-3beta,20alpha-disulfate	rs4149081	0.00117411	0.000932552	0.20802	1.00117	0.999347	1.00301
Blood 5-alpha-pregnan-3beta,20alpha-disulfate	All	0.000601869	0.000799773	0.451721	1.0006	0.999035	1.00217
Blood acetylcarnitine	All	0.000872421	0.000904501	0.334779	1.00087	0.9991	1.00265
Blood alanine	rs10783792	-0.00114294	0.00155948	0.463622	0.998858	0.995809	1.00192
Blood alanine	rs12578760	-0.00118531	0.00150495	0.430928	0.998815	0.995874	1.00177
Blood alanine	rs1260326	0.000460684	0.0014734	0.754533	1.00046	0.997576	1.00335
Blood alanine	rs149191093	-0.000550175	0.00150917	0.715443	0.99945	0.996498	1.00241
Blood alanine	rs2160387	-0.000574136	0.00158741	0.71759	0.999426	0.996321	1.00254
Blood alanine	rs4554975	-0.00182166	0.00115781	0.115634	0.99818	0.995917	1.00045
Blood alanine	All	-0.000853496	0.00133803	0.523556	0.999147	0.99653	1.00177
Blood albumin	All	-0.00147085	0.00367913	0.689316	0.99853	0.991356	1.00576
Blood alpha-glutamyltyrosine	rs13105073	-0.00021488	0.000583529	0.712693	0.999785	0.998642	1.00093
Blood alpha-glutamyltyrosine	rs2881913	0.000120517	0.000803272	0.880739	1.00012	0.998547	1.0017
Blood alpha-glutamyltyrosine	rs4351	0.000744013	0.000696642	0.285521	1.00074	0.999379	1.00211
Blood alpha-glutamyltyrosine	All	0.000158193	0.00050139	0.752375	1.00016	0.999176	1.00114
Blood alpha-hydroxyisovalerate	rs12141041	-0.000844702	0.00191369	0.658924	0.999156	0.995415	1.00291
Blood alpha-hydroxyisovalerate	rs2403254	0.00171765	0.00123911	0.165688	1.00172	0.999289	1.00415
Blood alpha-hydroxyisovalerate	rs893971	-0.00102056	0.00120591	0.397388	0.99898	0.996622	1.00134
Blood alpha-hydroxyisovalerate	All	-0.000423142	0.00129101	0.743093	0.999577	0.997051	1.00211
Blood androsterone sulfate	rs10278040	0.000152699	0.000856785	0.858547	1.00015	0.998475	1.00183
Blood androsterone sulfate	rs182420	-0.000145811	0.000385833	0.705496	0.999854	0.999098	1.00061
Blood androsterone sulfate	rs2404977	-7.06699e-05	0.000395176	0.85807	0.999929	0.999155	1.0007
Blood androsterone sulfate	rs7785392	-6.10381e-05	0.000383394	0.873508	0.999939	0.999188	1.00069
Blood androsterone sulfate	All	-7.70091e-05	0.000375414	0.83747	0.999923	0.999188	1.00066
Blood apolipoprotein A-I	rs113118892	0.00104714	0.000807925	0.194947	1.00105	0.999464	1.00263
Blood apolipoprotein A-I	rs144064722	0.00110243	0.000795559	0.165829	1.0011	0.999543	1.00267
Blood apolipoprotein A-I	rs1461729	0.0011969	0.00074187	0.106668	1.0012	0.999743	1.00265
Blood apolipoprotein A-I	rs174594	0.00117037	0.00078121	0.134095	1.00117	0.999639	1.00271
Blood apolipoprotein A-I	rs1883025	0.000799339	0.000730577	0.273902	1.0008	0.999368	1.00223
Blood apolipoprotein A-I	rs247617	0.000834389	0.000938692	0.374065	1.00083	0.998995	1.00268
Blood apolipoprotein A-I	rs261291	0.00107251	0.000867639	0.216412	1.00107	0.999372	1.00278
Blood apolipoprotein A-I	rs261334	0.000540411	0.000762967	0.478758	1.00054	0.999045	1.00204
Blood apolipoprotein A-I	rs4939873	0.000987167	0.000777572	0.204245	1.00099	0.999463	1.00251
Blood apolipoprotein A-I	rs5880	0.00105761	0.000812128	0.192826	1.00106	0.999466	1.00265
Blood apolipoprotein A-I	rs6494025	0.00106883	0.000804214	0.183834	1.00107	0.999493	1.00265
Blood apolipoprotein A-I	rs6507939	0.00126659	0.000755748	0.0937495	1.00127	0.999785	1.00275
Blood apolipoprotein A-I	rs75835816	0.00126854	0.000683177	0.0633359	1.00127	0.99993	1.00261
Blood apolipoprotein A-I	All	0.00104028	0.000755739	0.168667	1.00104	0.999559	1.00252
Blood apolipoprotein B	rs10056811	0.000680714	0.000497885	0.171559	1.00068	0.999705	1.00166
Blood apolipoprotein B	rs1081105	0.0005323	0.000482326	0.269762	1.00053	0.999587	1.00148
Blood apolipoprotein B	rs115849089	0.000615903	0.000495613	0.213974	1.00062	0.999645	1.00159
Blood apolipoprotein B	rs11591147	0.000570811	0.000504982	0.258325	1.00057	0.999581	1.00156
Blood apolipoprotein B	rs1168041	0.000780322	0.000455322	0.0865693	1.00078	0.999888	1.00167
Blood apolipoprotein B	rs1260326	0.000776295	0.00045804	0.0901095	1.00078	0.999879	1.00168
Blood apolipoprotein B	rs1367117	0.000570571	0.000502587	0.256263	1.00057	0.999586	1.00156
Blood apolipoprotein B	rs142130958	0.00063016	0.000514162	0.220347	1.00063	0.999622	1.00164
Blood apolipoprotein B	rs144064722	0.000662234	0.000494069	0.180126	1.00066	0.999694	1.00163
Blood apolipoprotein B	rs150617279	0.00054293	0.000474845	0.252879	1.00054	0.999612	1.00147
Blood apolipoprotein B	rs17395160	0.000685117	0.000489892	0.161961	1.00069	0.999725	1.00165
Blood apolipoprotein B	rs1883711	0.000604144	0.000490384	0.217956	1.0006	0.999643	1.00157
Blood apolipoprotein B	rs207179	0.000547236	0.000481663	0.255898	1.00055	0.999603	1.00149
Blood apolipoprotein B	rs2495477	0.000723089	0.000473664	0.126864	1.00072	0.999795	1.00165
Blood apolipoprotein B	rs2980875	0.000589664	0.000494956	0.233517	1.00059	0.99962	1.00156
Blood apolipoprotein B	rs3005923	0.000593415	0.000489803	0.22569	1.00059	0.999633	1.00155
Blood apolipoprotein B	rs62123891	0.000671845	0.000490459	0.17074	1.00067	0.999711	1.00163
Blood apolipoprotein B	rs629301	0.000521908	0.000481325	0.278225	1.00052	0.999579	1.00147
Blood apolipoprotein B	rs635634	0.000535454	0.00047176	0.256369	1.00054	0.999611	1.00146
Blood apolipoprotein B	rs6756629	0.000666845	0.000492648	0.175866	1.00067	0.999701	1.00163
Blood apolipoprotein B	rs7256200	0.000708082	0.000506334	0.161978	1.00071	0.999716	1.0017
Blood apolipoprotein B	rs7412	0.000755382	0.0005641	0.18054	1.00076	0.99965	1.00186
Blood apolipoprotein B	rs79915079	0.000554289	0.000480787	0.248961	1.00055	0.999612	1.0015
Blood apolipoprotein B	rs9639389	0.000694544	0.000487719	0.154428	1.00069	0.999739	1.00165
Blood apolipoprotein B	rs964184	0.000648769	0.000510688	0.203949	1.00065	0.999648	1.00165
Blood apolipoprotein B	All	0.000633383	0.00048088	0.187794	1.00063	0.999691	1.00158
Blood asparagine	All	0.000655007	0.000677485	0.333633	1.00066	0.999327	1.00198
Blood betaine	rs16876394	0.00025803	0.000924449	0.780155	1.00026	0.998447	1.00207
Blood betaine	rs2851391	-0.000538969	0.000692217	0.436208	0.999461	0.998106	1.00082
Blood betaine	rs495360	-0.000251541	0.000871568	0.772881	0.999748	0.998042	1.00146
Blood betaine	rs567754	0.000278551	0.000759098	0.713656	1.00028	0.998791	1.00177
Blood betaine	rs715	9.25381e-05	0.000968106	0.923849	1.00009	0.998197	1.00199
Blood betaine	All	-4.30946e-05	0.000726245	0.952682	0.999957	0.998535	1.00138
Blood bilirubin (Z,Z)	All	-9.77823e-05	0.000400015	0.806885	0.999902	0.999119	1.00069
Blood biliverdin	rs10170160	-4.78124e-05	0.000381464	0.900255	0.999952	0.999205	1.0007
Blood biliverdin	rs838705	5.81638e-05	0.000618432	0.925069	1.00006	0.998847	1.00127
Blood biliverdin	rs887829	0.00129018	0.00118006	0.274252	1.00129	0.998978	1.00361
Blood biliverdin	All	8.03807e-05	0.000424727	0.849895	1.00008	0.999248	1.00091
Blood bradykinin, des-arg(9)	rs2731672	-9.56951e-07	0.00053922	0.998584	0.999999	0.998943	1.00106
Blood bradykinin, des-arg(9)	rs4253311	0.000622992	0.00061376	0.310086	1.00062	0.99942	1.00183
Blood bradykinin, des-arg(9)	rs5030062	0.000201442	0.000459637	0.661195	1.0002	0.999301	1.0011
Blood bradykinin, des-arg(9)	All	0.000240505	0.000429789	0.57576	1.00024	0.999398	1.00108
Blood butyrylcarnitine	rs11065174	-4.05335e-05	0.000290028	0.888852	0.99996	0.999391	1.00053
Blood butyrylcarnitine	rs11065202	0.000375341	0.000432643	0.385638	1.00038	0.999527	1.00122
Blood butyrylcarnitine	rs11611311	-1.25504e-05	0.000285821	0.964976	0.999987	0.999427	1.00055
Blood butyrylcarnitine	rs1171617	-8.97467e-06	0.000284873	0.974868	0.999991	0.999433	1.00055
Blood butyrylcarnitine	rs1186055	-1.67141e-05	0.000285056	0.953243	0.999983	0.999425	1.00054
Blood butyrylcarnitine	rs2469211	3.44502e-05	0.000282466	0.902929	1.00003	0.999481	1.00059
Blood butyrylcarnitine	rs274567	1.63661e-05	0.000282579	0.953815	1.00002	0.999463	1.00057
Blood butyrylcarnitine	rs278136	5.17414e-05	0.00028277	0.854813	1.00005	0.999498	1.00061
Blood butyrylcarnitine	rs4556628	0.000128982	0.000304797	0.672169	1.00013	0.999532	1.00073
Blood butyrylcarnitine	All	3.63735e-05	0.00027947	0.896447	1.00004	0.999489	1.00058
Blood carnitine	rs11183620	0.000236472	0.0004367	0.588164	1.00024	0.999381	1.00109
Blood carnitine	rs11620955	0.000317982	0.000460161	0.489552	1.00032	0.999416	1.00122
Blood carnitine	rs11620973	0.000394148	0.000453184	0.384448	1.00039	0.999506	1.00128
Blood carnitine	rs12356193	0.000586946	0.000525385	0.263921	1.00059	0.999557	1.00162
Blood carnitine	rs12709393	0.000226141	0.000435974	0.603967	1.00023	0.999372	1.00108
Blood carnitine	rs13182512	0.000197204	0.000415619	0.635156	1.0002	0.999383	1.00101
Blood carnitine	rs1466788	0.000529494	0.000429441	0.217581	1.00053	0.999688	1.00137
Blood carnitine	rs2114713	0.000377556	0.000456532	0.408232	1.00038	0.999483	1.00127
Blood carnitine	rs2279014	0.000314509	0.000459627	0.493804	1.00031	0.999414	1.00122
Blood carnitine	rs2396004	0.000358482	0.000459006	0.434804	1.00036	0.999459	1.00126
Blood carnitine	rs3736438	0.000287236	0.000458752	0.531233	1.00029	0.999388	1.00119
Blood carnitine	rs419291	0.000328189	0.000471916	0.48678	1.00033	0.999403	1.00125
Blood carnitine	rs4860022	0.000228301	0.000439985	0.603843	1.00023	0.999366	1.00109
Blood carnitine	rs6479648	0.0003492	0.000476468	0.463624	1.00035	0.999415	1.00128
Blood carnitine	rs6862024	0.000292528	0.000458427	0.5234	1.00029	0.999394	1.00119
Blood carnitine	rs735315	0.000497964	0.000406866	0.220989	1.0005	0.999701	1.0013
Blood carnitine	rs9842133	0.000259768	0.000457473	0.570148	1.00026	0.999363	1.00116
Blood carnitine	All	0.000335832	0.000438815	0.444083	1.00034	0.999476	1.0012
Blood cis-4-decenoyl carnitine	All	0.000482486	0.000610467	0.42932	1.00048	0.999286	1.00168
Blood citrate	rs1509123	-0.000239974	0.000793715	0.762391	0.99976	0.998206	1.00132
Blood citrate	rs170149	-0.000383487	0.000822036	0.640852	0.999617	0.998007	1.00123
Blood citrate	rs6507399	-0.00089565	0.000772255	0.246136	0.999105	0.997594	1.00062
Blood citrate	rs807670	-0.000716421	0.000783503	0.360516	0.999284	0.99775	1.00082
Blood citrate	rs835154	-0.000785674	0.000787826	0.318634	0.999215	0.997673	1.00076
Blood citrate	rs868395	-0.000514273	0.000771785	0.505193	0.999486	0.997975	1.001
Blood citrate	All	-0.000594694	0.000719332	0.40839	0.999405	0.997997	1.00082
Blood citrulline	rs10164524	0.000526612	0.0016289	0.746473	1.00053	0.997338	1.00373
Blood citrulline	rs1509820	-0.00077882	0.00107586	0.469124	0.999221	0.997117	1.00133
Blood citrulline	rs1935815	0.00088518	0.0015589	0.570155	1.00089	0.997832	1.00395
Blood citrulline	rs682103	0.000690026	0.00149987	0.645474	1.00069	0.997753	1.00364
Blood citrulline	All	0.000317986	0.00116769	0.785376	1.00032	0.998031	1.00261
Blood copper	All	-0.00123954	0.000659816	0.0602968	0.998761	0.99747	1.00005
Blood creatinine	rs10265221	0.00270355	0.00133093	0.0422215	1.00271	1.00009	1.00533
Blood creatinine	rs1986734	0.00206568	0.00132642	0.119393	1.00207	0.999466	1.00468
Blood creatinine	rs2079742	0.00206209	0.00134279	0.124618	1.00206	0.99943	1.0047
Blood creatinine	rs3119311	0.0028669	0.00131578	0.0293416	1.00287	1.00029	1.00546
Blood creatinine	rs6127099	0.00294398	0.00128319	0.0217751	1.00295	1.00043	1.00547
Blood creatinine	rs61524473	0.00280933	0.00138375	0.0423336	1.00281	1.0001	1.00554
Blood creatinine	All	0.00257903	0.00121362	0.0335808	1.00258	1.0002	1.00497
Blood decanoylcarnitine	rs2062541	0.000241339	0.000560781	0.666932	1.00024	0.999143	1.00134
Blood decanoylcarnitine	rs4691536	0.000323633	0.000564268	0.566275	1.00032	0.999218	1.00143
Blood decanoylcarnitine	rs7552404	-0.00027459	0.000719432	0.702701	0.999725	0.998317	1.00114
Blood decanoylcarnitine	rs8396	0.000384302	0.000694689	0.580126	1.00038	0.999023	1.00175
Blood decanoylcarnitine	All	0.00019852	0.000539038	0.71266	1.0002	0.999142	1.00126
Blood dehydroisoandrosterone sulfate (DHEA-S)	All	-0.000136919	0.00102998	0.894246	0.999863	0.997847	1.00188
Blood dihomo-linolenate (20:3n3 or n6)	All	0.00186498	0.00096108	0.0523185	1.00187	0.999981	1.00376
Blood epiandrosterone sulfate	All	-0.0001598	0.000477503	0.737883	0.99984	0.998905	1.00078
Blood esterified cholesterol	rs1077835	0.00039545	0.000528922	0.45467	1.0004	0.999359	1.00143
Blood esterified cholesterol	rs112032422	0.000676287	0.000621355	0.276416	1.00068	0.999459	1.0019
Blood esterified cholesterol	rs11591147	0.000567429	0.00059547	0.340636	1.00057	0.9994	1.00174
Blood esterified cholesterol	rs144064722	0.000724208	0.00058105	0.212625	1.00072	0.999585	1.00186
Blood esterified cholesterol	rs174547	0.000827217	0.000523847	0.114309	1.00083	0.9998	1.00186
Blood esterified cholesterol	rs3741298	0.000667502	0.000584641	0.253567	1.00067	0.999522	1.00182
Blood esterified cholesterol	rs4075673	0.000675984	0.000590636	0.252416	1.00068	0.999518	1.00184
Blood esterified cholesterol	rs629301	0.000454762	0.000541125	0.400684	1.00045	0.999394	1.00152
Blood esterified cholesterol	rs7412	0.000920547	0.000723086	0.202989	1.00092	0.999503	1.00234
Blood esterified cholesterol	rs79225634	0.000726054	0.000586088	0.215414	1.00073	0.999577	1.00188
Blood esterified cholesterol	All	0.000654956	0.000542312	0.227158	1.00066	0.999592	1.00172
Blood free cholesterol	rs1077835	0.000690652	0.000586417	0.238897	1.00069	0.999541	1.00184
Blood free cholesterol	rs115445558	0.00117345	0.000547365	0.0320478	1.00117	1.0001	1.00225
Blood free cholesterol	rs11591147	0.00104247	0.000573016	0.06887	1.00104	0.999919	1.00217
Blood free cholesterol	rs11604424	0.00112123	0.000547835	0.0406925	1.00112	1.00005	1.0022
Blood free cholesterol	rs13392272	0.00104737	0.000562085	0.062411	1.00105	0.999946	1.00215
Blood free cholesterol	rs142130958	0.00120243	0.000595798	0.0435724	1.0012	1.00003	1.00237
Blood free cholesterol	rs144064722	0.00119102	0.000554964	0.0318632	1.00119	1.0001	1.00228
Blood free cholesterol	rs629301	0.000920176	0.000555743	0.0977709	1.00092	0.999831	1.00201
Blood free cholesterol	rs7412	0.00127353	0.000603727	0.0349059	1.00127	1.00009	1.00246
Blood free cholesterol	rs79225634	0.00118093	0.000555086	0.0333815	1.00118	1.00009	1.00227
Blood free cholesterol	All	0.00108469	0.000538129	0.0438337	1.00109	1.00003	1.00214
Blood gamma-glutamylglutamine	rs1260326	0.000262986	0.00104036	0.800434	1.00026	0.998225	1.0023
Blood gamma-glutamylglutamine	rs1751956	0.00121996	0.00148595	0.41165	1.00122	0.998309	1.00414
Blood gamma-glutamylglutamine	rs2657879	0.00191334	0.00164573	0.244989	1.00192	0.998689	1.00515
Blood gamma-glutamylglutamine	All	0.00100503	0.000969975	0.300136	1.00101	0.999104	1.00291
Blood gamma-glutamyltyrosine	rs12192718	0.00026007	0.000953819	0.785113	1.00026	0.998392	1.00213
Blood gamma-glutamyltyrosine	rs1512342	0.000804014	0.000949438	0.397089	1.0008	0.998944	1.00267
Blood gamma-glutamyltyrosine	rs875740	0.000537239	0.00095507	0.573767	1.00054	0.998666	1.00241
Blood gamma-glutamyltyrosine	rs956966	0.000139154	0.000952061	0.883794	1.00014	0.998275	1.00201
Blood gamma-glutamyltyrosine	rs9940990	7.55221e-05	0.000960364	0.93732	1.00008	0.998195	1.00196
Blood gamma-glutamyltyrosine	All	0.000364541	0.000853399	0.669261	1.00036	0.998693	1.00204
Blood glucose	rs10466351	-0.00299716	0.00136246	0.0278195	0.997007	0.994348	0.999673
Blood glucose	rs560887	-0.00291233	0.00180065	0.105797	0.997092	0.993579	1.00062
Blood glucose	rs878521	-0.00270928	0.00142579	0.0574081	0.997294	0.994511	1.00009
Blood glucose	All	-0.00287186	0.00122213	0.0187794	0.997132	0.994747	0.999524
Blood glutamine	rs11041816	0.00124637	0.000983761	0.205174	1.00125	0.999318	1.00318
Blood glutamine	rs12306007	0.000833311	0.00093361	0.372089	1.00083	0.999004	1.00267
Blood glutamine	rs1260326	0.000660542	0.00093894	0.481746	1.00066	0.998821	1.0025
Blood glutamine	rs2657879	0.00251797	0.00147949	0.0887698	1.00252	0.999618	1.00543
Blood glutamine	rs6729711	0.000879958	0.000985723	0.372016	1.00088	0.998948	1.00282
Blood glutamine	rs7078003	0.00122378	0.00101295	0.226997	1.00122	0.999239	1.00321
Blood glutamine	All	0.00108463	0.000900219	0.228262	1.00109	0.99932	1.00285
Blood glutaroyl carnitine	rs11085835	0.000508584	0.000403041	0.206997	1.00051	0.999719	1.0013
Blood glutaroyl carnitine	rs13375749	0.000400733	0.000433517	0.35529	1.0004	0.999551	1.00125
Blood glutaroyl carnitine	rs1981524	0.000434107	0.000407372	0.286592	1.00043	0.999636	1.00123
Blood glutaroyl carnitine	rs2291449	0.000455794	0.00040658	0.262269	1.00046	0.999659	1.00125
Blood glutaroyl carnitine	rs246234	0.000438353	0.00041458	0.290355	1.00044	0.999626	1.00125
Blood glutaroyl carnitine	rs6983929	0.000219637	0.000419659	0.600716	1.00022	0.999397	1.00104
Blood glutaroyl carnitine	rs715	0.00050982	0.000414211	0.218389	1.00051	0.999698	1.00132
Blood glutaroyl carnitine	rs8012	0.000726257	0.000455613	0.110931	1.00073	0.999833	1.00162
Blood glutaroyl carnitine	rs8056893	0.000122178	0.000432867	0.777749	1.00012	0.999274	1.00097
Blood glutaroyl carnitine	All	0.000422438	0.000394617	0.284394	1.00042	0.999649	1.0012
Blood glycine	rs10083777	0.000174085	0.000449425	0.698496	1.00017	0.999293	1.00106
Blood glycine	rs1047891	-0.000316722	0.00112993	0.779247	0.999683	0.997472	1.0019
Blood glycine	rs13298772	0.000250776	0.000426475	0.556519	1.00025	0.999415	1.00109
Blood glycine	rs147007805	0.000182301	0.000439043	0.677978	1.00018	0.999322	1.00104
Blood glycine	rs1992855	0.000210227	0.000401865	0.600885	1.00021	0.999423	1.001
Blood glycine	rs2169387	4.20778e-05	0.000398167	0.915837	1.00004	0.999262	1.00082
Blood glycine	All	0.000156775	0.000400416	0.695405	1.00016	0.999372	1.00094
Blood glycoproteins	rs10083777	0.000179614	0.000354822	0.61271	1.00018	0.999484	1.00088
Blood glycoproteins	rs1047891	8.7212e-05	0.000515972	0.865777	1.00009	0.999076	1.0011
Blood glycoproteins	rs10739110	0.000145581	0.000353646	0.68059	1.00015	0.999453	1.00084
Blood glycoproteins	rs10932365	0.000143843	0.000356651	0.686716	1.00014	0.999445	1.00084
Blood glycoproteins	rs10932472	0.000209615	0.000343501	0.541709	1.00021	0.999536	1.00088
Blood glycoproteins	rs10975159	0.000137958	0.00035322	0.696114	1.00014	0.999446	1.00083
Blood glycoproteins	rs114210411	0.000235436	0.000343729	0.493377	1.00024	0.999562	1.00091
Blood glycoproteins	rs115546988	0.00022323	0.000351321	0.525167	1.00022	0.999535	1.00091
Blood glycoproteins	rs117474629	0.000227402	0.000343912	0.508469	1.00023	0.999553	1.0009
Blood glycoproteins	rs13298772	0.000226626	0.000355879	0.52425	1.00023	0.999529	1.00092
Blood glycoproteins	rs139728050	0.000196247	0.000350033	0.575033	1.0002	0.99951	1.00088
Blood glycoproteins	rs140360589	0.000136717	0.000347262	0.693802	1.00014	0.999456	1.00082
Blood glycoproteins	rs1470498	0.000127976	0.00034622	0.711652	1.00013	0.99945	1.00081
Blood glycoproteins	rs149877929	0.000155276	0.000354285	0.661183	1.00016	0.999461	1.00085
Blood glycoproteins	rs1992855	0.000202119	0.000348541	0.561982	1.0002	0.999519	1.00089
Blood glycoproteins	rs2169387	9.76602e-05	0.000338457	0.772929	1.0001	0.999434	1.00076
Blood glycoproteins	rs2282160	0.000204439	0.00034729	0.556084	1.0002	0.999524	1.00089
Blood glycoproteins	rs4508540	0.000123998	0.000346929	0.720781	1.00012	0.999444	1.0008
Blood glycoproteins	rs56212035	0.000193285	0.000352187	0.583134	1.00019	0.999503	1.00088
Blood glycoproteins	rs72930513	8.75487e-05	0.000323492	0.786671	1.00009	0.999454	1.00072
Blood glycoproteins	rs72949273	0.000211525	0.00035199	0.547879	1.00021	0.999522	1.0009
Blood glycoproteins	rs74753815	0.000235292	0.00035107	0.502722	1.00024	0.999547	1.00092
Blood glycoproteins	rs7558276	0.00014532	0.000349487	0.677549	1.00015	0.99946	1.00083
Blood glycoproteins	rs7568719	0.000118018	0.000358314	0.741876	1.00012	0.999416	1.00082
Blood glycoproteins	rs7570368	0.000178262	0.000353915	0.614482	1.00018	0.999485	1.00087
Blood glycoproteins	rs77785420	9.85358e-05	0.000337786	0.770508	1.0001	0.999437	1.00076
Blood glycoproteins	rs78600267	0.000184535	0.000355239	0.603435	1.00018	0.999488	1.00088
Blood glycoproteins	All	0.000168674	0.000345828	0.625734	1.00017	0.999491	1.00085
Blood HDL diameter	rs1532085	0.000456483	0.000746846	0.541058	1.00046	0.998993	1.00192
Blood HDL diameter	rs16940011	0.00065373	0.000609049	0.283109	1.00065	0.99946	1.00185
Blood HDL diameter	rs174578	0.00080812	0.000543851	0.1373	1.00081	0.999742	1.00188
Blood HDL diameter	rs1883025	0.000409011	0.000497627	0.411121	1.00041	0.999434	1.00139
Blood HDL diameter	rs247617	0.000337909	0.000637526	0.59609	1.00034	0.999089	1.00159
Blood HDL diameter	rs6065904	0.000483727	0.000648037	0.455397	1.00048	0.999214	1.00176
Blood HDL diameter	rs6507939	0.000757082	0.000554976	0.172514	1.00076	0.999669	1.00185
Blood HDL diameter	rs67053123	0.000663054	0.000600068	0.269175	1.00066	0.999487	1.00184
Blood HDL diameter	rs7412	0.000652145	0.000608685	0.28399	1.00065	0.999459	1.00185
Blood HDL diameter	rs75551077	0.000635066	0.000614823	0.301638	1.00064	0.99943	1.00184
Blood HDL diameter	All	0.000594684	0.00056907	0.296018	1.00059	0.999479	1.00171
Blood hexadecanedioate	rs1871395	-2.73874e-05	0.00128935	0.983053	0.999973	0.997449	1.0025
Blood hexadecanedioate	rs4149032	0.000143473	0.000794733	0.856736	1.00014	0.998587	1.0017
Blood hexadecanedioate	rs6663731	-0.000464782	0.000595802	0.435335	0.999535	0.998369	1.0007
Blood hexadecanedioate	All	-0.000153682	0.000589381	0.794285	0.999846	0.998692	1.001
Blood hexanoylcarnitine	rs11161521	0.000629506	0.000967776	0.515391	1.00063	0.998733	1.00253
Blood hexanoylcarnitine	rs1171615	0.000443655	0.000489332	0.364589	1.00044	0.999485	1.0014
Blood hexanoylcarnitine	rs2070630	0.000582224	0.000486236	0.231147	1.00058	0.999629	1.00154
Blood hexanoylcarnitine	rs272869	0.000498645	0.000489847	0.308696	1.0005	0.999539	1.00146
Blood hexanoylcarnitine	All	0.000517967	0.000468958	0.269374	1.00052	0.999599	1.00144
Blood histidine	rs1801020	-0.00162636	0.00129334	0.208575	0.998375	0.995847	1.00091
Blood histidine	rs1998848	-0.00107919	0.00119171	0.365159	0.998921	0.996591	1.00126
Blood histidine	rs3733402	-0.00089522	0.00147714	0.544481	0.999105	0.996217	1.002
Blood histidine	rs73216231	-9.95058e-05	0.00136022	0.941683	0.999901	0.997238	1.00257
Blood histidine	rs7954638	-0.000540842	0.00142427	0.704144	0.999459	0.996673	1.00225
Blood histidine	All	-0.000876835	0.00117187	0.454318	0.999124	0.996831	1.00142
Blood hydroxyisovaleroyl carnitine	All	0.000160371	0.000916606	0.86111	1.00016	0.998365	1.00196
Blood isobutyrylcarnitine	rs2065396	0.000267739	0.000663603	0.686608	1.00027	0.998968	1.00157
Blood isobutyrylcarnitine	rs2404602	-2.82314e-05	0.000618363	0.963585	0.999972	0.998761	1.00118
Blood isobutyrylcarnitine	rs662138	-0.000577012	0.000918223	0.529742	0.999423	0.997626	1.00122
Blood isobutyrylcarnitine	All	-2.47377e-05	0.000573911	0.965619	0.999975	0.998851	1.0011
Blood isovalerylcarnitine	rs11950562	0.000277628	0.000748005	0.71052	1.00028	0.998812	1.00175
Blood isovalerylcarnitine	rs2079239	0.000158363	0.000584206	0.786334	1.00016	0.999014	1.0013
Blood isovalerylcarnitine	rs2291449	0.000405515	0.000581611	0.48566	1.00041	0.999266	1.00155
Blood isovalerylcarnitine	rs9635324	0.000662442	0.00071435	0.353752	1.00066	0.999263	1.00206
Blood isovalerylcarnitine	All	0.00035888	0.000558055	0.520165	1.00036	0.999265	1.00145
Blood kynurenine	rs10085935	0.00149123	0.00061064	0.0146028	1.00149	1.00029	1.00269
Blood kynurenine	rs16924894	0.00103949	0.000732808	0.156046	1.00104	0.999603	1.00248
Blood kynurenine	rs3184504	0.0014596	0.000648911	0.0244928	1.00146	1.00019	1.00274
Blood kynurenine	rs8051149	0.00185701	0.000702301	0.00818876	1.00186	1.00048	1.00324
Blood kynurenine	All	0.0014717	0.000579082	0.0110397	1.00147	1.00034	1.00261
Blood leucine	rs10923016	0.000737657	0.000611218	0.227485	1.00074	0.99954	1.00194
Blood leucine	rs1440581	0.000296196	0.000606063	0.625039	1.0003	0.999109	1.00149
Blood leucine	rs2713737	0.000658459	0.000606522	0.277642	1.00066	0.99947	1.00185
Blood leucine	rs6735596	0.00091545	0.00061524	0.136763	1.00092	0.99971	1.00212
Blood leucine	rs6737109	0.00117657	0.000566088	0.0376711	1.00118	1.00007	1.00229
Blood leucine	rs6820011	0.000881526	0.000618418	0.154026	1.00088	0.999669	1.0021
Blood leucine	rs6820313	0.000890493	0.000615148	0.147726	1.00089	0.999685	1.0021
Blood leucine	rs7584842	0.000889078	0.000617008	0.149599	1.00089	0.99968	1.0021
Blood leucine	rs7647029	0.000872838	0.000621559	0.160238	1.00087	0.999655	1.00209
Blood leucine	rs7740614	0.00103852	0.000566203	0.0666278	1.00104	0.999929	1.00215
Blood leucine	rs9541214	0.000807011	0.000618017	0.191618	1.00081	0.999596	1.00202
Blood leucine	All	0.000840198	0.000565509	0.137349	1.00084	0.999732	1.00195
Blood leucylalanine	All	-0.00107406	0.000960228	0.263331	0.998927	0.997048	1.00081
Blood levulinate (4-oxovalerate)	All	-0.000145801	0.00121678	0.904622	0.999854	0.997473	1.00224
Blood myo-inositol	All	-9.35631e-05	0.00109974	0.9322	0.999906	0.997753	1.00206
Blood N-[3-(2-Oxopyrrolidin-1-yl)propyl]acetamide	rs1005390	-0.000237743	0.000612909	0.698096	0.999762	0.998562	1.00096
Blood N-[3-(2-Oxopyrrolidin-1-yl)propyl]acetamide	rs11101730	0.000259812	0.000621484	0.67591	1.00026	0.999042	1.00148
Blood N-[3-(2-Oxopyrrolidin-1-yl)propyl]acetamide	rs12602901	-0.000185608	0.00068437	0.78623	0.999814	0.998474	1.00116
Blood N-[3-(2-Oxopyrrolidin-1-yl)propyl]acetamide	rs662138	-0.000248156	0.000656308	0.705349	0.999752	0.998467	1.00104
Blood N-[3-(2-Oxopyrrolidin-1-yl)propyl]acetamide	rs920812	8.76025e-05	0.000591596	0.882281	1.00009	0.998929	1.00125
Blood N-[3-(2-Oxopyrrolidin-1-yl)propyl]acetamide	All	-5.43026e-05	0.000564221	0.923327	0.999946	0.99884	1.00105
Blood N2,N2-dimethylguanosine	All	0.000743904	0.00110406	0.500444	1.00074	0.998581	1.00291
Blood N-acetylcarnosine	rs6804368	-0.000904014	0.000808025	0.263228	0.999096	0.997515	1.00068
Blood N-acetylcarnosine	rs7775554	-0.00055045	0.000783518	0.482345	0.99945	0.997916	1.00099
Blood N-acetylcarnosine	rs8002180	3.13404e-05	0.000842352	0.970321	1.00003	0.998382	1.00168
Blood N-acetylcarnosine	All	-0.000490997	0.00065352	0.452465	0.999509	0.99823	1.00079
Blood N-acetylglycine	rs2370998	0.000447207	0.000622322	0.472382	1.00045	0.999228	1.00167
Blood N-acetylglycine	rs715	0.00272177	0.00131294	0.038169	1.00273	1.00015	1.00531
Blood N-acetylglycine	rs7948073	0.00056244	0.000973582	0.563466	1.00056	0.998655	1.00247
Blood N-acetylglycine	All	0.000729413	0.000736136	0.32175	1.00073	0.999287	1.00217
Blood N-acetylornithine	rs2421096	-0.000167485	0.000369541	0.650387	0.999833	0.999109	1.00056
Blood N-acetylornithine	rs2685277	-0.000127553	0.000382262	0.738621	0.999872	0.999124	1.00062
Blood N-acetylornithine	rs6546815	-0.00024909	0.000300373	0.406953	0.999751	0.999163	1.00034
Blood N-acetylornithine	rs7573275	0.000164338	0.000840443	0.844972	1.00016	0.998518	1.00181
Blood N-acetylornithine	All	-0.000163087	0.000298168	0.584404	0.999837	0.999253	1.00042
Blood octadecanedioate	All	-0.000806564	0.00153572	0.599442	0.999194	0.996191	1.00221
Blood octanoylcarnitine	rs7552404	-0.000135923	0.000841566	0.871691	0.999864	0.998216	1.00151
Blood octanoylcarnitine	rs8396	0.000506903	0.00057353	0.376788	1.00051	0.999383	1.00163
Blood octanoylcarnitine	rs924135	0.000399804	0.000511143	0.434111	1.0004	0.999398	1.0014
Blood octanoylcarnitine	All	0.000347768	0.000491486	0.479203	1.00035	0.999385	1.00131
Blood O-sulfo-L-tyrosine	All	-0.00108377	0.00212822	0.610586	0.998917	0.994759	1.00309
Blood palmitoyl sphingomyelin	All	0.00102829	0.00228204	0.652276	1.00103	0.996561	1.00552
Blood phenylalanylserine	All	-0.0010087	0.000564152	0.073778	0.998992	0.997888	1.0001
Blood phosphatidylcholine and other cholines	rs1077835	0.000853871	0.000730726	0.242595	1.00085	0.999422	1.00229
Blood phosphatidylcholine and other cholines	rs11591147	0.00132686	0.000717518	0.0644233	1.00133	0.999921	1.00274
Blood phosphatidylcholine and other cholines	rs1168041	0.0018435	0.000651707	0.00467345	1.00185	1.00057	1.00313
Blood phosphatidylcholine and other cholines	rs143020224	0.00144109	0.000729416	0.0481918	1.00144	1.00001	1.00287
Blood phosphatidylcholine and other cholines	rs1532085	0.00138082	0.000798323	0.0836916	1.00138	0.999816	1.00295
Blood phosphatidylcholine and other cholines	rs17231506	0.00119638	0.000753885	0.112522	1.0012	0.999719	1.00268
Blood phosphatidylcholine and other cholines	rs17821268	0.0013697	0.000731433	0.0611194	1.00137	0.999936	1.00281
Blood phosphatidylcholine and other cholines	rs3741298	0.00147308	0.00072559	0.0423382	1.00147	1.00005	1.0029
Blood phosphatidylcholine and other cholines	rs73424577	0.00146204	0.000717755	0.0416543	1.00146	1.00006	1.00287
Blood phosphatidylcholine and other cholines	All	0.00138616	0.000663599	0.0367215	1.00139	1.00009	1.00269
Blood proline	rs11802885	0.000300068	0.000491262	0.541325	1.0003	0.999337	1.00126
Blood proline	rs2518802	5.94035e-05	0.000658647	0.928136	1.00006	0.998769	1.00135
Blood proline	rs416659	0.00052238	0.000527124	0.321685	1.00052	0.999489	1.00156
Blood proline	rs5747934	0.000783854	0.000593286	0.186432	1.00078	0.999621	1.00195
Blood proline	All	0.000427652	0.000477664	0.370628	1.00043	0.999492	1.00136
Blood propionylcarnitine	rs10128501	0.000549316	0.000916171	0.548787	1.00055	0.998754	1.00235
Blood propionylcarnitine	rs12356193	0.00117293	0.000984271	0.233389	1.00117	0.999244	1.00311
Blood propionylcarnitine	rs2715311	2.94488e-05	0.000627363	0.962561	1.00003	0.9988	1.00126
Blood propionylcarnitine	rs662138	0.000493205	0.000958086	0.606706	1.00049	0.998616	1.00237
Blood propionylcarnitine	rs7727544	0.000582791	0.000964566	0.545711	1.00058	0.998693	1.00248
Blood propionylcarnitine	All	0.000517773	0.000752621	0.491478	1.00052	0.999043	1.00199
Blood serine	rs10229446	0.000464055	0.000769365	0.546398	1.00046	0.998957	1.00197
Blood serine	rs1163251	0.00075061	0.000921627	0.415393	1.00075	0.998945	1.00256
Blood serine	rs715	0.000773034	0.000839931	0.357388	1.00077	0.999127	1.00242
Blood serine	All	0.00064503	0.000683252	0.345139	1.00065	0.999306	1.00199
Blood sphingomyelins	rs10402112	0.00190675	0.000864044	0.0273299	1.00191	1.00021	1.00361
Blood sphingomyelins	rs10468017	0.0020635	0.000846445	0.0147753	1.00207	1.0004	1.00373
Blood sphingomyelins	rs11591147	0.00177094	0.00085779	0.0389666	1.00177	1.00009	1.00346
Blood sphingomyelins	rs13392272	0.00175461	0.000833283	0.0352342	1.00176	1.00012	1.00339
Blood sphingomyelins	rs141622900	0.0023038	0.000896029	0.0101368	1.00231	1.00055	1.00407
Blood sphingomyelins	rs1800588	0.00121683	0.000874082	0.163884	1.00122	0.999504	1.00293
Blood sphingomyelins	rs629301	0.00152238	0.000839094	0.0696302	1.00152	0.999878	1.00317
Blood sphingomyelins	All	0.00178694	0.000794313	0.0244701	1.00179	1.00023	1.00335
Blood stearate (18:0)	All	-0.00122946	0.00102037	0.228234	0.998771	0.996776	1.00077
Blood succinylcarnitine	rs10988217	0.000413582	0.000419216	0.323858	1.00041	0.999592	1.00124
Blood succinylcarnitine	rs1472631	2.2227e-05	0.000597669	0.970334	1.00002	0.998851	1.00119
Blood succinylcarnitine	rs17806888	0.000492902	0.000409098	0.228261	1.00049	0.999691	1.0013
Blood succinylcarnitine	rs2686513	0.000427248	0.000408349	0.295431	1.00043	0.999627	1.00123
Blood succinylcarnitine	rs6703518	0.000450692	0.000405955	0.266912	1.00045	0.999655	1.00125
Blood succinylcarnitine	rs8060756	0.000301091	0.000406018	0.458347	1.0003	0.999505	1.0011
Blood succinylcarnitine	rs924135	0.000479885	0.000423924	0.257631	1.00048	0.999649	1.00131
Blood succinylcarnitine	All	0.000397126	0.000396524	0.316576	1.0004	0.99962	1.00118
Blood tetradecanedioate	rs12317268	7.70291e-05	0.00113112	0.945706	1.00008	0.997862	1.0023
Blood tetradecanedioate	rs4149032	0.000195408	0.000648028	0.763	1.0002	0.998926	1.00147
Blood tetradecanedioate	rs6663731	-0.000363194	0.000531675	0.494536	0.999637	0.998596	1.00068
Blood tetradecanedioate	All	-5.98775e-05	0.00051657	0.907721	0.99994	0.998928	1.00095
Blood tryptophan	rs1016522	0.000822102	0.0004506	0.0680823	1.00082	0.999939	1.00171
Blood tryptophan	rs13122250	0.00049456	0.000445134	0.266553	1.00049	0.999622	1.00137
Blood tryptophan	rs1373962	0.000659007	0.000464765	0.15621	1.00066	0.999748	1.00157
Blood tryptophan	rs1559063	0.00078929	0.000453707	0.0819211	1.00079	0.9999	1.00168
Blood tryptophan	rs2111118	0.000625727	0.000461172	0.174839	1.00063	0.999722	1.00153
Blood tryptophan	rs284191	0.000783721	0.000463698	0.0909988	1.00078	0.999875	1.00169
Blood tryptophan	rs354532	0.00076038	0.000466782	0.103316	1.00076	0.999845	1.00168
Blood tryptophan	rs38271	0.000651492	0.000464449	0.1607	1.00065	0.999741	1.00156
Blood tryptophan	rs4306882	0.00066214	0.000468545	0.157602	1.00066	0.999744	1.00158
Blood tryptophan	rs4615256	0.000842966	0.000439256	0.0549746	1.00084	0.999982	1.00171
Blood tryptophan	rs4958379	0.000564146	0.000444218	0.204094	1.00056	0.999694	1.00144
Blood tryptophan	rs603446	0.000723131	0.000464702	0.11968	1.00072	0.999812	1.00164
Blood tryptophan	rs6480970	0.000693597	0.000465469	0.136197	1.00069	0.999781	1.00161
Blood tryptophan	rs6935961	0.000847679	0.000442393	0.0553499	1.00085	0.999981	1.00172
Blood tryptophan	rs710580	0.000728086	0.000463996	0.116609	1.00073	0.999819	1.00164
Blood tryptophan	rs7463805	0.00045984	0.000440991	0.297067	1.00046	0.999596	1.00133
Blood tryptophan	rs7584842	0.000709112	0.000464955	0.12723	1.00071	0.999798	1.00162
Blood tryptophan	rs9511152	0.000652432	0.000463992	0.159686	1.00065	0.999743	1.00156
Blood tryptophan	rs972459	0.00060664	0.000456379	0.183767	1.00061	0.999712	1.0015
Blood tryptophan	All	0.000688119	0.000442131	0.119621	1.00069	0.999822	1.00156
Blood tyrosine	rs12728678	0.000781535	0.0011297	0.489058	1.00078	0.998568	1.003
Blood tyrosine	rs172650	-0.000311511	0.00117603	0.791099	0.999689	0.997387	1.002
Blood tyrosine	rs9400467	4.47247e-05	0.00136575	0.973876	1.00004	0.997371	1.00273
Blood tyrosine	All	0.000195491	0.000971076	0.840453	1.0002	0.998294	1.0021
Blood urate	All	0.000118101	0.000537396	0.826053	1.00012	0.999065	1.00117
Blood uridine	rs131794	-0.000494665	0.00139699	0.723268	0.999505	0.996772	1.00225
Blood uridine	rs2686796	0.000133487	0.00111606	0.904796	1.00013	0.997948	1.00232
Blood uridine	rs532545	0.000348567	0.00112875	0.757468	1.00035	0.998138	1.00256
Blood uridine	All	6.06067e-05	0.000975874	0.950479	1.00006	0.99815	1.00198
Blood valine	rs10211524	0.00207775	0.00128386	0.105585	1.00208	0.999561	1.0046
Blood valine	rs2072560	0.00254845	0.00116591	0.0288303	1.00255	1.00026	1.00485
Blood valine	rs7406661	0.0018037	0.00117684	0.125359	1.00181	0.999497	1.00412
Blood valine	rs7655059	0.00197809	0.00116881	0.0905692	1.00198	0.999687	1.00428
Blood valine	rs9637599	0.00162835	0.00150765	0.280115	1.00163	0.998674	1.00459
Blood valine	All	0.00203997	0.00111174	0.0665158	1.00204	0.999861	1.00423
Blood zinc	All	0.000482829	0.000786101	0.539078	1.00048	0.998943	1.00203
Body fat percentage	rs10100245	0.000262395	0.000605007	0.664503	1.00026	0.999077	1.00145
Body fat percentage	rs1013293	0.000315006	0.000603439	0.601659	1.00032	0.999133	1.0015
Body fat percentage	rs10172196	0.000235869	0.000603522	0.69593	1.00024	0.999053	1.00142
Body fat percentage	rs10259620	0.000297651	0.000604231	0.622287	1.0003	0.999114	1.00148
Body fat percentage	rs10278040	0.000279509	0.000604599	0.643863	1.00028	0.999095	1.00147
Body fat percentage	rs1038088	0.000234627	0.000603479	0.697431	1.00023	0.999052	1.00142
Body fat percentage	rs10423928	0.000311771	0.000604935	0.606288	1.00031	0.999126	1.0015
Body fat percentage	rs1046080	0.000291919	0.000605103	0.629502	1.00029	0.999106	1.00148
Body fat percentage	rs10496731	0.000268807	0.00060467	0.656643	1.00027	0.999084	1.00146
Body fat percentage	rs10499014	0.000275543	0.000604694	0.648624	1.00028	0.999091	1.00146
Body fat percentage	rs10510025	0.000284627	0.000604551	0.637778	1.00028	0.9991	1.00147
Body fat percentage	rs10514641	0.000280988	0.00060457	0.642093	1.00028	0.999096	1.00147
Body fat percentage	rs1056441	0.000324427	0.000602358	0.590166	1.00032	0.999144	1.00151
Body fat percentage	rs10756798	0.000271745	0.000605095	0.653363	1.00027	0.999086	1.00146
Body fat percentage	rs10758031	0.000223095	0.000602106	0.710992	1.00022	0.999043	1.0014
Body fat percentage	rs10766077	0.000295466	0.000604092	0.624766	1.0003	0.999112	1.00148
Body fat percentage	rs10774018	0.000242514	0.000603646	0.687869	1.00024	0.99906	1.00143
Body fat percentage	rs10791109	0.000296773	0.00060411	0.623244	1.0003	0.999113	1.00148
Body fat percentage	rs10803762	0.00025444	0.000604357	0.673749	1.00025	0.99907	1.00144
Body fat percentage	rs10830566	0.000268197	0.000604562	0.657316	1.00027	0.999084	1.00145
Body fat percentage	rs10848835	0.000291208	0.000604536	0.630015	1.00029	0.999107	1.00148
Body fat percentage	rs10854853	0.000277929	0.000604485	0.645675	1.00028	0.999094	1.00146
Body fat percentage	rs10938397	0.000245586	0.000605658	0.685119	1.00025	0.999059	1.00143
Body fat percentage	rs10947510	0.000288742	0.000604199	0.632727	1.00029	0.999105	1.00147
Body fat percentage	rs10947793	0.000201736	0.00059947	0.736476	1.0002	0.999027	1.00138
Body fat percentage	rs10954772	0.000227157	0.000603104	0.706437	1.00023	0.999046	1.00141
Body fat percentage	rs10999460	0.000261039	0.000605046	0.666151	1.00026	0.999076	1.00145
Body fat percentage	rs11012732	0.00025915	0.000605396	0.668602	1.00026	0.999073	1.00145
Body fat percentage	rs11030016	0.000307576	0.000602886	0.60993	1.00031	0.999126	1.00149
Body fat percentage	rs11042030	0.000253015	0.000604517	0.675552	1.00025	0.999069	1.00144
Body fat percentage	rs11113445	0.000225275	0.000603481	0.708931	1.00023	0.999043	1.00141
Body fat percentage	rs11119364	0.000287851	0.000604497	0.633945	1.00029	0.999103	1.00147
Body fat percentage	rs11150745	0.000286207	0.000604502	0.635885	1.00029	0.999102	1.00147
Body fat percentage	rs11258438	0.000248305	0.000603893	0.680946	1.00025	0.999065	1.00143
Body fat percentage	rs113019802	0.000287825	0.000604427	0.633936	1.00029	0.999104	1.00147
Body fat percentage	rs113230003	0.000261256	0.000604812	0.665768	1.00026	0.999076	1.00145
Body fat percentage	rs114052060	0.000267581	0.000604885	0.658223	1.00027	0.999082	1.00145
Body fat percentage	rs114295766	0.000275998	0.00060444	0.647946	1.00028	0.999092	1.00146
Body fat percentage	rs11594905	0.000272389	0.000604551	0.652303	1.00027	0.999088	1.00146
Body fat percentage	rs11603783	0.000269531	0.000604621	0.655752	1.00027	0.999085	1.00146
Body fat percentage	rs116298073	0.000262303	0.000604658	0.66443	1.00026	0.999078	1.00145
Body fat percentage	rs116399833	0.000315903	0.00060198	0.59974	1.00032	0.999136	1.0015
Body fat percentage	rs11642015	0.000281214	0.000611655	0.645689	1.00028	0.999083	1.00148
Body fat percentage	rs116792274	0.000276166	0.000604474	0.647764	1.00028	0.999092	1.00146
Body fat percentage	rs11685627	0.000282762	0.000604339	0.639866	1.00028	0.999099	1.00147
Body fat percentage	rs11695700	0.000267014	0.000604539	0.658719	1.00027	0.999083	1.00145
Body fat percentage	rs117068593	0.000257009	0.000604444	0.670692	1.00026	0.999073	1.00144
Body fat percentage	rs11742930	0.00026164	0.000604503	0.665147	1.00026	0.999077	1.00145
Body fat percentage	rs117632017	0.000299997	0.000603366	0.619044	1.0003	0.999118	1.00148
Body fat percentage	rs11781222	0.000231853	0.00060285	0.700537	1.00023	0.999051	1.00141
Body fat percentage	rs11782341	0.000247899	0.000604188	0.681586	1.00025	0.999064	1.00143
Body fat percentage	rs11786089	0.000318472	0.000602433	0.597053	1.00032	0.999138	1.0015
Body fat percentage	rs11790018	0.00031147	0.000602345	0.60509	1.00031	0.999131	1.00149
Body fat percentage	rs11810577	0.00032093	0.00060171	0.593782	1.00032	0.999142	1.0015
Body fat percentage	rs1182143	0.000272099	0.000604648	0.652701	1.00027	0.999087	1.00146
Body fat percentage	rs11852419	0.000244981	0.000603888	0.684982	1.00025	0.999062	1.00143
Body fat percentage	rs11856579	0.000280962	0.000604518	0.642096	1.00028	0.999097	1.00147
Body fat percentage	rs11857221	0.000261143	0.000604472	0.665727	1.00026	0.999077	1.00145
Body fat percentage	rs11866219	0.000203612	0.000603094	0.735656	1.0002	0.999022	1.00139
Body fat percentage	rs11873305	0.000253144	0.000605499	0.675892	1.00025	0.999067	1.00144
Body fat percentage	rs11943456	0.000294057	0.000604394	0.62659	1.00029	0.99911	1.00148
Body fat percentage	rs12037698	0.000322068	0.000602031	0.592672	1.00032	0.999142	1.0015
Body fat percentage	rs12072739	0.000275031	0.000604673	0.649223	1.00028	0.99909	1.00146
Body fat percentage	rs12124126	0.000291554	0.000604061	0.629339	1.00029	0.999108	1.00148
Body fat percentage	rs12127506	0.000318611	0.000601659	0.596421	1.00032	0.99914	1.0015
Body fat percentage	rs1218822	0.000290622	0.000604203	0.630516	1.00029	0.999107	1.00148
Body fat percentage	rs12218858	0.000255863	0.000604381	0.672042	1.00026	0.999072	1.00144
Body fat percentage	rs12339822	0.000291189	0.000604699	0.63013	1.00029	0.999106	1.00148
Body fat percentage	rs12367809	0.000346039	0.000603343	0.566282	1.00035	0.999164	1.00153
Body fat percentage	rs12370302	0.000275404	0.000604633	0.648756	1.00028	0.999091	1.00146
Body fat percentage	rs12477088	0.000272931	0.000604748	0.651764	1.00027	0.999088	1.00146
Body fat percentage	rs12477385	0.000283379	0.000604418	0.63918	1.00028	0.999099	1.00147
Body fat percentage	rs12550674	0.000253516	0.000604266	0.674819	1.00025	0.99907	1.00144
Body fat percentage	rs12568522	0.00026137	0.000604449	0.665443	1.00026	0.999077	1.00145
Body fat percentage	rs12616638	0.000268647	0.000604535	0.656763	1.00027	0.999084	1.00145
Body fat percentage	rs12619178	0.000299792	0.000603911	0.6196	1.0003	0.999117	1.00148
Body fat percentage	rs12622267	0.000297091	0.000604074	0.622852	1.0003	0.999113	1.00148
Body fat percentage	rs1262557	0.00029567	0.000604289	0.62464	1.0003	0.999112	1.00148
Body fat percentage	rs12679106	0.000271377	0.000605235	0.653877	1.00027	0.999086	1.00146
Body fat percentage	rs12702528	0.000305298	0.000603183	0.612755	1.00031	0.999123	1.00149
Body fat percentage	rs12890931	0.000228502	0.000602859	0.704665	1.00023	0.999047	1.00141
Body fat percentage	rs12901071	0.000226017	0.000602551	0.707586	1.00023	0.999045	1.00141
Body fat percentage	rs12923476	0.000199886	0.000601187	0.739522	1.0002	0.999022	1.00138
Body fat percentage	rs1296328	0.000291367	0.000604352	0.629724	1.00029	0.999107	1.00148
Body fat percentage	rs13062093	0.000314186	0.000603142	0.602426	1.00031	0.999132	1.0015
Body fat percentage	rs13069856	0.00026117	0.000604463	0.665691	1.00026	0.999077	1.00145
Body fat percentage	rs13109830	0.000206245	0.000600032	0.731055	1.00021	0.999031	1.00138
Body fat percentage	rs13135092	0.000244599	0.000605705	0.686341	1.00024	0.999058	1.00143
Body fat percentage	rs13174863	0.000283501	0.000604426	0.63904	1.00028	0.999099	1.00147
Body fat percentage	rs1322842	0.000334268	0.000599483	0.577122	1.00033	0.99916	1.00151
Body fat percentage	rs1322998	0.000266724	0.000604551	0.659073	1.00027	0.999082	1.00145
Body fat percentage	rs1324088	0.000262877	0.000604478	0.663648	1.00026	0.999079	1.00145
Body fat percentage	rs1335055	0.000295796	0.000603792	0.624207	1.0003	0.999113	1.00148
Body fat percentage	rs136309	0.00022196	0.000601768	0.712242	1.00022	0.999043	1.0014
Body fat percentage	rs141403828	0.000300198	0.000603202	0.618714	1.0003	0.999118	1.00148
Body fat percentage	rs1414506	0.000259613	0.000604508	0.667587	1.00026	0.999075	1.00145
Body fat percentage	rs1415475	0.000216239	0.00060231	0.719583	1.00022	0.999036	1.0014
Body fat percentage	rs1441264	0.000230602	0.000603214	0.702247	1.00023	0.999049	1.00141
Body fat percentage	rs145350287	0.000255343	0.000604753	0.67286	1.00026	0.99907	1.00144
Body fat percentage	rs1460940	0.00018839	0.000601822	0.754255	1.00019	0.999009	1.00137
Body fat percentage	rs147730268	0.000371125	0.000600209	0.53636	1.00037	0.999195	1.00155
Body fat percentage	rs1478804	0.000236076	0.000603001	0.695426	1.00024	0.999055	1.00142
Body fat percentage	rs1486921	0.000254685	0.000604243	0.673394	1.00025	0.999071	1.00144
Body fat percentage	rs1491592	0.000310829	0.000602706	0.606049	1.00031	0.99913	1.00149
Body fat percentage	rs1503526	0.000240634	0.00060394	0.690306	1.00024	0.999057	1.00143
Body fat percentage	rs1535274	0.000337929	0.000600976	0.573911	1.00034	0.99916	1.00152
Body fat percentage	rs1538742	0.000264491	0.000605838	0.662422	1.00026	0.999077	1.00145
Body fat percentage	rs1568489	0.000218827	0.000601872	0.716174	1.00022	0.99904	1.0014
Body fat percentage	rs157845	0.000277609	0.000604579	0.646107	1.00028	0.999093	1.00146
Body fat percentage	rs1609906	0.000249695	0.000604994	0.679809	1.00025	0.999064	1.00144
Body fat percentage	rs1653892	0.000262816	0.000604678	0.663826	1.00026	0.999078	1.00145
Body fat percentage	rs16934748	0.000299838	0.000603483	0.619298	1.0003	0.999117	1.00148
Body fat percentage	rs16940859	0.00030089	0.000603423	0.618034	1.0003	0.999119	1.00148
Body fat percentage	rs16951304	0.000287109	0.000605263	0.635248	1.00029	0.999101	1.00147
Body fat percentage	rs1701820	0.000214418	0.000601142	0.721328	1.00021	0.999037	1.00139
Body fat percentage	rs17024393	0.000302344	0.000604419	0.616918	1.0003	0.999118	1.00149
Body fat percentage	rs17115183	0.000246585	0.000603994	0.683085	1.00025	0.999063	1.00143
Body fat percentage	rs17265513	0.000305152	0.000603288	0.612986	1.00031	0.999123	1.00149
Body fat percentage	rs17296856	0.00031662	0.000604718	0.600568	1.00032	0.999132	1.0015
Body fat percentage	rs1731260	0.0002376	0.00060354	0.69382	1.00024	0.999055	1.00142
Body fat percentage	rs17704028	0.000245597	0.000603719	0.68415	1.00025	0.999063	1.00143
Body fat percentage	rs17770336	0.00026426	0.000605073	0.662299	1.00026	0.999079	1.00145
Body fat percentage	rs1783541	0.000249485	0.00060399	0.679562	1.00025	0.999066	1.00143
Body fat percentage	rs1861410	0.00021543	0.0006028	0.720805	1.00022	0.999034	1.0014
Body fat percentage	rs1881505	0.000234421	0.000602811	0.697365	1.00023	0.999053	1.00142
Body fat percentage	rs1891215	0.000282833	0.000604383	0.639806	1.00028	0.999099	1.00147
Body fat percentage	rs1928185	0.000332907	0.000603817	0.581402	1.00033	0.99915	1.00152
Body fat percentage	rs1928496	0.000284381	0.000604526	0.638055	1.00028	0.9991	1.00147
Body fat percentage	rs2002023	0.000286102	0.000604444	0.635977	1.00029	0.999102	1.00147
Body fat percentage	rs2038646	0.000292182	0.00060465	0.628936	1.00029	0.999107	1.00148
Body fat percentage	rs2042864	0.000319021	0.000602599	0.596522	1.00032	0.999138	1.0015
Body fat percentage	rs2043016	0.000301781	0.000603775	0.617199	1.0003	0.999119	1.00149
Body fat percentage	rs2052607	0.000207794	0.000602337	0.73011	1.00021	0.999028	1.00139
Body fat percentage	rs208015	0.000241733	0.000604175	0.68908	1.00024	0.999058	1.00143
Body fat percentage	rs2112347	0.000286848	0.000605288	0.635569	1.00029	0.999101	1.00147
Body fat percentage	rs2124499	0.000264293	0.000604741	0.662086	1.00026	0.999079	1.00145
Body fat percentage	rs2172131	0.000233764	0.000603649	0.69857	1.00023	0.999051	1.00142
Body fat percentage	rs217672	0.000277686	0.000604567	0.646009	1.00028	0.999093	1.00146
Body fat percentage	rs2192527	0.000269297	0.000604973	0.65622	1.00027	0.999084	1.00146
Body fat percentage	rs2239647	0.000255827	0.000604612	0.672203	1.00026	0.999071	1.00144
Body fat percentage	rs2242449	0.000233809	0.000603004	0.698208	1.00023	0.999052	1.00142
Body fat percentage	rs2243928	0.00029001	0.000604508	0.631408	1.00029	0.999106	1.00148
Body fat percentage	rs2281819	0.000260982	0.000604571	0.665973	1.00026	0.999076	1.00145
Body fat percentage	rs2289379	0.00033964	0.000600359	0.571579	1.00034	0.999163	1.00152
Body fat percentage	rs2306937	0.000254954	0.000604451	0.673174	1.00025	0.999071	1.00144
Body fat percentage	rs2318543	0.000227632	0.00060263	0.705631	1.00023	0.999047	1.00141
Body fat percentage	rs2370982	0.000271846	0.000605316	0.653361	1.00027	0.999086	1.00146
Body fat percentage	rs2371767	0.000280079	0.000604675	0.643229	1.00028	0.999095	1.00147
Body fat percentage	rs2398861	0.00029728	0.000603777	0.62246	1.0003	0.999114	1.00148
Body fat percentage	rs241459	0.000295503	0.000604598	0.625011	1.0003	0.999111	1.00148
Body fat percentage	rs2436772	0.000256387	0.000604556	0.6715	1.00026	0.999072	1.00144
Body fat percentage	rs2439823	0.00025366	0.000604851	0.674942	1.00025	0.999069	1.00144
Body fat percentage	rs2455821	0.000249603	0.000604106	0.679477	1.00025	0.999066	1.00143
Body fat percentage	rs245775	0.000292669	0.000604499	0.628279	1.00029	0.999108	1.00148
Body fat percentage	rs2477534	0.000255496	0.000604253	0.672419	1.00026	0.999072	1.00144
Body fat percentage	rs249612	0.000269895	0.000604562	0.655286	1.00027	0.999085	1.00146
Body fat percentage	rs254024	0.000250666	0.00060416	0.678215	1.00025	0.999067	1.00144
Body fat percentage	rs2606228	0.000262663	0.000604608	0.663973	1.00026	0.999078	1.00145
Body fat percentage	rs2660241	0.000230768	0.000602926	0.701908	1.00023	0.999049	1.00141
Body fat percentage	rs2665856	0.000229715	0.000602431	0.702971	1.00023	0.999049	1.00141
Body fat percentage	rs2678204	0.000258677	0.000605089	0.669014	1.00026	0.999073	1.00145
Body fat percentage	rs2798297	0.000277341	0.000604573	0.646421	1.00028	0.999093	1.00146
Body fat percentage	rs2802774	0.00028504	0.000604338	0.637171	1.00029	0.999101	1.00147
Body fat percentage	rs28434748	0.000293811	0.000603871	0.62658	1.00029	0.999111	1.00148
Body fat percentage	rs28483178	0.000259159	0.000605378	0.668582	1.00026	0.999073	1.00145
Body fat percentage	rs2855818	0.000284657	0.00060509	0.638042	1.00028	0.999099	1.00147
Body fat percentage	rs28726372	0.000268911	0.000604624	0.656495	1.00027	0.999084	1.00146
Body fat percentage	rs28893270	0.000293761	0.000604097	0.626769	1.00029	0.99911	1.00148
Body fat percentage	rs2914231	0.000291011	0.000604718	0.63035	1.00029	0.999106	1.00148
Body fat percentage	rs2943650	0.000276998	0.000605122	0.647128	1.00028	0.999091	1.00146
Body fat percentage	rs2954033	0.000283482	0.000604426	0.639062	1.00028	0.999099	1.00147
Body fat percentage	rs2980240	0.000327487	0.000602557	0.586789	1.00033	0.999147	1.00151
Body fat percentage	rs2984618	0.000260073	0.000604508	0.667034	1.00026	0.999076	1.00145
Body fat percentage	rs301806	0.000278259	0.000604665	0.645381	1.00028	0.999094	1.00146
Body fat percentage	rs314279	0.000275921	0.00060455	0.648097	1.00028	0.999091	1.00146
Body fat percentage	rs33503	0.000261529	0.000604467	0.665261	1.00026	0.999077	1.00145
Body fat percentage	rs34220678	0.000243927	0.000603686	0.686166	1.00024	0.999061	1.00143
Body fat percentage	rs34308737	0.000300865	0.000603356	0.618024	1.0003	0.999119	1.00148
Body fat percentage	rs34356467	0.00024389	0.000603625	0.686182	1.00024	0.999061	1.00143
Body fat percentage	rs34417222	0.000256435	0.000604521	0.671423	1.00026	0.999072	1.00144
Body fat percentage	rs34483452	0.000237222	0.000604774	0.694874	1.00024	0.999052	1.00142
Body fat percentage	rs34580448	0.000253355	0.000604692	0.675229	1.00025	0.999069	1.00144
Body fat percentage	rs34769775	0.000271308	0.00060479	0.653722	1.00027	0.999086	1.00146
Body fat percentage	rs34811474	0.000277411	0.000604563	0.646333	1.00028	0.999093	1.00146
Body fat percentage	rs34898535	0.000245295	0.000604891	0.685096	1.00025	0.99906	1.00143
Body fat percentage	rs34966008	0.000319265	0.000602766	0.596343	1.00032	0.999138	1.0015
Body fat percentage	rs35060985	0.000290674	0.0006051	0.630961	1.00029	0.999105	1.00148
Body fat percentage	rs35128308	0.00028241	0.000604501	0.640372	1.00028	0.999098	1.00147
Body fat percentage	rs35154152	0.00031357	0.000602429	0.602709	1.00031	0.999133	1.0015
Body fat percentage	rs35276127	0.000227805	0.000602043	0.705143	1.00023	0.999048	1.00141
Body fat percentage	rs35557355	0.000239436	0.00060335	0.691482	1.00024	0.999057	1.00142
Body fat percentage	rs35644221	0.000281681	0.000604564	0.641269	1.00028	0.999097	1.00147
Body fat percentage	rs35761930	0.000278226	0.000604541	0.645353	1.00028	0.999094	1.00146
Body fat percentage	rs35882248	0.000377584	0.000598468	0.528094	1.00038	0.999205	1.00155
Body fat percentage	rs36090025	0.000262391	0.000604453	0.664218	1.00026	0.999078	1.00145
Body fat percentage	rs3736896	0.000233081	0.000605477	0.700271	1.00023	0.999047	1.00142
Body fat percentage	rs3764002	0.000230836	0.000604304	0.702471	1.00023	0.999047	1.00142
Body fat percentage	rs3766823	0.00025375	0.000604526	0.674668	1.00025	0.999069	1.00144
Body fat percentage	rs3796658	0.00032064	0.000603017	0.594915	1.00032	0.999139	1.0015
Body fat percentage	rs3803286	0.000291926	0.000604453	0.629125	1.00029	0.999108	1.00148
Body fat percentage	rs3810291	0.000273418	0.000604809	0.651216	1.00027	0.999088	1.00146
Body fat percentage	rs3817428	0.000226451	0.000603795	0.707626	1.00023	0.999043	1.00141
Body fat percentage	rs3826226	0.000276131	0.000604492	0.647816	1.00028	0.999092	1.00146
Body fat percentage	rs3847072	0.000264995	0.000604449	0.661091	1.00027	0.999081	1.00145
Body fat percentage	rs40071	0.000280612	0.000604711	0.642617	1.00028	0.999096	1.00147
Body fat percentage	rs41310284	0.000317321	0.000602404	0.598362	1.00032	0.999137	1.0015
Body fat percentage	rs4148866	0.00024725	0.000603863	0.682212	1.00025	0.999064	1.00143
Body fat percentage	rs4238585	0.000308837	0.000602888	0.608468	1.00031	0.999128	1.00149
Body fat percentage	rs4284389	0.000276939	0.000604695	0.646965	1.00028	0.999092	1.00146
Body fat percentage	rs4402589	0.000278487	0.00060509	0.645344	1.00028	0.999093	1.00147
Body fat percentage	rs4450871	0.000304075	0.000603311	0.614254	1.0003	0.999122	1.00149
Body fat percentage	rs4477562	0.00026117	0.000604534	0.665728	1.00026	0.999077	1.00145
Body fat percentage	rs4482463	0.00027597	0.000604576	0.648053	1.00028	0.999091	1.00146
Body fat percentage	rs4502882	0.000215011	0.000601113	0.720577	1.00022	0.999037	1.00139
Body fat percentage	rs4503172	0.000258627	0.00060445	0.668744	1.00026	0.999074	1.00144
Body fat percentage	rs4547132	0.000285679	0.00060453	0.636524	1.00029	0.999101	1.00147
Body fat percentage	rs4547574	0.000233567	0.00060285	0.698432	1.00023	0.999052	1.00142
Body fat percentage	rs4549080	0.00029911	0.000604089	0.620499	1.0003	0.999115	1.00148
Body fat percentage	rs4549685	0.000265903	0.000604798	0.660186	1.00027	0.999081	1.00145
Body fat percentage	rs4619804	0.00023319	0.000603487	0.699198	1.00023	0.999051	1.00142
Body fat percentage	rs4642249	0.000282099	0.000604523	0.640752	1.00028	0.999098	1.00147
Body fat percentage	rs4690324	0.000275214	0.00060459	0.648959	1.00028	0.999091	1.00146
Body fat percentage	rs4709745	0.000270109	0.000604554	0.655027	1.00027	0.999086	1.00146
Body fat percentage	rs4718964	0.000238702	0.000604027	0.692707	1.00024	0.999055	1.00142
Body fat percentage	rs4722398	0.000280677	0.000604429	0.642385	1.00028	0.999096	1.00147
Body fat percentage	rs4727630	0.000267777	0.000604554	0.657815	1.00027	0.999083	1.00145
Body fat percentage	rs4752182	0.00025155	0.000604084	0.677107	1.00025	0.999068	1.00144
Body fat percentage	rs4759318	0.000307867	0.000603289	0.609831	1.00031	0.999126	1.00149
Body fat percentage	rs477895	0.000306618	0.00060296	0.611088	1.00031	0.999125	1.00149
Body fat percentage	rs4785955	0.000253901	0.000604215	0.674327	1.00025	0.99907	1.00144
Body fat percentage	rs479018	0.000251357	0.000604662	0.677631	1.00025	0.999067	1.00144
Body fat percentage	rs4790841	0.000284412	0.000605346	0.638474	1.00028	0.999098	1.00147
Body fat percentage	rs4821764	0.000265164	0.000605304	0.661337	1.00027	0.999079	1.00145
Body fat percentage	rs4864201	0.000313189	0.000602479	0.60318	1.00031	0.999133	1.0015
Body fat percentage	rs4876611	0.000287177	0.000605077	0.635064	1.00029	0.999102	1.00147
Body fat percentage	rs4976033	0.000254072	0.00060453	0.67428	1.00025	0.99907	1.00144
Body fat percentage	rs538656	0.000246068	0.000605768	0.68459	1.00025	0.999059	1.00143
Body fat percentage	rs539515	0.00021132	0.000605551	0.72711	1.00021	0.999025	1.0014
Body fat percentage	rs55637757	0.000255563	0.000604409	0.672419	1.00026	0.999071	1.00144
Body fat percentage	rs55714539	0.000254121	0.00060552	0.674723	1.00025	0.999068	1.00144
Body fat percentage	rs56226325	0.000257775	0.000604624	0.669861	1.00026	0.999073	1.00144
Body fat percentage	rs56288810	0.000268594	0.000604631	0.656877	1.00027	0.999084	1.00145
Body fat percentage	rs56399737	0.000251662	0.000604221	0.67704	1.00025	0.999068	1.00144
Body fat percentage	rs56803094	0.000302738	0.000603596	0.61598	1.0003	0.99912	1.00149
Body fat percentage	rs57292329	0.000249521	0.00060406	0.679554	1.00025	0.999066	1.00143
Body fat percentage	rs57866767	0.000238887	0.000604794	0.692851	1.00024	0.999054	1.00143
Body fat percentage	rs58360798	0.000252842	0.000604208	0.675604	1.00025	0.999069	1.00144
Body fat percentage	rs586461	0.000226251	0.000602539	0.707292	1.00023	0.999046	1.00141
Body fat percentage	rs591939	0.00028544	0.000604424	0.636747	1.00029	0.999101	1.00147
Body fat percentage	rs597309	0.000271413	0.000604563	0.653474	1.00027	0.999087	1.00146
Body fat percentage	rs6021948	0.000272515	0.000604715	0.652242	1.00027	0.999088	1.00146
Body fat percentage	rs61778068	0.000260935	0.000604394	0.665937	1.00026	0.999077	1.00145
Body fat percentage	rs61888762	0.000329766	0.000604506	0.585401	1.00033	0.999145	1.00152
Body fat percentage	rs61975142	0.000274147	0.000604732	0.650306	1.00027	0.999089	1.00146
Body fat percentage	rs62037365	0.000259559	0.000606652	0.668756	1.00026	0.999071	1.00145
Body fat percentage	rs62104477	0.000255331	0.000604792	0.672895	1.00026	0.99907	1.00144
Body fat percentage	rs62106258	0.000226463	0.000605651	0.708466	1.00023	0.99904	1.00141
Body fat percentage	rs62261725	0.000270924	0.000605029	0.654308	1.00027	0.999085	1.00146
Body fat percentage	rs62277722	0.000291785	0.000604034	0.629053	1.00029	0.999108	1.00148
Body fat percentage	rs62285233	0.000244052	0.000603777	0.686059	1.00024	0.999061	1.00143
Body fat percentage	rs62414900	0.000305993	0.00060321	0.611962	1.00031	0.999124	1.00149
Body fat percentage	rs62477684	0.000253001	0.000604729	0.675676	1.00025	0.999068	1.00144
Body fat percentage	rs6446187	0.000290704	0.000605518	0.631163	1.00029	0.999104	1.00148
Body fat percentage	rs6545714	0.000312587	0.000604058	0.604823	1.00031	0.999129	1.0015
Body fat percentage	rs6561937	0.00025357	0.000604342	0.674792	1.00025	0.999069	1.00144
Body fat percentage	rs6575340	0.00024622	0.000604456	0.683757	1.00025	0.999062	1.00143
Body fat percentage	rs6686901	0.000235742	0.000603809	0.696223	1.00024	0.999053	1.00142
Body fat percentage	rs6688826	0.000282862	0.000604431	0.639798	1.00028	0.999099	1.00147
Body fat percentage	rs6717858	0.000349475	0.000603514	0.562544	1.00035	0.999167	1.00153
Body fat percentage	rs6739303	0.000313175	0.000605296	0.604883	1.00031	0.999127	1.0015
Body fat percentage	rs67807996	0.000224459	0.000604201	0.710267	1.00022	0.999041	1.00141
Body fat percentage	rs6792984	0.000335773	0.000599086	0.575155	1.00034	0.999162	1.00151
Body fat percentage	rs68169458	0.000281844	0.000604547	0.641067	1.00028	0.999097	1.00147
Body fat percentage	rs6847975	0.000259662	0.000604686	0.667621	1.00026	0.999075	1.00145
Body fat percentage	rs6857	0.000269535	0.000604871	0.655882	1.00027	0.999084	1.00146
Body fat percentage	rs6861649	0.000238137	0.000603984	0.693377	1.00024	0.999055	1.00142
Body fat percentage	rs6875585	0.000258861	0.000604412	0.668444	1.00026	0.999075	1.00144
Body fat percentage	rs6888037	0.000315167	0.000602327	0.6008	1.00032	0.999135	1.0015
Body fat percentage	rs6893495	0.000250087	0.000604192	0.678933	1.00025	0.999066	1.00144
Body fat percentage	rs6927268	0.000254817	0.00060444	0.673335	1.00025	0.999071	1.00144
Body fat percentage	rs6948959	0.000255726	0.00060434	0.672187	1.00026	0.999072	1.00144
Body fat percentage	rs6977416	0.000238672	0.000603222	0.692354	1.00024	0.999057	1.00142
Body fat percentage	rs7020	0.000256291	0.000604759	0.671719	1.00026	0.999071	1.00144
Body fat percentage	rs7027304	0.000253708	0.000604178	0.674542	1.00025	0.99907	1.00144
Body fat percentage	rs704061	0.000242132	0.0006046	0.688801	1.00024	0.999058	1.00143
Body fat percentage	rs7046483	0.000252308	0.000604215	0.676254	1.00025	0.999068	1.00144
Body fat percentage	rs7094644	0.000287949	0.000604127	0.633621	1.00029	0.999104	1.00147
Body fat percentage	rs7117842	0.000255523	0.000604321	0.672421	1.00026	0.999071	1.00144
Body fat percentage	rs7124681	0.000276691	0.000606731	0.648364	1.00028	0.999088	1.00147
Body fat percentage	rs7133378	0.000232748	0.00060501	0.700458	1.00023	0.999047	1.00142
Body fat percentage	rs7135617	0.00032631	0.000601653	0.587574	1.00033	0.999147	1.00151
Body fat percentage	rs713586	0.000290813	0.000606876	0.631798	1.00029	0.999102	1.00148
Body fat percentage	rs7139583	0.000276399	0.000604897	0.647717	1.00028	0.999091	1.00146
Body fat percentage	rs7159203	0.000254231	0.000604201	0.673921	1.00025	0.99907	1.00144
Body fat percentage	rs7164727	0.000218286	0.000603141	0.717415	1.00022	0.999037	1.0014
Body fat percentage	rs71658797	0.000235739	0.000604127	0.696378	1.00024	0.999052	1.00142
Body fat percentage	rs7191938	0.000202365	0.000599117	0.735535	1.0002	0.999029	1.00138
Body fat percentage	rs7200589	0.000269282	0.000604702	0.656094	1.00027	0.999084	1.00146
Body fat percentage	rs7206608	0.000312224	0.0006025	0.604309	1.00031	0.999132	1.00149
Body fat percentage	rs7238896	0.000257394	0.000604359	0.670183	1.00026	0.999073	1.00144
Body fat percentage	rs72755233	0.000290703	0.000603965	0.630286	1.00029	0.999107	1.00148
Body fat percentage	rs72820274	0.000214191	0.000600304	0.721239	1.00021	0.999038	1.00139
Body fat percentage	rs72917533	0.000257031	0.000604316	0.670599	1.00026	0.999073	1.00144
Body fat percentage	rs72959041	0.000267658	0.000604607	0.657984	1.00027	0.999083	1.00145
Body fat percentage	rs72976986	0.000244652	0.000604541	0.685705	1.00024	0.99906	1.00143
Body fat percentage	rs72995085	0.000252386	0.000604262	0.676183	1.00025	0.999068	1.00144
Body fat percentage	rs73021485	0.000266692	0.000604587	0.65913	1.00027	0.999082	1.00145
Body fat percentage	rs73041988	0.000268968	0.00060496	0.656605	1.00027	0.999084	1.00146
Body fat percentage	rs73213501	0.000287756	0.000604263	0.633925	1.00029	0.999104	1.00147
Body fat percentage	rs73236524	0.000250127	0.000604028	0.678802	1.00025	0.999067	1.00144
Body fat percentage	rs7412	0.000278938	0.000604587	0.644533	1.00028	0.999094	1.00147
Body fat percentage	rs7442885	0.000288383	0.000604462	0.633297	1.00029	0.999104	1.00147
Body fat percentage	rs7498044	0.000311485	0.000602528	0.605181	1.00031	0.999131	1.00149
Body fat percentage	rs7498798	0.000295232	0.000603886	0.624922	1.0003	0.999112	1.00148
Body fat percentage	rs7503604	0.000310424	0.000602417	0.606345	1.00031	0.99913	1.00149
Body fat percentage	rs7519259	0.000268212	0.000604583	0.657309	1.00027	0.999084	1.00145
Body fat percentage	rs7570258	0.000294606	0.000603823	0.625619	1.00029	0.999112	1.00148
Body fat percentage	rs7571753	0.000259207	0.000604406	0.668024	1.00026	0.999075	1.00144
Body fat percentage	rs75846784	0.000264527	0.000604474	0.661665	1.00026	0.99908	1.00145
Body fat percentage	rs75854315	0.000288105	0.000604215	0.633487	1.00029	0.999104	1.00147
Body fat percentage	rs7591494	0.000282583	0.000604498	0.640166	1.00028	0.999098	1.00147
Body fat percentage	rs7601895	0.000302495	0.000603374	0.616132	1.0003	0.99912	1.00149
Body fat percentage	rs76040172	0.000254431	0.000604709	0.673937	1.00025	0.99907	1.00144
Body fat percentage	rs76095247	0.000308313	0.000602763	0.609001	1.00031	0.999127	1.00149
Body fat percentage	rs7613261	0.00029504	0.000604442	0.625465	1.0003	0.999111	1.00148
Body fat percentage	rs7630228	0.000270379	0.000604634	0.654746	1.00027	0.999086	1.00146
Body fat percentage	rs7649970	0.000299413	0.000605679	0.621064	1.0003	0.999113	1.00149
Body fat percentage	rs76824303	0.000269554	0.000604525	0.655674	1.00027	0.999085	1.00146
Body fat percentage	rs7692075	0.000248083	0.000604032	0.681284	1.00025	0.999065	1.00143
Body fat percentage	rs7700107	0.000255224	0.000604262	0.672753	1.00026	0.999071	1.00144
Body fat percentage	rs7774	0.000275776	0.000604534	0.64826	1.00028	0.999091	1.00146
Body fat percentage	rs78265103	0.000240067	0.000603926	0.69099	1.00024	0.999057	1.00142
Body fat percentage	rs78801969	0.000285538	0.000604393	0.636614	1.00029	0.999101	1.00147
Body fat percentage	rs7925100	0.000307009	0.000603292	0.610829	1.00031	0.999125	1.00149
Body fat percentage	rs79478789	0.00030398	0.000603154	0.614272	1.0003	0.999122	1.00149
Body fat percentage	rs7953	0.000312512	0.000602415	0.603924	1.00031	0.999132	1.00149
Body fat percentage	rs7959140	0.0002593	0.000604594	0.668009	1.00026	0.999075	1.00145
Body fat percentage	rs7982447	0.000288965	0.000604597	0.632689	1.00029	0.999104	1.00148
Body fat percentage	rs79869125	0.000259558	0.000604406	0.667601	1.00026	0.999075	1.00145
Body fat percentage	rs79921461	0.000244839	0.000603674	0.685051	1.00024	0.999062	1.00143
Body fat percentage	rs80135947	0.00022791	0.000605028	0.706401	1.00023	0.999043	1.00141
Body fat percentage	rs8042404	0.000276596	0.000604554	0.647296	1.00028	0.999092	1.00146
Body fat percentage	rs8087074	0.000225442	0.000602591	0.708314	1.00023	0.999045	1.00141
Body fat percentage	rs809955	0.000259987	0.000604751	0.667263	1.00026	0.999075	1.00145
Body fat percentage	rs8112818	0.000280367	0.000604788	0.642949	1.00028	0.999095	1.00147
Body fat percentage	rs815163	0.00023197	0.000602767	0.700354	1.00023	0.999051	1.00141
Body fat percentage	rs815611	0.00023376	0.000603286	0.698403	1.00023	0.999052	1.00142
Body fat percentage	rs825501	0.000327097	0.000601373	0.586498	1.00033	0.999149	1.00151
Body fat percentage	rs878206	0.00023791	0.000603191	0.693272	1.00024	0.999056	1.00142
Body fat percentage	rs879620	0.000290276	0.00060511	0.631435	1.00029	0.999105	1.00148
Body fat percentage	rs9320823	0.000307278	0.000604834	0.611428	1.00031	0.999122	1.00149
Body fat percentage	rs9358657	0.00031379	0.000602136	0.602278	1.00031	0.999134	1.0015
Body fat percentage	rs9358912	0.000182382	0.000604109	0.762726	1.00018	0.998999	1.00137
Body fat percentage	rs9394307	0.000304805	0.000603692	0.613628	1.0003	0.999122	1.00149
Body fat percentage	rs9425633	0.00027695	0.000604574	0.646887	1.00028	0.999092	1.00146
Body fat percentage	rs9471333	0.000279953	0.000605348	0.643747	1.00028	0.999094	1.00147
Body fat percentage	rs9522279	0.000230652	0.000603699	0.702414	1.00023	0.999048	1.00141
Body fat percentage	rs9551991	0.000316427	0.000602449	0.599421	1.00032	0.999136	1.0015
Body fat percentage	rs9659073	0.000271862	0.000604682	0.653003	1.00027	0.999087	1.00146
Body fat percentage	rs972283	0.000282372	0.000604968	0.640674	1.00028	0.999097	1.00147
Body fat percentage	rs9747171	0.000227756	0.000602223	0.705288	1.00023	0.999048	1.00141
Body fat percentage	rs9788550	0.000311313	0.000603339	0.605866	1.00031	0.999129	1.00149
Body fat percentage	rs9803921	0.000276832	0.000604499	0.646986	1.00028	0.999092	1.00146
Body fat percentage	rs9865173	0.000232423	0.000603166	0.699986	1.00023	0.999051	1.00142
Body fat percentage	rs9902386	0.00023575	0.000603442	0.696037	1.00024	0.999053	1.00142
Body fat percentage	rs9906944	0.0002645	0.000604834	0.661887	1.00026	0.999079	1.00145
Body fat percentage	rs9948863	0.000296588	0.000603635	0.623188	1.0003	0.999114	1.00148
Body fat percentage	All	0.000270555	0.00060319	0.653763	1.00027	0.999089	1.00145
Body mass index	rs10007906	-6.57718e-05	0.000488837	0.89297	0.999934	0.998977	1.00089
Body mass index	rs10009336	-6.00709e-05	0.00048872	0.902175	0.99994	0.998983	1.0009
Body mass index	rs1000940	-9.1961e-05	0.0004882	0.850589	0.999908	0.998952	1.00087
Body mass index	rs10058464	-9.18372e-05	0.00048777	0.850657	0.999908	0.998953	1.00086
Body mass index	rs1006353	-7.3273e-05	0.000488646	0.880803	0.999927	0.998969	1.00088
Body mass index	rs1006896	-7.73161e-05	0.000488823	0.874324	0.999923	0.998965	1.00088
Body mass index	rs10071816	-6.59074e-05	0.000488729	0.892727	0.999934	0.998977	1.00089
Body mass index	rs1007934	-7.76574e-05	0.000488613	0.873721	0.999922	0.998965	1.00088
Body mass index	rs10118866	-7.32112e-05	0.000488609	0.880894	0.999927	0.99897	1.00088
Body mass index	rs10119216	-4.54478e-05	0.000488003	0.9258	0.999955	0.998999	1.00091
Body mass index	rs10131890	-3.63005e-05	0.000487403	0.94063	0.999964	0.999009	1.00092
Body mass index	rs10132280	-5.03714e-05	0.000489113	0.917975	0.99995	0.998991	1.00091
Body mass index	rs1014194	-7.9914e-05	0.000488314	0.870004	0.99992	0.998964	1.00088
Body mass index	rs10144318	-6.29092e-05	0.000488717	0.897577	0.999937	0.99898	1.0009
Body mass index	rs10145461	-7.10162e-05	0.000488877	0.884502	0.999929	0.998971	1.00089
Body mass index	rs10146527	-6.2262e-05	0.000488852	0.898653	0.999938	0.99898	1.0009
Body mass index	rs10150964	-8.02955e-05	0.000488583	0.869461	0.99992	0.998963	1.00088
Body mass index	rs10163018	-4.74689e-05	0.000488352	0.922566	0.999953	0.998996	1.00091
Body mass index	rs10182181	-5.6052e-05	0.000490217	0.908967	0.999944	0.998984	1.00091
Body mass index	rs10192119	-3.7899e-05	0.000487965	0.938093	0.999962	0.999006	1.00092
Body mass index	rs10197031	-7.7778e-05	0.000488811	0.873577	0.999922	0.998965	1.00088
Body mass index	rs10198345	-8.07072e-05	0.000488351	0.868736	0.999919	0.998963	1.00088
Body mass index	rs1020548	-5.31996e-05	0.000488528	0.913284	0.999947	0.99899	1.0009
Body mass index	rs1021066	-8.32374e-05	0.000488091	0.864588	0.999917	0.998961	1.00087
Body mass index	rs10211055	-4.94009e-05	0.000488766	0.919493	0.999951	0.998993	1.00091
Body mass index	rs10243319	-7.74836e-05	0.000488479	0.873967	0.999923	0.998966	1.00088
Body mass index	rs10259786	-6.5002e-05	0.000488773	0.894201	0.999935	0.998978	1.00089
Body mass index	rs10263780	-3.88429e-05	0.00048792	0.936548	0.999961	0.999005	1.00092
Body mass index	rs10269783	-6.57925e-05	0.000488834	0.892936	0.999934	0.998977	1.00089
Body mass index	rs10275044	-7.48049e-05	0.000488572	0.878312	0.999925	0.998968	1.00088
Body mass index	rs1035010	-5.65162e-05	0.000488767	0.907946	0.999944	0.998986	1.0009
Body mass index	rs1038088	-8.27391e-05	0.00048839	0.865473	0.999917	0.998961	1.00087
Body mass index	rs10408013	-6.4081e-05	0.000488741	0.895685	0.999936	0.998978	1.00089
Body mass index	rs10433609	-6.56959e-05	0.000488829	0.893091	0.999934	0.998977	1.00089
Body mass index	rs10438964	-7.35176e-05	0.00048869	0.880419	0.999927	0.998969	1.00088
Body mass index	rs1045411	-6.54997e-05	0.000488834	0.893409	0.999935	0.998977	1.00089
Body mass index	rs10460960	-5.90607e-05	0.000488818	0.903831	0.999941	0.998983	1.0009
Body mass index	rs10481754	-5.47293e-05	0.000488586	0.910811	0.999945	0.998988	1.0009
Body mass index	rs10483389	-6.85747e-05	0.000488857	0.888442	0.999931	0.998974	1.00089
Body mass index	rs1048932	-5.92102e-05	0.000488922	0.903609	0.999941	0.998983	1.0009
Body mass index	rs10491182	-5.04553e-05	0.000488394	0.917718	0.99995	0.998993	1.00091
Body mass index	rs10497810	-4.15029e-05	0.000488357	0.932274	0.999959	0.999002	1.00092
Body mass index	rs10499275	-7.21169e-05	0.00048871	0.882685	0.999928	0.998971	1.00089
Body mass index	rs10510419	-5.96906e-05	0.000488811	0.902809	0.99994	0.998983	1.0009
Body mass index	rs10514222	-7.62568e-05	0.000488484	0.875947	0.999924	0.998967	1.00088
Body mass index	rs10732321	-8.00732e-05	0.000488331	0.869752	0.99992	0.998963	1.00088
Body mass index	rs10733051	-5.23344e-05	0.000488473	0.914679	0.999948	0.998991	1.00091
Body mass index	rs10745785	-5.40437e-05	0.000488599	0.911926	0.999946	0.998989	1.0009
Body mass index	rs10757826	-6.59279e-05	0.000488724	0.892692	0.999934	0.998977	1.00089
Body mass index	rs1075901	-5.31705e-05	0.000488671	0.913356	0.999947	0.99899	1.00091
Body mass index	rs10759951	-7.52066e-05	0.000488537	0.877655	0.999925	0.998968	1.00088
Body mass index	rs10765208	-9.29871e-05	0.000487141	0.848617	0.999907	0.998953	1.00086
Body mass index	rs10768994	-7.22448e-05	0.000488682	0.882472	0.999928	0.998971	1.00089
Body mass index	rs10779751	-6.36875e-05	0.000488822	0.896339	0.999936	0.998979	1.00089
Body mass index	rs10795422	-5.96392e-05	0.000488808	0.902892	0.99994	0.998983	1.0009
Body mass index	rs10797115	-5.76307e-05	0.000488784	0.906142	0.999942	0.998985	1.0009
Body mass index	rs10803762	-7.29042e-05	0.000488684	0.881408	0.999927	0.99897	1.00089
Body mass index	rs10811901	-6.50585e-05	0.000488764	0.894108	0.999935	0.998977	1.00089
Body mass index	rs10818810	-6.39966e-05	0.000488811	0.895836	0.999936	0.998978	1.00089
Body mass index	rs10818938	-6.28837e-05	0.000488796	0.897634	0.999937	0.99898	1.0009
Body mass index	rs10830452	-5.95867e-05	0.000488728	0.902961	0.99994	0.998983	1.0009
Body mass index	rs10832778	-8.12693e-05	0.000488459	0.867859	0.999919	0.998962	1.00088
Body mass index	rs10838465	-6.19367e-05	0.000488832	0.899175	0.999938	0.998981	1.0009
Body mass index	rs10840606	-7.16157e-05	0.000488753	0.883505	0.999928	0.998971	1.00089
Body mass index	rs10842240	-5.62898e-05	0.000488846	0.908328	0.999944	0.998986	1.0009
Body mass index	rs10846428	-8.63409e-05	0.000487697	0.859479	0.999914	0.998958	1.00087
Body mass index	rs10851523	-6.41525e-05	0.00048873	0.895567	0.999936	0.998978	1.00089
Body mass index	rs10878946	-0.000103001	0.000487229	0.832574	0.999897	0.998943	1.00085
Body mass index	rs10883553	-3.80224e-05	0.000487848	0.937877	0.999962	0.999006	1.00092
Body mass index	rs10883759	-6.12928e-05	0.000488762	0.900204	0.999939	0.998981	1.0009
Body mass index	rs10886017	-5.17791e-05	0.000488679	0.915616	0.999948	0.998991	1.00091
Body mass index	rs10889550	-7.01707e-05	0.000488663	0.885818	0.99993	0.998973	1.00089
Body mass index	rs10904675	-7.26956e-05	0.000488601	0.881725	0.999927	0.99897	1.00089
Body mass index	rs10915840	-7.14927e-05	0.000488682	0.883687	0.999929	0.998971	1.00089
Body mass index	rs10920678	-9.55765e-05	0.000488295	0.844817	0.999904	0.998948	1.00086
Body mass index	rs10923724	-4.51394e-05	0.000488359	0.926356	0.999955	0.998998	1.00091
Body mass index	rs10929925	-3.19186e-05	0.000488042	0.947854	0.999968	0.999012	1.00093
Body mass index	rs10938397	-8.75412e-05	0.000490132	0.858246	0.999913	0.998952	1.00087
Body mass index	rs10939792	-6.1551e-05	0.000488897	0.899813	0.999938	0.998981	1.0009
Body mass index	rs10942267	-7.17033e-05	0.000488859	0.883389	0.999928	0.998971	1.00089
Body mass index	rs10942476	-6.22891e-05	0.000488738	0.898585	0.999938	0.99898	1.0009
Body mass index	rs10962549	-6.46958e-05	0.000488932	0.894731	0.999935	0.998978	1.00089
Body mass index	rs10971721	-7.99449e-05	0.000488528	0.870011	0.99992	0.998963	1.00088
Body mass index	rs10975933	-5.20061e-05	0.000488606	0.915235	0.999948	0.998991	1.00091
Body mass index	rs10989568	-6.76576e-05	0.000488759	0.889903	0.999932	0.998975	1.00089
Body mass index	rs11001963	-9.0146e-05	0.000487692	0.853353	0.99991	0.998955	1.00087
Body mass index	rs11056875	-7.54418e-05	0.000488542	0.877277	0.999925	0.998968	1.00088
Body mass index	rs11066188	-4.87645e-05	0.000488444	0.920474	0.999951	0.998994	1.00091
Body mass index	rs11074446	-4.12625e-05	0.000488549	0.932691	0.999959	0.999002	1.00092
Body mass index	rs11075489	-5.43477e-05	0.000488644	0.911441	0.999946	0.998988	1.0009
Body mass index	rs11079849	-7.24664e-05	0.000489004	0.882191	0.999928	0.99897	1.00089
Body mass index	rs11084553	-4.74634e-05	0.00048871	0.922631	0.999953	0.998995	1.00091
Body mass index	rs11089885	-8.10906e-05	0.000488255	0.868092	0.999919	0.998962	1.00088
Body mass index	rs11096549	-5.86835e-05	0.000488679	0.904415	0.999941	0.998984	1.0009
Body mass index	rs11115176	-5.89489e-05	0.0004887	0.903989	0.999941	0.998984	1.0009
Body mass index	rs11118308	-5.84648e-05	0.000488684	0.904771	0.999942	0.998984	1.0009
Body mass index	rs11119208	-6.11885e-05	0.000488692	0.900358	0.999939	0.998981	1.0009
Body mass index	rs11121210	-6.38064e-05	0.000488753	0.896132	0.999936	0.998979	1.00089
Body mass index	rs11128904	-7.61492e-05	0.000488481	0.87612	0.999924	0.998967	1.00088
Body mass index	rs11129662	-4.57721e-05	0.000488358	0.925326	0.999954	0.998998	1.00091
Body mass index	rs11138082	-5.05504e-05	0.000488384	0.917562	0.999949	0.998993	1.00091
Body mass index	rs11138313	-6.52709e-05	0.000488767	0.893765	0.999935	0.998977	1.00089
Body mass index	rs11150911	-6.30469e-05	0.000488807	0.897373	0.999937	0.998979	1.0009
Body mass index	rs11165643	-5.1332e-05	0.000489091	0.916412	0.999949	0.998991	1.00091
Body mass index	rs11170468	-6.50738e-05	0.000488755	0.894081	0.999935	0.998977	1.00089
Body mass index	rs1117080	-4.61859e-05	0.000488177	0.924625	0.999954	0.998997	1.00091
Body mass index	rs11173522	-5.88206e-05	0.000488721	0.904201	0.999941	0.998984	1.0009
Body mass index	rs11191548	-4.50521e-05	0.000488577	0.92653	0.999955	0.998998	1.00091
Body mass index	rs11246991	-6.7392e-05	0.000488713	0.890322	0.999933	0.998975	1.00089
Body mass index	rs11251352	-5.68576e-05	0.000488666	0.907373	0.999943	0.998986	1.0009
Body mass index	rs11264483	-8.03577e-05	0.000488616	0.869369	0.99992	0.998962	1.00088
Body mass index	rs1128249	-4.18349e-05	0.000487992	0.931682	0.999958	0.999002	1.00092
Body mass index	rs11496125	-6.86975e-05	0.000489034	0.888284	0.999931	0.998973	1.00089
Body mass index	rs1150659	-6.11761e-05	0.000488796	0.9004	0.999939	0.998981	1.0009
Body mass index	rs11538	-8.47429e-05	0.000488005	0.862139	0.999915	0.998959	1.00087
Body mass index	rs1154659	-5.98822e-05	0.00048868	0.902472	0.99994	0.998983	1.0009
Body mass index	rs11577094	-7.05642e-05	0.000488673	0.885185	0.999929	0.998972	1.00089
Body mass index	rs11577179	-6.31371e-05	0.00048875	0.897215	0.999937	0.998979	1.0009
Body mass index	rs11581304	-6.17268e-05	0.000488748	0.899498	0.999938	0.998981	1.0009
Body mass index	rs1158684	-7.62859e-05	0.000488505	0.875905	0.999924	0.998967	1.00088
Body mass index	rs1158805	-8.67701e-05	0.000488362	0.858977	0.999913	0.998957	1.00087
Body mass index	rs11604688	-6.96924e-05	0.000488714	0.886603	0.99993	0.998973	1.00089
Body mass index	rs11614340	-6.82168e-05	0.000488792	0.889006	0.999932	0.998974	1.00089
Body mass index	rs11629783	-3.60338e-05	0.000487932	0.94113	0.999964	0.999008	1.00092
Body mass index	rs11635675	-7.79339e-05	0.000488575	0.873265	0.999922	0.998965	1.00088
Body mass index	rs11649864	-8.67316e-05	0.000487888	0.858904	0.999913	0.998958	1.00087
Body mass index	rs11659764	-6.62172e-05	0.000488771	0.892235	0.999934	0.998976	1.00089
Body mass index	rs11670142	-4.22048e-05	0.000488021	0.931084	0.999958	0.999002	1.00091
Body mass index	rs11672660	-3.52509e-05	0.00048941	0.94258	0.999965	0.999006	1.00092
Body mass index	rs1169091	-4.34932e-05	0.000487925	0.928971	0.999957	0.999001	1.00091
Body mass index	rs11702843	-5.47938e-05	0.000488561	0.910702	0.999945	0.998988	1.0009
Body mass index	rs11708733	-6.51066e-05	0.000488722	0.894021	0.999935	0.998978	1.00089
Body mass index	rs11713193	-5.52588e-05	0.000489465	0.910113	0.999945	0.998986	1.0009
Body mass index	rs11736228	-5.95553e-05	0.00048878	0.903022	0.99994	0.998983	1.0009
Body mass index	rs11738695	-8.15703e-05	0.000488211	0.867307	0.999918	0.998962	1.00088
Body mass index	rs11739877	-5.38368e-05	0.000488625	0.912267	0.999946	0.998989	1.0009
Body mass index	rs11753081	-6.20437e-05	0.000488758	0.898987	0.999938	0.998981	1.0009
Body mass index	rs11754747	-7.8824e-05	0.000488348	0.871771	0.999921	0.998965	1.00088
Body mass index	rs11781222	-8.44561e-05	0.000488197	0.862655	0.999916	0.998959	1.00087
Body mass index	rs11790280	-8.0836e-05	0.00048826	0.868504	0.999919	0.998963	1.00088
Body mass index	rs11792311	-7.17956e-05	0.000488768	0.883218	0.999928	0.998971	1.00089
Body mass index	rs11855853	-6.26746e-05	0.000488829	0.89798	0.999937	0.99898	1.0009
Body mass index	rs11866815	-6.24765e-05	0.00048886	0.898307	0.999938	0.99898	1.0009
Body mass index	rs1187352	-4.76223e-05	0.000488413	0.922326	0.999952	0.998996	1.00091
Body mass index	rs11880870	-4.55262e-05	0.000488963	0.925818	0.999955	0.998997	1.00091
Body mass index	rs11889536	-3.24396e-05	0.000487967	0.946996	0.999968	0.999012	1.00092
Body mass index	rs11904490	-8.07915e-05	0.000488219	0.868565	0.999919	0.998963	1.00088
Body mass index	rs11917965	-3.17713e-05	0.000487217	0.948007	0.999968	0.999014	1.00092
Body mass index	rs11945861	-9.5997e-05	0.000487795	0.843986	0.999904	0.998948	1.00086
Body mass index	rs11951673	-8.04584e-05	0.000488484	0.869172	0.99992	0.998963	1.00088
Body mass index	rs1199334	-6.07266e-05	0.000488753	0.901119	0.999939	0.998982	1.0009
Body mass index	rs12033257	-5.02248e-05	0.000488727	0.918148	0.99995	0.998992	1.00091
Body mass index	rs12035149	-6.52469e-05	0.000488805	0.893812	0.999935	0.998977	1.00089
Body mass index	rs12041258	-6.59245e-05	0.000488829	0.892721	0.999934	0.998977	1.00089
Body mass index	rs12042959	-4.37889e-05	0.000488022	0.928504	0.999956	0.999	1.00091
Body mass index	rs12044597	-3.61138e-05	0.000488233	0.941035	0.999964	0.999007	1.00092
Body mass index	rs12065553	-5.8048e-05	0.000488698	0.905449	0.999942	0.998985	1.0009
Body mass index	rs12098284	-4.92621e-05	0.000488532	0.91968	0.999951	0.998994	1.00091
Body mass index	rs12101393	-4.48637e-05	0.000488132	0.92677	0.999955	0.998999	1.00091
Body mass index	rs12147845	-6.70629e-05	0.000488837	0.890882	0.999933	0.998975	1.00089
Body mass index	rs12148330	-5.79635e-05	0.000488727	0.905591	0.999942	0.998985	1.0009
Body mass index	rs12149756	-6.85041e-05	0.00048874	0.88853	0.999932	0.998974	1.00089
Body mass index	rs12150665	-3.34478e-05	0.000488244	0.945383	0.999967	0.99901	1.00092
Body mass index	rs1218822	-5.05211e-05	0.00048885	0.917688	0.99995	0.998992	1.00091
Body mass index	rs12189178	-5.16722e-05	0.000488592	0.915775	0.999948	0.998991	1.00091
Body mass index	rs12206564	-9.12274e-05	0.000487855	0.851663	0.999909	0.998953	1.00087
Body mass index	rs12299814	-6.69926e-05	0.00048886	0.891	0.999933	0.998975	1.00089
Body mass index	rs12325419	-6.01733e-05	0.000488781	0.902021	0.99994	0.998982	1.0009
Body mass index	rs12364470	-8.67377e-05	0.000488354	0.859027	0.999913	0.998957	1.00087
Body mass index	rs12369179	-5.36957e-06	0.000487723	0.991216	0.999995	0.999039	1.00095
Body mass index	rs1241986	-6.51831e-05	0.000488746	0.893902	0.999935	0.998977	1.00089
Body mass index	rs12422552	-8.38643e-05	0.000488316	0.863641	0.999916	0.99896	1.00087
Body mass index	rs12429545	-7.35632e-05	0.000489215	0.880473	0.999926	0.998968	1.00089
Body mass index	rs12439798	-6.38228e-05	0.00048884	0.896124	0.999936	0.998979	1.00089
Body mass index	rs12439829	-5.16276e-05	0.00048849	0.91583	0.999948	0.998991	1.00091
Body mass index	rs12443621	-5.3186e-05	0.00048851	0.913303	0.999947	0.99899	1.0009
Body mass index	rs12446632	-5.56286e-05	0.000489411	0.909504	0.999944	0.998986	1.0009
Body mass index	rs12448257	-5.97331e-05	0.000488909	0.902759	0.99994	0.998983	1.0009
Body mass index	rs12448738	-6.34708e-05	0.000488794	0.896684	0.999937	0.998979	1.00089
Body mass index	rs12449219	-7.15793e-05	0.000488656	0.883541	0.999928	0.998971	1.00089
Body mass index	rs12454204	-7.87032e-05	0.000488769	0.872075	0.999921	0.998964	1.00088
Body mass index	rs12454712	-5.60643e-05	0.000488813	0.908687	0.999944	0.998986	1.0009
Body mass index	rs12468863	-8.39183e-05	0.000488676	0.863653	0.999916	0.998959	1.00087
Body mass index	rs12476772	-7.49684e-05	0.000488663	0.878071	0.999925	0.998968	1.00088
Body mass index	rs12477088	-6.34757e-05	0.000488928	0.896704	0.999937	0.998979	1.0009
Body mass index	rs12519552	-7.9208e-05	0.000488308	0.871141	0.999921	0.998964	1.00088
Body mass index	rs12519652	-7.36117e-05	0.000488533	0.880229	0.999926	0.998969	1.00088
Body mass index	rs12564992	-6.65381e-05	0.000488806	0.891723	0.999934	0.998976	1.00089
Body mass index	rs12589208	-6.69628e-05	0.000488719	0.891017	0.999933	0.998976	1.00089
Body mass index	rs12593036	-5.76404e-05	0.00048885	0.906139	0.999942	0.998985	1.0009
Body mass index	rs12595158	-6.35354e-05	0.000488796	0.89658	0.999937	0.998979	1.00089
Body mass index	rs12602912	-7.93917e-05	0.000488656	0.870936	0.999921	0.998963	1.00088
Body mass index	rs1260326	-8.57815e-05	0.000487957	0.860453	0.999914	0.998958	1.00087
Body mass index	rs12615778	-5.33482e-05	0.000488482	0.913034	0.999947	0.99899	1.0009
Body mass index	rs12620249	-5.69846e-05	0.000488618	0.907158	0.999943	0.998986	1.0009
Body mass index	rs12628891	-3.96573e-05	0.000487716	0.935194	0.99996	0.999005	1.00092
Body mass index	rs12629015	-6.28313e-05	0.000488739	0.897707	0.999937	0.99898	1.0009
Body mass index	rs12630999	-9.30148e-05	0.00048832	0.848933	0.999907	0.99895	1.00086
Body mass index	rs1263618	-6.49503e-05	0.000488789	0.894288	0.999935	0.998977	1.00089
Body mass index	rs12675063	-7.29617e-05	0.000488621	0.8813	0.999927	0.99897	1.00089
Body mass index	rs12680842	-7.73717e-05	0.00048861	0.87418	0.999923	0.998965	1.00088
Body mass index	rs12705977	-9.33579e-05	0.000488061	0.848304	0.999907	0.998951	1.00086
Body mass index	rs1275691	-5.18428e-05	0.000488419	0.915468	0.999948	0.998991	1.00091
Body mass index	rs12759296	-7.59684e-05	0.00048851	0.876419	0.999924	0.998967	1.00088
Body mass index	rs12762034	-4.52073e-05	0.000488478	0.926263	0.999955	0.998998	1.00091
Body mass index	rs12776880	-3.31497e-05	0.000487497	0.945786	0.999967	0.999012	1.00092
Body mass index	rs1277723	-6.68283e-05	0.000488707	0.891232	0.999933	0.998976	1.00089
Body mass index	rs12779328	-5.82598e-05	0.000488653	0.905097	0.999942	0.998984	1.0009
Body mass index	rs12779943	-5.34233e-05	0.000488641	0.91294	0.999947	0.998989	1.0009
Body mass index	rs1285245	-8.18882e-05	0.00048842	0.866851	0.999918	0.998961	1.00088
Body mass index	rs12885454	-6.41445e-05	0.000489067	0.895651	0.999936	0.998978	1.00089
Body mass index	rs12888545	-4.70164e-05	0.000488412	0.923311	0.999953	0.998996	1.00091
Body mass index	rs12904761	-6.78677e-05	0.000488712	0.889552	0.999932	0.998975	1.00089
Body mass index	rs12905439	-8.23947e-05	0.000488365	0.86602	0.999918	0.998961	1.00088
Body mass index	rs12922346	-6.50587e-05	0.000488802	0.894116	0.999935	0.998977	1.00089
Body mass index	rs12939549	-4.80015e-05	0.000488956	0.921796	0.999952	0.998994	1.00091
Body mass index	rs12953970	-6.24134e-05	0.000488714	0.898379	0.999938	0.99898	1.0009
Body mass index	rs1296328	-5.01999e-05	0.000488924	0.918221	0.99995	0.998992	1.00091
Body mass index	rs12964689	-8.84289e-05	0.000489011	0.856499	0.999912	0.998954	1.00087
Body mass index	rs12989476	-5.51935e-05	0.000488735	0.910085	0.999945	0.998987	1.0009
Body mass index	rs13001304	-8.68576e-05	0.000487741	0.858659	0.999913	0.998958	1.00087
Body mass index	rs13012099	-6.624e-05	0.000488863	0.892218	0.999934	0.998976	1.00089
Body mass index	rs13021737	-2.05991e-05	0.000491468	0.966568	0.999979	0.999017	1.00094
Body mass index	rs13034320	-7.91571e-05	0.000488302	0.871222	0.999921	0.998964	1.00088
Body mass index	rs1304070	-7.06727e-05	0.000488717	0.88502	0.999929	0.998972	1.00089
Body mass index	rs13047416	-5.71529e-05	0.000488886	0.906936	0.999943	0.998985	1.0009
Body mass index	rs13063194	-8.86502e-05	0.000488115	0.855883	0.999911	0.998955	1.00087
Body mass index	rs13072095	-7.12772e-05	0.000488616	0.88402	0.999929	0.998972	1.00089
Body mass index	rs13105058	-5.45639e-05	0.000488609	0.911083	0.999945	0.998988	1.0009
Body mass index	rs13107325	-8.95033e-05	0.000489237	0.854841	0.999911	0.998952	1.00087
Body mass index	rs13110266	-8.41172e-05	0.000488236	0.863211	0.999916	0.998959	1.00087
Body mass index	rs13153166	-6.46948e-05	0.000488739	0.894691	0.999935	0.998978	1.00089
Body mass index	rs13159555	-6.7762e-05	0.000488714	0.889724	0.999932	0.998975	1.00089
Body mass index	rs13168288	-6.48287e-05	0.000488777	0.894482	0.999935	0.998978	1.00089
Body mass index	rs13174863	-5.69957e-05	0.000488801	0.907175	0.999943	0.998985	1.0009
Body mass index	rs13184896	-7.79039e-05	0.000488693	0.873344	0.999922	0.998965	1.00088
Body mass index	rs13191362	-5.54868e-05	0.000488891	0.909638	0.999945	0.998987	1.0009
Body mass index	rs13201877	-7.88593e-05	0.000488366	0.871719	0.999921	0.998964	1.00088
Body mass index	rs1320903	-5.83028e-05	0.000489235	0.90514	0.999942	0.998983	1.0009
Body mass index	rs13209872	-7.30845e-05	0.000488859	0.881159	0.999927	0.998969	1.00089
Body mass index	rs13227658	-8.12537e-05	0.000488778	0.867969	0.999919	0.998961	1.00088
Body mass index	rs13240600	-7.1163e-05	0.000488891	0.884269	0.999929	0.998971	1.00089
Body mass index	rs13250058	-7.45154e-05	0.000488567	0.878778	0.999926	0.998968	1.00088
Body mass index	rs13263601	-7.0415e-05	0.000488896	0.885478	0.99993	0.998972	1.00089
Body mass index	rs13266989	-4.90387e-05	0.000488395	0.92002	0.999951	0.998994	1.00091
Body mass index	rs13267015	-7.09224e-05	0.000488655	0.884602	0.999929	0.998972	1.00089
Body mass index	rs13290794	-6.76611e-05	0.000488864	0.88992	0.999932	0.998975	1.00089
Body mass index	rs13292976	-7.09269e-05	0.00048882	0.884633	0.999929	0.998972	1.00089
Body mass index	rs13298062	-6.82266e-05	0.000488735	0.888977	0.999932	0.998974	1.00089
Body mass index	rs1330052	-6.52499e-05	0.000488839	0.893814	0.999935	0.998977	1.00089
Body mass index	rs13329567	-6.35937e-05	0.000489444	0.896621	0.999936	0.998978	1.0009
Body mass index	rs1336486	-5.55037e-05	0.000488801	0.909594	0.999945	0.998987	1.0009
Body mass index	rs13380104	-9.34141e-05	0.000488128	0.848234	0.999907	0.99895	1.00086
Body mass index	rs13417156	-4.73371e-05	0.000488641	0.922826	0.999953	0.998995	1.00091
Body mass index	rs13425435	-5.61619e-05	0.000488709	0.908509	0.999944	0.998986	1.0009
Body mass index	rs13432055	-6.00831e-05	0.000488727	0.902156	0.99994	0.998983	1.0009
Body mass index	rs1345942	-7.24373e-05	0.000488634	0.88215	0.999928	0.99897	1.00089
Body mass index	rs1358980	-7.87904e-05	0.000488559	0.87188	0.999921	0.998964	1.00088
Body mass index	rs1361739	-4.65118e-05	0.000488842	0.924198	0.999954	0.998996	1.00091
Body mass index	rs1363695	-5.70184e-05	0.000488675	0.907114	0.999943	0.998986	1.0009
Body mass index	rs1365466	-3.73571e-05	0.000487868	0.938964	0.999963	0.999007	1.00092
Body mass index	rs1371108	-7.23295e-05	0.000488706	0.882341	0.999928	0.99897	1.00089
Body mass index	rs1399471	-4.16275e-05	0.000488082	0.932032	0.999958	0.999002	1.00092
Body mass index	rs1402025	-8.18362e-05	0.000488206	0.866877	0.999918	0.998962	1.00088
Body mass index	rs1409818	-7.35128e-05	0.000488681	0.880425	0.999927	0.998969	1.00088
Body mass index	rs1412235	-7.45555e-05	0.000489393	0.878917	0.999925	0.998967	1.00089
Body mass index	rs1420341	-7.45073e-05	0.000488579	0.878794	0.999926	0.998968	1.00088
Body mass index	rs1421334	-9.03448e-05	0.000488017	0.85313	0.99991	0.998954	1.00087
Body mass index	rs1430387	-4.78708e-05	0.000488436	0.921926	0.999952	0.998995	1.00091
Body mass index	rs1431659	-5.76215e-05	0.00048906	0.90621	0.999942	0.998984	1.0009
Body mass index	rs1445305	-5.69067e-05	0.000488618	0.907284	0.999943	0.998986	1.0009
Body mass index	rs1452075	-3.32063e-05	0.000487795	0.945726	0.999967	0.999011	1.00092
Body mass index	rs1455137	-5.85698e-05	0.000488681	0.9046	0.999941	0.998984	1.0009
Body mass index	rs1465900	-5.02231e-05	0.0004884	0.918096	0.99995	0.998993	1.00091
Body mass index	rs1467693	-6.79174e-05	0.000488744	0.889479	0.999932	0.998975	1.00089
Body mass index	rs1476322	-4.95486e-05	0.000488393	0.919191	0.999951	0.998994	1.00091
Body mass index	rs1477199	-5.143e-05	0.000488804	0.916204	0.999949	0.998991	1.00091
Body mass index	rs1485038	-6.54204e-05	0.000488773	0.893524	0.999935	0.998977	1.00089
Body mass index	rs1496742	-6.2456e-05	0.000488723	0.898312	0.999938	0.99898	1.0009
Body mass index	rs1503526	-8.17289e-05	0.000488599	0.867156	0.999918	0.998961	1.00088
Body mass index	rs1511471	-4.67337e-05	0.000488244	0.923745	0.999953	0.998997	1.00091
Body mass index	rs1512914	-6.7719e-05	0.000488801	0.889813	0.999932	0.998975	1.00089
Body mass index	rs1522569	-7.60124e-05	0.000488711	0.876398	0.999924	0.998967	1.00088
Body mass index	rs1523768	-8.11746e-05	0.000488312	0.867972	0.999919	0.998962	1.00088
Body mass index	rs1524277	-6.0877e-05	0.000488745	0.900874	0.999939	0.998982	1.0009
Body mass index	rs1526665	-4.29513e-05	0.00048816	0.929888	0.999957	0.999001	1.00091
Body mass index	rs1528435	-4.83033e-05	0.000488785	0.921279	0.999952	0.998994	1.00091
Body mass index	rs1541928	-5.29126e-05	0.000488544	0.913752	0.999947	0.99899	1.00091
Body mass index	rs1544459	-4.43859e-05	0.000488116	0.927546	0.999956	0.998999	1.00091
Body mass index	rs155510	-9.28973e-05	0.000488134	0.849065	0.999907	0.998951	1.00086
Body mass index	rs1584121	-4.58899e-05	0.000488164	0.925105	0.999954	0.998998	1.00091
Body mass index	rs159032	-6.63196e-05	0.000488777	0.89207	0.999934	0.998976	1.00089
[truncated: 6,171 more rows]

## Sheet: Table_6B
Table_6B: Leave-one-out analysis results of Generalized convulsive epilepsy
Leave-one-out analysis not conducted if ≤2 SNPs available for using MR analysis
Traits	SNP	b	se	p	or	or_lci95	or_uci95
22:6, docosahexaenoic acid	rs11604424	-0.497118	0.433405	0.251379	0.608281	0.260125	1.42241
22:6, docosahexaenoic acid	rs143988316	-0.616115	0.445673	0.166838	0.540038	0.225455	1.29357
22:6, docosahexaenoic acid	rs174546	-0.316334	0.507304	0.532916	0.728816	0.269645	1.9699
22:6, docosahexaenoic acid	rs2281591	-0.582841	0.457224	0.202402	0.55831	0.227865	1.36796
22:6, docosahexaenoic acid	rs261334	-0.409988	0.455115	0.367672	0.663659	0.271984	1.61937
22:6, docosahexaenoic acid	All	-0.492341	0.409485	0.229231	0.611194	0.273917	1.36376
2hr glucose	rs1019503	0.0961649	0.639688	0.880503	1.10094	0.314232	3.85724
2hr glucose	rs11672660	-0.330451	0.685988	0.630009	0.7186	0.187311	2.75684
2hr glucose	rs11717195	0.408178	0.648771	0.529247	1.50408	0.42172	5.36432
2hr glucose	rs11782386	0.103932	0.733041	0.887252	1.10953	0.263731	4.66782
2hr glucose	rs12255372	0.10804	0.660129	0.869995	1.11409	0.305498	4.06288
2hr glucose	rs6547829	-0.059216	0.636125	0.925833	0.942503	0.270896	3.27917
2hr glucose	rs6975024	0.198416	0.642118	0.757319	1.21947	0.346409	4.29292
2hr glucose	All	0.079939	0.61243	0.896149	1.08322	0.326142	3.59772
4-methyl-2-oxopentanoate	All	-0.919089	0.815436	0.259695	0.398882	0.0806736	1.97223
Acetoacetate	All	-1.05155	1.01443	0.299926	0.349397	0.0478432	2.55163
Acetylphosphate	All	-0.0959653	0.631902	0.879292	0.908496	0.263291	3.13479
Age completed full time education	rs10200379	2.1659	1.055	0.040074	8.72244	1.10307	68.9719
Age completed full time education	rs10760192	1.89651	1.05748	0.0729043	6.66259	0.838497	52.9401
Age completed full time education	rs114408770	2.20289	1.05292	0.0364229	9.05111	1.14932	71.2793
Age completed full time education	rs11665242	2.2005	1.05602	0.0371815	9.02956	1.13963	71.5436
Age completed full time education	rs13238996	2.05368	1.06286	0.0533336	7.7965	0.970895	62.6077
Age completed full time education	rs1338552	1.93192	1.06683	0.070158	6.90272	0.852932	55.8632
Age completed full time education	rs17835823	2.04808	1.06267	0.0539428	7.75297	0.965843	62.2343
Age completed full time education	rs2754275	2.16709	1.0502	0.0390655	8.73281	1.11482	68.4075
Age completed full time education	rs2842183	1.52332	0.97732	0.119075	4.58741	0.675548	31.1515
Age completed full time education	rs4438400	1.88285	1.05752	0.0750048	6.57223	0.827046	52.2271
Age completed full time education	rs4731951	2.0287	1.06398	0.0565571	7.60421	0.944886	61.1968
Age completed full time education	rs4930719	2.01252	1.06745	0.0593833	7.48214	0.923401	60.6263
Age completed full time education	rs57513571	1.75151	1.02507	0.087511	5.76331	0.772886	42.9762
Age completed full time education	rs6508344	2.49704	0.9702	0.0100607	12.1465	1.81384	81.3396
Age completed full time education	rs6676960	1.93203	1.05991	0.0683302	6.90353	0.86468	55.1172
Age completed full time education	rs6679399	2.0124	1.06227	0.0581682	7.48122	0.932715	60.0061
Age completed full time education	rs6736898	2.11537	1.06034	0.0460426	8.29268	1.03781	66.263
Age completed full time education	rs7080386	1.81512	1.04702	0.0829891	6.14182	0.788955	47.8125
Age completed full time education	rs7110786	2.45382	0.991505	0.0133293	11.6327	1.66608	81.2208
Age completed full time education	rs73077107	2.22765	1.04038	0.0322583	9.27802	1.20745	71.292
Age completed full time education	rs7428430	1.91614	1.06657	0.0724074	6.79468	0.840018	54.9604
Age completed full time education	rs932451	1.69945	1.00487	0.0907961	5.47092	0.763307	39.2122
Age completed full time education	rs9536961	1.92339	1.0679	0.071687	6.84411	0.843928	55.5046
Age completed full time education	rs9651317	2.15749	1.06085	0.0419788	8.64939	1.08136	69.1834
Age completed full time education	All	2.02589	1.02148	0.0473349	7.58285	1.02408	56.1478
Alcohol consumption	rs11940694	-0.184797	1.32484	0.889065	0.831273	0.061947	11.1549
Alcohol consumption	rs1260326	-0.937019	2.15408	0.663564	0.391794	0.00574738	26.7083
Alcohol consumption	rs145452708	-3.30596	1.37493	0.0161963	0.0366639	0.00247672	0.542752
Alcohol consumption	rs9841829	-1.4694	2.04587	0.472617	0.230064	0.00417222	12.6861
Alcohol consumption	All	-1.37244	1.57885	0.384701	0.253487	0.0114818	5.59629
Alcohol intake versus 10 years previously	rs1000108	-2.25887	1.85495	0.223317	0.104468	0.00275438	3.9623
Alcohol intake versus 10 years previously	rs11791221	-1.93734	1.86746	0.29954	0.144086	0.00370687	5.60065
Alcohol intake versus 10 years previously	rs1229984	-1.30373	1.95252	0.504316	0.271518	0.0059126	12.4686
Alcohol intake versus 10 years previously	rs12521723	-1.61037	1.82131	0.376597	0.199814	0.00562728	7.09499
Alcohol intake versus 10 years previously	rs1260326	-3.00988	1.81593	0.0974224	0.0492978	0.00140305	1.73214
Alcohol intake versus 10 years previously	rs13302979	-1.50769	1.78354	0.397923	0.22142	0.00671486	7.30127
Alcohol intake versus 10 years previously	rs264927	-2.80379	1.81287	0.121959	0.0605798	0.00173452	2.1158
Alcohol intake versus 10 years previously	rs516921	-1.31114	1.79148	0.464246	0.269514	0.00804717	9.02649
Alcohol intake versus 10 years previously	rs7428430	-1.57123	1.81948	0.387828	0.207789	0.0058729	7.35176
Alcohol intake versus 10 years previously	All	-1.92634	1.70679	0.259052	0.14568	0.00513512	4.13284
Angiotensin-converting enzyme	All	-0.255846	0.112387	0.0228179	0.774261	0.621186	0.965058
Apolipoprotein H	rs117842936	0.0739984	0.107763	0.492287	1.07681	0.87178	1.33005
Apolipoprotein H	rs148521708	0.00309743	0.113709	0.978268	1.0031	0.802701	1.25353
Apolipoprotein H	rs2873966	-0.0216702	0.226009	0.923614	0.978563	0.628357	1.52395
Apolipoprotein H	All	0.0306176	0.100706	0.761104	1.03109	0.846398	1.25609
Arachidonic acid (20:4n6)	All	-0.0945054	0.0852474	0.267602	0.909823	0.769826	1.07528
Average weekly beer plus cider intake	rs10282264	1.62601	2.01759	0.420289	5.08357	0.0974458	265.2
Average weekly beer plus cider intake	rs10822159	2.35442	1.80299	0.191605	10.532	0.307454	360.782
Average weekly beer plus cider intake	rs1229984	1.16866	2.03117	0.565046	3.21767	0.0600591	172.387
Average weekly beer plus cider intake	rs1342780	2.60651	1.81889	0.15185	13.5517	0.383465	478.917
Average weekly beer plus cider intake	rs1520929	1.09673	1.95545	0.574895	2.99436	0.0648321	138.298
Average weekly beer plus cider intake	rs1789896	1.38685	1.98558	0.48489	4.00221	0.0816846	196.092
Average weekly beer plus cider intake	rs34281672	1.83585	1.96706	0.350667	6.27043	0.132711	296.271
Average weekly beer plus cider intake	rs57994172	0.993558	1.86061	0.593345	2.70083	0.0704223	103.582
Average weekly beer plus cider intake	rs75413320	1.49226	1.99356	0.454134	4.44712	0.0893574	221.323
Average weekly beer plus cider intake	rs8181098	0.729954	1.78328	0.682296	2.07498	0.062959	68.3868
Average weekly beer plus cider intake	rs9858059	2.30748	1.83974	0.209754	10.0491	0.272965	369.95
Average weekly beer plus cider intake	rs9928094	1.21134	1.98631	0.541966	3.35797	0.0684378	164.762
Average weekly beer plus cider intake	All	1.56511	1.84064	0.395155	4.78321	0.129697	176.404
Average weekly red wine intake	rs10246939	0.802375	1.25564	0.522812	2.23083	0.19039	26.139
Average weekly red wine intake	rs11229292	0.432867	1.22974	0.724839	1.54167	0.138426	17.1698
Average weekly red wine intake	rs1229984	0.00706902	1.2614	0.995529	1.00709	0.0849847	11.9344
Average weekly red wine intake	rs1446577	0.155317	1.22723	0.89929	1.16803	0.105393	12.9448
Average weekly red wine intake	rs2511225	0.276455	1.22645	0.82166	1.31845	0.119148	14.5895
Average weekly red wine intake	rs303753	0.786618	1.25514	0.530843	2.19596	0.187599	25.705
Average weekly red wine intake	rs3931848	0.00350636	1.22357	0.997714	1.00351	0.0912008	11.042
Average weekly red wine intake	rs4698921	0.155699	1.22959	0.899235	1.16847	0.104948	13.0096
Average weekly red wine intake	rs55968191	0.463337	1.2223	0.704637	1.58937	0.144803	17.445
Average weekly red wine intake	rs6882046	0.371303	1.23101	0.762938	1.44962	0.129838	16.1849
Average weekly red wine intake	rs704249	0.719478	1.22819	0.558008	2.05336	0.18493	22.7994
Average weekly red wine intake	rs7100713	0.728621	1.22929	0.553372	2.07222	0.186226	23.0585
Average weekly red wine intake	rs8050136	0.695785	1.22522	0.570111	2.00528	0.181657	22.136
Average weekly red wine intake	rs9385269	0.334968	1.23138	0.785602	1.3979	0.125113	15.6188
Average weekly red wine intake	rs9852851	0.845892	1.22809	0.490957	2.33005	0.209892	25.8664
Average weekly red wine intake	All	0.451412	1.19161	0.704819	1.57053	0.151958	16.2319
Basal metabolic rate	rs1000940	-0.0365087	0.171943	0.831849	0.96415	0.68831	1.35053
Basal metabolic rate	rs10041141	-0.0261558	0.171941	0.879092	0.974183	0.695475	1.36458
Basal metabolic rate	rs10051589	-0.0325136	0.171939	0.850015	0.968009	0.69107	1.35593
Basal metabolic rate	rs10091194	-0.0324715	0.171965	0.850229	0.96805	0.691064	1.35606
Basal metabolic rate	rs10094200	-0.0313361	0.171987	0.855426	0.96915	0.691819	1.35765
Basal metabolic rate	rs10107388	-0.0318497	0.171955	0.853055	0.968652	0.691508	1.35687
Basal metabolic rate	rs10111935	-0.0308105	0.172158	0.857964	0.969659	0.69195	1.35882
Basal metabolic rate	rs10118701	-0.0325152	0.17199	0.850051	0.968008	0.691	1.35606
Basal metabolic rate	rs10128597	-0.0188982	0.17194	0.91248	0.981279	0.700542	1.37452
Basal metabolic rate	rs10181359	-0.0330447	0.171953	0.847607	0.967495	0.690684	1.35525
Basal metabolic rate	rs10202701	-0.0339709	0.171957	0.843394	0.9666	0.690039	1.354
Basal metabolic rate	rs10202845	-0.0365698	0.171939	0.831568	0.964091	0.688273	1.35044
Basal metabolic rate	rs10214770	-0.0270105	0.172039	0.875243	0.973351	0.694747	1.36368
Basal metabolic rate	rs1023617	-0.0309001	0.171946	0.857382	0.969572	0.692177	1.35814
Basal metabolic rate	rs10236214	-0.0382773	0.172198	0.824091	0.962446	0.68675	1.34882
Basal metabolic rate	rs10237306	-0.0327937	0.171997	0.848789	0.967738	0.690798	1.3557
Basal metabolic rate	rs10260993	-0.0310141	0.171946	0.856862	0.969462	0.692097	1.35798
Basal metabolic rate	rs10275719	-0.0205053	0.171944	0.905073	0.979703	0.699412	1.37232
Basal metabolic rate	rs10283100	-0.0160684	0.171983	0.925562	0.98406	0.702468	1.37853
Basal metabolic rate	rs10404726	-0.0305641	0.171942	0.858913	0.969898	0.692414	1.35858
Basal metabolic rate	rs10423928	-0.021439	0.171996	0.900802	0.978789	0.698688	1.37118
Basal metabolic rate	rs1043413	-0.0285085	0.171951	0.868319	0.971894	0.693828	1.3614
Basal metabolic rate	rs1047891	-0.0390825	0.172086	0.820338	0.961671	0.686348	1.34744
Basal metabolic rate	rs10483727	-0.0319861	0.172257	0.852689	0.96852	0.691004	1.35749
Basal metabolic rate	rs1057035	-0.0324329	0.171945	0.850388	0.968087	0.691117	1.35606
Basal metabolic rate	rs1057941	-0.0277885	0.171981	0.871637	0.972594	0.694287	1.36246
Basal metabolic rate	rs1064213	-0.027245	0.171988	0.874132	0.973123	0.694654	1.36322
Basal metabolic rate	rs10741669	-0.0310828	0.171941	0.856543	0.969395	0.692057	1.35788
Basal metabolic rate	rs10746837	-0.0288919	0.171962	0.866573	0.971522	0.693546	1.36091
Basal metabolic rate	rs10748128	-0.0237062	0.171974	0.890361	0.976573	0.697135	1.36802
Basal metabolic rate	rs10775348	-0.0226384	0.172002	0.895287	0.977616	0.697843	1.36955
Basal metabolic rate	rs10777860	-0.0271021	0.172046	0.874829	0.973262	0.694674	1.36357
Basal metabolic rate	rs10782550	-0.0339043	0.171947	0.843688	0.966664	0.690099	1.35407
Basal metabolic rate	rs10787738	-0.0338465	0.171938	0.843942	0.96672	0.690152	1.35412
Basal metabolic rate	rs1080312	-0.0340847	0.171962	0.84288	0.96649	0.689954	1.35386
Basal metabolic rate	rs10811901	-0.0287695	0.171965	0.867135	0.97164	0.693627	1.36108
Basal metabolic rate	rs10832963	-0.0325968	0.171943	0.849639	0.967929	0.691008	1.35583
Basal metabolic rate	rs10835498	-0.0300779	0.171948	0.861139	0.97037	0.692743	1.35926
Basal metabolic rate	rs10843139	-0.0357216	0.171999	0.835475	0.964909	0.688775	1.35175
Basal metabolic rate	rs10861678	-0.0353449	0.171957	0.837146	0.965272	0.689092	1.35214
Basal metabolic rate	rs10897932	-0.0333167	0.171945	0.846361	0.967232	0.690507	1.35486
Basal metabolic rate	rs10931008	-0.0410097	0.171993	0.811541	0.95982	0.685151	1.3446
Basal metabolic rate	rs10932200	-0.0271208	0.171953	0.874675	0.973244	0.694788	1.3633
Basal metabolic rate	rs10938398	-0.0287701	0.17203	0.867182	0.97164	0.693539	1.36126
Basal metabolic rate	rs10995366	-0.0316493	0.171952	0.853967	0.968846	0.69165	1.35714
Basal metabolic rate	rs11014285	-0.0211451	0.172006	0.902161	0.979077	0.698879	1.37161
Basal metabolic rate	rs11030119	-0.0348144	0.172148	0.839732	0.965785	0.6892	1.35337
Basal metabolic rate	rs11042321	-0.0258768	0.171967	0.880389	0.974455	0.695634	1.36503
Basal metabolic rate	rs11060406	-0.0220476	0.171946	0.897972	0.978194	0.698331	1.37021
Basal metabolic rate	rs11065979	-0.0214806	0.172061	0.900648	0.978748	0.69857	1.3713
Basal metabolic rate	rs11071182	-0.0335739	0.171948	0.845192	0.966983	0.690326	1.35452
Basal metabolic rate	rs11098675	-0.0453242	0.172002	0.792158	0.955688	0.682189	1.33884
Basal metabolic rate	rs111391498	-0.0306207	0.172012	0.858711	0.969843	0.692281	1.35869
Basal metabolic rate	rs11150745	-0.0293346	0.171996	0.864574	0.971091	0.693193	1.3604
Basal metabolic rate	rs111640872	-0.0199154	0.172078	0.907863	0.980282	0.699641	1.37349
Basal metabolic rate	rs11187838	-0.0209715	0.172024	0.90297	0.979247	0.698976	1.3719
Basal metabolic rate	rs111901479	-0.0315171	0.172029	0.854635	0.968974	0.691637	1.35752
Basal metabolic rate	rs11196169	-0.0324353	0.17195	0.850381	0.968085	0.691109	1.35606
Basal metabolic rate	rs11205303	-0.022448	0.171977	0.896148	0.977802	0.698009	1.36975
Basal metabolic rate	rs11205617	-0.0338853	0.171991	0.843813	0.966682	0.690053	1.35421
Basal metabolic rate	rs11217863	-0.0257303	0.171966	0.881061	0.974598	0.695737	1.36523
Basal metabolic rate	rs11242111	-0.0180066	0.171947	0.916597	0.982155	0.701157	1.37576
Basal metabolic rate	rs11242236	-0.0331203	0.171953	0.847262	0.967422	0.690632	1.35514
Basal metabolic rate	rs11245450	-0.0197697	0.171963	0.908473	0.980424	0.6999	1.37338
Basal metabolic rate	rs11246328	-0.0279678	0.171941	0.870787	0.97242	0.694215	1.36211
Basal metabolic rate	rs112635299	-0.0297322	0.171952	0.862722	0.970705	0.692978	1.35974
Basal metabolic rate	rs112758380	-0.0327581	0.171977	0.848933	0.967773	0.69085	1.3557
Basal metabolic rate	rs112867328	-0.0270523	0.171941	0.874981	0.97331	0.694852	1.36336
Basal metabolic rate	rs112957890	-0.0312305	0.171973	0.855896	0.969252	0.691911	1.35776
Basal metabolic rate	rs113386058	-0.0368031	0.171943	0.830514	0.963866	0.688106	1.35014
Basal metabolic rate	rs113457986	-0.0255329	0.171954	0.881959	0.97479	0.69589	1.36547
Basal metabolic rate	rs114278107	-0.0274403	0.171992	0.87324	0.972933	0.694513	1.36297
Basal metabolic rate	rs115070315	-0.0249735	0.171941	0.884517	0.975336	0.696298	1.3662
Basal metabolic rate	rs11545482	-0.0262051	0.171958	0.878877	0.974135	0.695418	1.36456
Basal metabolic rate	rs11546878	-0.0228791	0.172076	0.894226	0.977381	0.697573	1.36942
Basal metabolic rate	rs11578046	-0.0298849	0.171992	0.862056	0.970557	0.692817	1.35964
Basal metabolic rate	rs11580196	-0.0223655	0.171945	0.896508	0.977883	0.69811	1.36978
Basal metabolic rate	rs11589536	-0.0324833	0.171982	0.850189	0.968039	0.691033	1.35608
Basal metabolic rate	rs11594322	-0.034429	0.171973	0.841324	0.966157	0.689702	1.35342
Basal metabolic rate	rs116072427	-0.0319187	0.172018	0.852794	0.968585	0.691374	1.35695
Basal metabolic rate	rs11609105	-0.0303888	0.171961	0.859729	0.970068	0.69251	1.35887
Basal metabolic rate	rs11609241	-0.0239651	0.17194	0.889149	0.97632	0.697002	1.36757
Basal metabolic rate	rs116165844	-0.0332455	0.171956	0.846695	0.967301	0.690541	1.35498
Basal metabolic rate	rs11642015	-0.00753344	0.173276	0.965322	0.992495	0.706696	1.39388
Basal metabolic rate	rs11642430	0.00788261	0.172387	0.963528	1.00791	0.718927	1.41307
Basal metabolic rate	rs11653367	-0.0357384	0.171956	0.835358	0.964893	0.688821	1.35161
Basal metabolic rate	rs11657325	-0.0445096	0.172021	0.795832	0.956466	0.682719	1.33998
Basal metabolic rate	rs11658342	-0.0363779	0.171944	0.832444	0.964276	0.688397	1.35071
Basal metabolic rate	rs11667280	-0.0365634	0.171947	0.831605	0.964097	0.688266	1.35047
Basal metabolic rate	rs11677279	-0.0304409	0.171941	0.859475	0.970018	0.692501	1.35875
Basal metabolic rate	rs11689727	-0.0235094	0.171986	0.891273	0.976765	0.697256	1.36832
Basal metabolic rate	rs11695297	-0.0274909	0.171944	0.872974	0.972884	0.694543	1.36277
Basal metabolic rate	rs11709402	-0.0213514	0.17197	0.901191	0.978875	0.698785	1.37123
Basal metabolic rate	rs11723262	-0.03391	0.171951	0.843665	0.966658	0.690089	1.35407
Basal metabolic rate	rs1173727	-0.025787	0.171978	0.880809	0.974543	0.695681	1.36518
Basal metabolic rate	rs11748619	-0.033027	0.171947	0.847682	0.967512	0.690705	1.35525
Basal metabolic rate	rs117612812	-0.0281208	0.171956	0.870097	0.972271	0.694089	1.36194
Basal metabolic rate	rs117837409	-0.0305805	0.171937	0.858834	0.969882	0.69241	1.35855
Basal metabolic rate	rs11784242	-0.0314552	0.171994	0.854888	0.969034	0.691727	1.35751
Basal metabolic rate	rs11802147	-0.0317686	0.171956	0.853427	0.968731	0.691562	1.35699
Basal metabolic rate	rs118136297	-0.0220961	0.171964	0.897759	0.978146	0.698273	1.37019
Basal metabolic rate	rs1184570	-0.023411	0.171969	0.891715	0.976861	0.697348	1.36841
Basal metabolic rate	rs11855017	-0.0293566	0.171965	0.864449	0.97107	0.69322	1.36028
Basal metabolic rate	rs11867479	-0.0265974	0.171942	0.877067	0.973753	0.695166	1.36398
Basal metabolic rate	rs11873305	-0.0420871	0.172129	0.806836	0.958786	0.684231	1.34351
Basal metabolic rate	rs11880992	-0.0286806	0.172041	0.8676	0.971727	0.693585	1.36141
Basal metabolic rate	rs11922605	-0.0247253	0.17194	0.885657	0.975578	0.696472	1.36653
Basal metabolic rate	rs11937249	-0.0429811	0.171944	0.80261	0.957929	0.683867	1.34182
Basal metabolic rate	rs12041740	-0.035728	0.172036	0.835481	0.964903	0.688721	1.35184
Basal metabolic rate	rs12048049	-0.016769	0.172014	0.92234	0.983371	0.701933	1.37765
Basal metabolic rate	rs12051245	-0.02327	0.172031	0.892401	0.976999	0.697362	1.36877
Basal metabolic rate	rs12072845	-0.0411903	0.172036	0.810773	0.959647	0.68497	1.34447
Basal metabolic rate	rs12073468	-0.022621	0.171966	0.895346	0.977633	0.697903	1.36948
Basal metabolic rate	rs12124756	-0.0283214	0.171951	0.869176	0.972076	0.693957	1.36166
Basal metabolic rate	rs12135550	-0.0366422	0.17195	0.83125	0.964021	0.688208	1.35037
Basal metabolic rate	rs12140153	-0.0233786	0.17196	0.891858	0.976893	0.697384	1.36843
Basal metabolic rate	rs12209223	-0.0360297	0.171976	0.834054	0.964612	0.688595	1.35127
Basal metabolic rate	rs1228024	-0.0233793	0.171959	0.891854	0.976892	0.697385	1.36842
Basal metabolic rate	rs1233387	-0.0224693	0.171945	0.89603	0.977781	0.698038	1.36963
Basal metabolic rate	rs12356443	-0.0304314	0.171951	0.859526	0.970027	0.692495	1.35879
Basal metabolic rate	rs12375196	-0.0332371	0.171946	0.846724	0.967309	0.690561	1.35497
Basal metabolic rate	rs12443906	-0.0401564	0.17203	0.81543	0.960639	0.685686	1.34585
Basal metabolic rate	rs12451657	-0.0343547	0.171965	0.841655	0.966229	0.689764	1.3535
Basal metabolic rate	rs12454712	-0.0220261	0.171959	0.898079	0.978215	0.698328	1.37028
Basal metabolic rate	rs12475607	-0.0325774	0.171943	0.849728	0.967948	0.69102	1.35585
Basal metabolic rate	rs12479357	-0.0384611	0.171956	0.823015	0.962269	0.686949	1.34793
Basal metabolic rate	rs12484438	-0.0383387	0.171963	0.823576	0.962387	0.687024	1.34812
Basal metabolic rate	rs12500748	-0.0455852	0.171954	0.790932	0.955438	0.682075	1.33836
Basal metabolic rate	rs12514473	-0.0259988	0.171965	0.879828	0.974336	0.695552	1.36486
Basal metabolic rate	rs1260326	-0.016011	0.172209	0.925924	0.984116	0.702198	1.37922
Basal metabolic rate	rs12629746	-0.0312166	0.17204	0.856015	0.969266	0.691829	1.35796
Basal metabolic rate	rs12633841	-0.0303751	0.171989	0.859814	0.970082	0.692482	1.35896
Basal metabolic rate	rs12638455	-0.0260927	0.172013	0.879431	0.974245	0.69542	1.36486
Basal metabolic rate	rs12682601	-0.0263916	0.171973	0.878032	0.973954	0.695268	1.36435
Basal metabolic rate	rs12713004	-0.0355302	0.172073	0.836413	0.965094	0.688808	1.3522
Basal metabolic rate	rs12811171	-0.0331825	0.171941	0.846969	0.967362	0.690605	1.35503
Basal metabolic rate	rs12813149	-0.0263793	0.171955	0.878077	0.973966	0.6953	1.36432
Basal metabolic rate	rs1286138	-0.0247191	0.171985	0.885715	0.975584	0.696415	1.36666
Basal metabolic rate	rs12879423	-0.0345598	0.172058	0.840807	0.966031	0.689497	1.35347
Basal metabolic rate	rs12889702	-0.03579	0.171951	0.835119	0.964843	0.688794	1.35152
Basal metabolic rate	rs12906197	-0.0304376	0.171998	0.859536	0.970021	0.692427	1.3589
Basal metabolic rate	rs12951408	-0.0245849	0.17197	0.886321	0.975715	0.696529	1.3668
Basal metabolic rate	rs12953492	-0.0304388	0.171952	0.859493	0.97002	0.692488	1.35878
Basal metabolic rate	rs1296527	-0.0354533	0.171959	0.836656	0.965168	0.689014	1.352
Basal metabolic rate	rs12989742	-0.0307821	0.171957	0.85793	0.969687	0.692243	1.35833
Basal metabolic rate	rs13124829	-0.030668	0.171952	0.858447	0.969797	0.692329	1.35847
Basal metabolic rate	rs13130148	-0.0335577	0.171953	0.845271	0.966999	0.69033	1.35455
Basal metabolic rate	rs13226	-0.0289327	0.171968	0.866391	0.971482	0.693509	1.36087
Basal metabolic rate	rs13233381	-0.0318682	0.17204	0.853044	0.968634	0.691379	1.35707
Basal metabolic rate	rs1325596	-0.0421142	0.172051	0.80663	0.95876	0.684316	1.34327
Basal metabolic rate	rs13340461	-0.0312453	0.172131	0.855959	0.969238	0.691687	1.35816
Basal metabolic rate	rs13381549	-0.0287118	0.171943	0.867382	0.971696	0.693697	1.3611
Basal metabolic rate	rs13386222	-0.0255774	0.171948	0.88175	0.974747	0.695868	1.36539
Basal metabolic rate	rs1342395	-0.028069	0.17196	0.870337	0.972321	0.69412	1.36202
Basal metabolic rate	rs13430869	-0.0358207	0.172023	0.835048	0.964813	0.688674	1.35168
Basal metabolic rate	rs1351394	-0.0423211	0.172488	0.80618	0.958562	0.683589	1.34414
Basal metabolic rate	rs1376750	-0.0271882	0.171947	0.874362	0.973178	0.69475	1.36319
Basal metabolic rate	rs139868653	-0.0279911	0.171946	0.870684	0.972397	0.694193	1.36209
Basal metabolic rate	rs139996541	-0.0288848	0.171939	0.866587	0.971528	0.693583	1.36086
Basal metabolic rate	rs1407031	-0.0289052	0.171944	0.866498	0.971509	0.693562	1.36084
Basal metabolic rate	rs141403611	-0.0313747	0.171932	0.855204	0.969112	0.691867	1.35746
Basal metabolic rate	rs141729694	-0.0219791	0.171982	0.898308	0.978261	0.69833	1.3704
Basal metabolic rate	rs142611765	-0.0328105	0.171946	0.848668	0.967722	0.690855	1.35555
Basal metabolic rate	rs143384	-0.0182365	0.173	0.916048	0.981929	0.699551	1.37829
Basal metabolic rate	rs143840904	-0.0332018	0.172001	0.846934	0.967343	0.69051	1.35516
Basal metabolic rate	rs146815522	-0.0243244	0.171964	0.887515	0.975969	0.696718	1.36715
Basal metabolic rate	rs147233090	-0.030621	0.171943	0.858653	0.969843	0.692374	1.35851
Basal metabolic rate	rs1472852	-0.0420594	0.172292	0.80714	0.958813	0.684032	1.34398
Basal metabolic rate	rs1476387	-0.0213814	0.172045	0.901095	0.978846	0.698662	1.37139
Basal metabolic rate	rs1478575	-0.0201195	0.172159	0.906966	0.980082	0.699387	1.37343
Basal metabolic rate	rs148225495	-0.0328044	0.171924	0.848676	0.967728	0.690889	1.3555
Basal metabolic rate	rs149229890	-0.0268086	0.171932	0.876091	0.973548	0.695034	1.36367
Basal metabolic rate	rs149972755	-0.0329789	0.171944	0.847898	0.967559	0.690743	1.35531
Basal metabolic rate	rs150260898	-0.0335975	0.172021	0.84515	0.966961	0.690211	1.35468
Basal metabolic rate	rs150353	-0.0388984	0.171975	0.821056	0.961848	0.686624	1.34739
Basal metabolic rate	rs1514176	-0.0330663	0.171952	0.847507	0.967474	0.690671	1.35521
Basal metabolic rate	rs1520929	-0.0215136	0.171965	0.900441	0.978716	0.698679	1.371
Basal metabolic rate	rs1524445	-0.0272445	0.171946	0.874104	0.973123	0.694712	1.36311
Basal metabolic rate	rs1534043	-0.0238062	0.17199	0.889911	0.976475	0.697044	1.36792
Basal metabolic rate	rs153560	-0.0459631	0.171975	0.789265	0.955077	0.681789	1.33791
Basal metabolic rate	rs1541597	-0.0370327	0.171949	0.829479	0.963645	0.68794	1.34984
Basal metabolic rate	rs1542224	-0.0177117	0.172015	0.91799	0.982444	0.701271	1.37635
Basal metabolic rate	rs1544459	-0.0231322	0.171951	0.892985	0.977133	0.697568	1.36874
Basal metabolic rate	rs1552234	-0.0266601	0.171955	0.876789	0.973692	0.695106	1.36393
Basal metabolic rate	rs1573891	-0.0342265	0.172088	0.842349	0.966353	0.689687	1.354
Basal metabolic rate	rs157577	-0.033145	0.172056	0.84724	0.967398	0.690476	1.35538
Basal metabolic rate	rs1582931	-0.040637	0.172217	0.813461	0.960178	0.685105	1.34569
Basal metabolic rate	rs1600055	-0.0298625	0.17195	0.862125	0.970579	0.69289	1.35956
Basal metabolic rate	rs16869017	-0.0254513	0.171956	0.882334	0.97487	0.695944	1.36558
Basal metabolic rate	rs16927092	-0.0232442	0.171945	0.892467	0.977024	0.697497	1.36857
Basal metabolic rate	rs16930370	-0.0304038	0.171983	0.859678	0.970054	0.692471	1.35891
Basal metabolic rate	rs17024393	-0.0338798	0.171962	0.843813	0.966688	0.690096	1.35414
Basal metabolic rate	rs17178006	-0.0446068	0.17198	0.795348	0.956373	0.682708	1.33974
Basal metabolic rate	rs1724557	-0.0206911	0.171946	0.904218	0.979521	0.699279	1.37207
Basal metabolic rate	rs17256211	-0.0362341	0.172002	0.833152	0.964415	0.688419	1.35106
Basal metabolic rate	rs17265387	-0.0351915	0.171945	0.837832	0.965421	0.689214	1.35232
Basal metabolic rate	rs1731259	-0.03112	0.171959	0.856389	0.969359	0.692006	1.35787
Basal metabolic rate	rs17363646	-0.0304465	0.171969	0.859472	0.970012	0.692459	1.35882
Basal metabolic rate	rs17551974	-0.0284292	0.17196	0.868689	0.971971	0.69387	1.36154
Basal metabolic rate	rs17741497	-0.0219858	0.171951	0.898259	0.978254	0.698368	1.37031
Basal metabolic rate	rs17761801	-0.0182103	0.171975	0.91567	0.981954	0.700976	1.37556
Basal metabolic rate	rs17770336	-0.0216826	0.171992	0.899679	0.978551	0.698523	1.37084
Basal metabolic rate	rs17835270	-0.0263145	0.171941	0.878363	0.974029	0.695365	1.36436
Basal metabolic rate	rs1815518	-0.0401196	0.17198	0.815543	0.960675	0.685779	1.34576
Basal metabolic rate	rs181895	-0.0352679	0.171954	0.837494	0.965347	0.689149	1.35224
Basal metabolic rate	rs1837367	-0.0291592	0.171952	0.865343	0.971262	0.693374	1.36052
Basal metabolic rate	rs1861410	-0.0456187	0.171962	0.790791	0.955406	0.682042	1.33834
Basal metabolic rate	rs186281175	-0.0289478	0.171955	0.866312	0.971467	0.693517	1.36082
Basal metabolic rate	rs1864193	-0.0287394	0.171957	0.867267	0.97167	0.693658	1.36111
Basal metabolic rate	rs1878528	-0.0326385	0.172003	0.849501	0.967888	0.690897	1.35593
Basal metabolic rate	rs1911250	-0.0382955	0.171953	0.823761	0.962428	0.687068	1.34815
Basal metabolic rate	rs1927635	-0.0306198	0.171955	0.858669	0.969844	0.692358	1.35854
Basal metabolic rate	rs194633	-0.0289601	0.171957	0.866256	0.971455	0.693506	1.3608
Basal metabolic rate	rs1967315	-0.0323771	0.171977	0.85067	0.968141	0.691113	1.35622
Basal metabolic rate	rs1969844	-0.0209812	0.171962	0.902891	0.979237	0.699054	1.37172
Basal metabolic rate	rs1971955	-0.0297386	0.171958	0.862698	0.970699	0.692965	1.35975
Basal metabolic rate	rs197372	-0.027505	0.171961	0.872921	0.97287	0.69451	1.3628
Basal metabolic rate	rs2005172	-0.0243201	0.172232	0.887707	0.975973	0.696356	1.36787
Basal metabolic rate	rs2043290	-0.0249349	0.171948	0.8847	0.975373	0.696315	1.36627
Basal metabolic rate	rs2066827	-0.0305168	0.171947	0.859133	0.969944	0.69244	1.35866
Basal metabolic rate	rs2069408	-0.0183617	0.17202	0.914994	0.981806	0.700808	1.37547
Basal metabolic rate	rs2102278	-0.0196159	0.171981	0.909192	0.980575	0.699983	1.37364
Basal metabolic rate	rs2106929	-0.025158	0.17195	0.883677	0.975156	0.696157	1.36597
Basal metabolic rate	rs2115459	-0.0206956	0.171959	0.904204	0.979517	0.699259	1.3721
Basal metabolic rate	rs2118663	-0.0333023	0.171952	0.846432	0.967246	0.690508	1.35489
Basal metabolic rate	rs2121058	-0.0251431	0.171963	0.883754	0.97517	0.69615	1.36602
Basal metabolic rate	rs2134963	-0.0251452	0.171948	0.883734	0.975168	0.696169	1.36598
Basal metabolic rate	rs213656	-0.0229975	0.17195	0.893604	0.977265	0.697663	1.36892
Basal metabolic rate	rs2148564	-0.0297928	0.171969	0.862459	0.970647	0.692913	1.3597
Basal metabolic rate	rs2157663	-0.0187517	0.171949	0.913159	0.981423	0.700633	1.37474
Basal metabolic rate	rs2158045	-0.0380604	0.172003	0.824877	0.962655	0.687161	1.3486
Basal metabolic rate	rs216193	-0.0364753	0.171947	0.832004	0.964182	0.688327	1.35059
Basal metabolic rate	rs2206734	-0.0233906	0.171942	0.891792	0.976881	0.697399	1.36836
Basal metabolic rate	rs2229840	-0.017938	0.17208	0.916977	0.982222	0.701022	1.37622
Basal metabolic rate	rs2230033	-0.0351253	0.172019	0.838201	0.965484	0.68916	1.3526
Basal metabolic rate	rs2238435	-0.0381749	0.172165	0.82452	0.962545	0.686865	1.34887
Basal metabolic rate	rs2239647	-0.0360084	0.171943	0.83412	0.964632	0.688653	1.35121
Basal metabolic rate	rs224045	-0.0311377	0.171942	0.856294	0.969342	0.692017	1.3578
Basal metabolic rate	rs2241960	-0.0203434	0.171948	0.905821	0.979862	0.699519	1.37256
Basal metabolic rate	rs2252720	-0.0343009	0.172003	0.841934	0.966281	0.689749	1.35368
Basal metabolic rate	rs2270894	-0.027899	0.171991	0.871139	0.972487	0.694195	1.36234
Basal metabolic rate	rs2274116	-0.0261894	0.171941	0.878938	0.974151	0.695451	1.36454
Basal metabolic rate	rs2277138	-0.0157208	0.172158	0.927241	0.984402	0.702472	1.37948
Basal metabolic rate	rs2277339	-0.00997551	0.17199	0.953748	0.990074	0.706752	1.38697
Basal metabolic rate	rs2279396	-0.0240924	0.171943	0.888566	0.976196	0.696909	1.36741
Basal metabolic rate	rs2280940	-0.0320327	0.171978	0.85224	0.968475	0.69135	1.35668
Basal metabolic rate	rs2282231	-0.0290402	0.172017	0.865937	0.971377	0.693368	1.36086
Basal metabolic rate	rs2288671	-0.0279182	0.17196	0.871028	0.972468	0.694225	1.36223
Basal metabolic rate	rs2289976	-0.03115	0.171973	0.856263	0.96933	0.691966	1.35787
Basal metabolic rate	rs2290345	-0.0237388	0.171946	0.890193	0.976541	0.697151	1.3679
Basal metabolic rate	rs2296316	-0.0364451	0.171964	0.832158	0.964211	0.688325	1.35067
Basal metabolic rate	rs2303262	-0.0309215	0.171946	0.857284	0.969552	0.692162	1.35811
Basal metabolic rate	rs2307111	-0.0324301	0.172209	0.850627	0.96809	0.690762	1.35676
Basal metabolic rate	rs2313200	-0.0299421	0.171953	0.861763	0.970502	0.692831	1.35946
Basal metabolic rate	rs2319817	-0.0278478	0.171967	0.871355	0.972536	0.694264	1.36234
Basal metabolic rate	rs2332326	-0.0271647	0.171943	0.874467	0.973201	0.694771	1.36321
Basal metabolic rate	rs2363081	-0.0305032	0.171963	0.859208	0.969957	0.692429	1.35872
Basal metabolic rate	rs2369463	-0.0308894	0.171942	0.857427	0.969583	0.692189	1.35814
Basal metabolic rate	rs2396348	-0.0296771	0.171951	0.862974	0.970759	0.693016	1.35981
Basal metabolic rate	rs240764	-0.0265263	0.17194	0.877391	0.973822	0.695219	1.36407
Basal metabolic rate	rs2413592	-0.0251682	0.171947	0.883628	0.975146	0.696154	1.36595
Basal metabolic rate	rs2419076	-0.0305185	0.171995	0.859164	0.969943	0.692375	1.35878
Basal metabolic rate	rs2439823	-0.0287465	0.17195	0.867229	0.971663	0.693663	1.36108
Basal metabolic rate	rs2455561	-0.0199132	0.171985	0.907824	0.980284	0.699769	1.37325
Basal metabolic rate	rs2476998	-0.0218604	0.171945	0.898833	0.978377	0.698464	1.37047
Basal metabolic rate	rs2508710	-0.0257075	0.171972	0.88117	0.97462	0.695745	1.36528
Basal metabolic rate	rs252758	-0.0335774	0.172079	0.845293	0.96698	0.690146	1.35486
Basal metabolic rate	rs2533879	-0.0399194	0.172265	0.816746	0.960867	0.685532	1.34679
Basal metabolic rate	rs2542713	-0.0281032	0.171952	0.870175	0.972288	0.694108	1.36196
Basal metabolic rate	rs254963	-0.0251844	0.171947	0.883554	0.97513	0.696142	1.36593
Basal metabolic rate	rs25849	-0.0397912	0.172081	0.817132	0.96099	0.685869	1.34647
Basal metabolic rate	rs2592831	-0.0312617	0.172009	0.855783	0.969222	0.691841	1.35781
Basal metabolic rate	rs2602713	-0.0293579	0.171945	0.864429	0.971069	0.693246	1.36023
Basal metabolic rate	rs2647085	-0.0315633	0.171951	0.854359	0.96893	0.69171	1.35725
Basal metabolic rate	rs2647268	-0.026778	0.172098	0.87635	0.973577	0.694829	1.36415
Basal metabolic rate	rs2650965	-0.036707	0.171952	0.830959	0.963959	0.688161	1.35029
Basal metabolic rate	rs2678204	-0.0218717	0.172031	0.898831	0.978366	0.698337	1.37068
Basal metabolic rate	rs2721938	-0.0229429	0.172038	0.893909	0.977318	0.69758	1.36923
Basal metabolic rate	rs2733287	-0.0337937	0.171963	0.844205	0.966771	0.690154	1.35426
Basal metabolic rate	rs2744965	-0.0159531	0.172598	0.926357	0.984173	0.701702	1.38035
Basal metabolic rate	rs274677	-0.0368173	0.171948	0.830455	0.963852	0.68809	1.35013
Basal metabolic rate	rs2761844	-0.0272377	0.171951	0.874139	0.97313	0.694709	1.36314
Basal metabolic rate	rs281438	-0.0252824	0.171952	0.883107	0.975035	0.696068	1.3658
Basal metabolic rate	rs281780	-0.0278534	0.171945	0.871313	0.972531	0.694291	1.36228
Basal metabolic rate	rs283475	-0.0254827	0.171965	0.882196	0.974839	0.695911	1.36557
Basal metabolic rate	rs28377284	-0.032895	0.171945	0.848282	0.96764	0.690799	1.35543
Basal metabolic rate	rs2842385	-0.0320534	0.172001	0.852165	0.968455	0.691305	1.35672
Basal metabolic rate	rs284315	-0.0297847	0.171967	0.862494	0.970655	0.69292	1.35971
Basal metabolic rate	rs28457693	-0.0245774	0.172093	0.886437	0.975722	0.696366	1.36715
Basal metabolic rate	rs28642975	-0.0276246	0.172056	0.872443	0.972754	0.694298	1.36289
Basal metabolic rate	rs28756926	-0.0368415	0.171978	0.830374	0.963829	0.688033	1.35018
Basal metabolic rate	rs2876826	-0.035855	0.171989	0.83486	0.96478	0.688698	1.35154
Basal metabolic rate	rs2885697	-0.032323	0.172164	0.851076	0.968194	0.690897	1.35679
Basal metabolic rate	rs2897968	-0.0320391	0.172051	0.852273	0.968469	0.691246	1.35687
Basal metabolic rate	rs2900208	-0.0257385	0.172008	0.881052	0.97459	0.695674	1.36533
Basal metabolic rate	rs2926799	-0.031807	0.171935	0.853233	0.968694	0.691564	1.35688
Basal metabolic rate	rs2930973	-0.0395067	0.171982	0.818314	0.961264	0.686197	1.34659
Basal metabolic rate	rs2979655	-0.0354996	0.171957	0.836444	0.965123	0.688985	1.35193
Basal metabolic rate	rs29938	-0.0239169	0.171959	0.889383	0.976367	0.697009	1.36769
Basal metabolic rate	rs310307	-0.0278067	0.171947	0.871529	0.972576	0.69432	1.36235
Basal metabolic rate	rs3118915	-0.0245354	0.172411	0.886837	0.975763	0.695961	1.36806
Basal metabolic rate	rs31210	-0.0221329	0.171987	0.897604	0.97811	0.698215	1.37021
Basal metabolic rate	rs3128334	-0.0269383	0.171947	0.875508	0.973421	0.694923	1.36353
Basal metabolic rate	rs3130046	-0.0523972	0.172268	0.761006	0.948952	0.677028	1.33009
Basal metabolic rate	rs3134614	-0.0266013	0.171941	0.877048	0.973749	0.695165	1.36398
Basal metabolic rate	rs3212260	-0.0234736	0.171994	0.891442	0.9768	0.697271	1.36839
Basal metabolic rate	rs33966734	-0.0407671	0.1721	0.81275	0.960053	0.685173	1.34521
Basal metabolic rate	rs33967909	-0.0322616	0.172007	0.851222	0.968253	0.691152	1.35645
Basal metabolic rate	rs34013557	-0.0325374	0.171945	0.849912	0.967986	0.691046	1.35591
Basal metabolic rate	rs34060476	-0.0357191	0.171997	0.835485	0.964911	0.68878	1.35174
Basal metabolic rate	rs34170044	-0.0374988	0.171948	0.827365	0.963196	0.687621	1.34921
Basal metabolic rate	rs34297248	-0.0310214	0.171962	0.856841	0.969455	0.692071	1.35801
Basal metabolic rate	rs343935	-0.027647	0.171958	0.872268	0.972732	0.694416	1.36259
Basal metabolic rate	rs34478611	-0.021741	0.171969	0.899397	0.978494	0.698514	1.3707
Basal metabolic rate	rs34517439	-0.039116	0.172366	0.820474	0.961639	0.685948	1.34813
Basal metabolic rate	rs34879158	-0.0199251	0.172174	0.907869	0.980272	0.699503	1.37374
Basal metabolic rate	rs34898535	-0.0383198	0.172008	0.823707	0.962405	0.686977	1.34826
Basal metabolic rate	rs34914463	-0.0318407	0.17199	0.853126	0.968661	0.691466	1.35698
Basal metabolic rate	rs34949187	-0.0301511	0.171972	0.860824	0.970299	0.69266	1.35922
Basal metabolic rate	rs34997336	-0.0290984	0.171985	0.865646	0.971321	0.693371	1.36069
Basal metabolic rate	rs35506085	-0.0411847	0.172051	0.810815	0.959652	0.684953	1.34452
Basal metabolic rate	rs35533339	-0.0273334	0.171971	0.873714	0.973037	0.694616	1.36306
Basal metabolic rate	rs35626515	-0.0268055	0.172067	0.876202	0.973551	0.694851	1.36403
Basal metabolic rate	rs35631456	-0.0262972	0.171964	0.878459	0.974046	0.695346	1.36445
Basal metabolic rate	rs35637261	-0.0264556	0.17198	0.877744	0.973891	0.695214	1.36428
Basal metabolic rate	rs35679149	-0.0362196	0.17194	0.833159	0.964428	0.688512	1.35092
Basal metabolic rate	rs35710322	-0.0327825	0.171994	0.848837	0.967749	0.69081	1.35571
Basal metabolic rate	rs357501	-0.0261997	0.171978	0.878916	0.974141	0.695394	1.36462
Basal metabolic rate	rs35756741	-0.0287789	0.171959	0.867087	0.971631	0.693629	1.36105
Basal metabolic rate	rs357868	-0.0424156	0.171971	0.805183	0.958471	0.684218	1.34265
Basal metabolic rate	rs35804313	-0.025175	0.171956	0.883603	0.975139	0.696138	1.36596
Basal metabolic rate	rs35874463	-0.0267956	0.171978	0.876184	0.97356	0.69498	1.36381
Basal metabolic rate	rs35910339	-0.0165017	0.171994	0.923565	0.983634	0.702149	1.37796
Basal metabolic rate	rs36000545	-0.0450605	0.172041	0.793385	0.95594	0.682317	1.33929
Basal metabolic rate	rs36120387	-0.020348	0.171957	0.905804	0.979858	0.699504	1.37257
Basal metabolic rate	rs365738	-0.0321501	0.17195	0.851681	0.968361	0.691307	1.35645
Basal metabolic rate	rs3730071	-0.0334786	0.171941	0.845621	0.967076	0.6904	1.35463
Basal metabolic rate	rs3737251	-0.0349875	0.171962	0.838775	0.965618	0.689332	1.35264
Basal metabolic rate	rs3738449	-0.029229	0.171986	0.865049	0.971194	0.69328	1.36051
Basal metabolic rate	rs3742716	-0.0365663	0.171942	0.831587	0.964094	0.688271	1.35045
Basal metabolic rate	rs374335	-0.0272409	0.171977	0.874143	0.973127	0.694672	1.3632
Basal metabolic rate	rs3753614	-0.021812	0.171964	0.899067	0.978424	0.698472	1.37058
Basal metabolic rate	rs3754863	-0.0390362	0.171939	0.820397	0.961716	0.686577	1.34711
Basal metabolic rate	rs3756668	-0.0309216	0.172018	0.857342	0.969552	0.692065	1.3583
Basal metabolic rate	rs3765351	-0.0241993	0.171977	0.888097	0.976091	0.696787	1.36735
Basal metabolic rate	rs3766437	-0.0398912	0.171951	0.816545	0.960894	0.685974	1.346
Basal metabolic rate	rs3795503	-0.0315526	0.171959	0.854414	0.96894	0.691707	1.35729
Basal metabolic rate	rs3798519	-0.0244474	0.172145	0.887067	0.975849	0.696385	1.36746
Basal metabolic rate	rs3802725	-0.0157677	0.172145	0.927019	0.984356	0.702456	1.37938
Basal metabolic rate	rs3803286	-0.028833	0.171971	0.866849	0.971579	0.693575	1.36101
Basal metabolic rate	rs3809570	-0.0270583	0.171972	0.874976	0.973304	0.694805	1.36343
Basal metabolic rate	rs3810291	-0.0383069	0.172123	0.823881	0.962418	0.686831	1.34858
Basal metabolic rate	rs3811463	-0.0352972	0.171948	0.837355	0.965318	0.689137	1.35218
Basal metabolic rate	rs3814333	-0.0436479	0.172026	0.799706	0.957291	0.683301	1.34115
Basal metabolic rate	rs3814828	-0.0283013	0.171943	0.869261	0.972095	0.693981	1.36166
Basal metabolic rate	rs3818416	-0.0239434	0.172018	0.889299	0.976341	0.69691	1.36781
Basal metabolic rate	rs3850625	-0.0171825	0.171946	0.9204	0.982964	0.701737	1.3769
Basal metabolic rate	rs3853252	-0.0240688	0.172097	0.888774	0.976219	0.696715	1.36785
Basal metabolic rate	rs3857602	-0.0262154	0.171956	0.878829	0.974125	0.695413	1.36454
Basal metabolic rate	rs3858652	-0.0240289	0.17194	0.888856	0.976258	0.696957	1.36749
Basal metabolic rate	rs3861879	-0.025439	0.171953	0.882389	0.974882	0.695957	1.36559
Basal metabolic rate	rs3931	-0.0392861	0.172018	0.819348	0.961476	0.6863	1.34699
Basal metabolic rate	rs3966775	-0.0320761	0.172056	0.852109	0.968433	0.691214	1.35683
Basal metabolic rate	rs4073717	-0.0195162	0.172061	0.909693	0.980673	0.699944	1.374
Basal metabolic rate	rs407819	-0.0231502	0.171947	0.8929	0.977116	0.69756	1.36871
Basal metabolic rate	rs4082793	-0.0231608	0.171955	0.892856	0.977105	0.697542	1.36871
Basal metabolic rate	rs4083497	-0.0298635	0.171942	0.862114	0.970578	0.6929	1.35954
Basal metabolic rate	rs41271299	-0.0322185	0.172205	0.851587	0.968295	0.690914	1.35704
Basal metabolic rate	rs4128460	-0.028169	0.171985	0.869898	0.972224	0.694017	1.36196
Basal metabolic rate	rs41284816	-0.0221802	0.172246	0.897539	0.978064	0.697829	1.37084
Basal metabolic rate	rs41311445	-0.0397039	0.172051	0.817495	0.961074	0.685968	1.34651
Basal metabolic rate	rs4143843	-0.0306686	0.171953	0.858445	0.969797	0.692327	1.35847
Basal metabolic rate	rs41544614	-0.0320645	0.17194	0.852063	0.968444	0.691379	1.35654
Basal metabolic rate	rs42044	-0.0234106	0.172422	0.891999	0.976861	0.69673	1.36962
Basal metabolic rate	rs4233168	-0.0331617	0.171956	0.847077	0.967382	0.690599	1.3551
Basal metabolic rate	rs4235012	-0.0289566	0.17195	0.866268	0.971459	0.693517	1.36079
Basal metabolic rate	rs4239060	-0.0368745	0.171966	0.830213	0.963797	0.688026	1.3501
Basal metabolic rate	rs4240326	-0.0317452	0.172301	0.853823	0.968753	0.691111	1.35793
Basal metabolic rate	rs4243464	-0.0345674	0.172023	0.840741	0.966023	0.689539	1.35337
Basal metabolic rate	rs4282339	-0.0319857	0.172031	0.8525	0.96852	0.69131	1.35689
Basal metabolic rate	rs4290163	-0.0344748	0.171999	0.84114	0.966113	0.689635	1.35343
Basal metabolic rate	rs4301837	-0.0249147	0.171957	0.884798	0.975393	0.696317	1.36632
Basal metabolic rate	rs4369056	-0.0337639	0.171959	0.844338	0.9668	0.690179	1.35429
Basal metabolic rate	rs4407366	-0.0359231	0.171952	0.834516	0.964714	0.6887	1.35135
Basal metabolic rate	rs4428159	-0.0311215	0.171934	0.856361	0.969358	0.692039	1.3578
Basal metabolic rate	rs4447106	-0.0285879	0.171967	0.867968	0.971817	0.69375	1.36134
Basal metabolic rate	rs4477562	-0.0228524	0.171997	0.8943	0.977407	0.6977	1.36925
Basal metabolic rate	rs4556959	-0.0296216	0.171983	0.863252	0.970813	0.693012	1.35997
Basal metabolic rate	rs4613239	-0.0287365	0.171945	0.867271	0.971672	0.693676	1.36108
Basal metabolic rate	rs4627713	-0.0224634	0.171967	0.896071	0.977787	0.698013	1.3697
Basal metabolic rate	rs4635681	-0.034235	0.171947	0.842183	0.966344	0.68987	1.35362
Basal metabolic rate	rs4650639	-0.0279008	0.171949	0.8711	0.972485	0.694252	1.36222
Basal metabolic rate	rs4652839	-0.0527326	0.17208	0.759269	0.948634	0.67705	1.32916
Basal metabolic rate	rs4660586	-0.0304651	0.171944	0.859367	0.969994	0.69248	1.35872
Basal metabolic rate	rs4680	-0.0335338	0.17194	0.845368	0.967022	0.690364	1.35455
Basal metabolic rate	rs4693128	-0.027776	0.171944	0.871668	0.972606	0.694345	1.36238
Basal metabolic rate	rs4711633	-0.0333072	0.171948	0.846407	0.967241	0.690509	1.35488
Basal metabolic rate	rs4713942	-0.0288414	0.171954	0.866797	0.971571	0.693593	1.36096
Basal metabolic rate	rs4751889	-0.0305325	0.171986	0.859093	0.969929	0.692377	1.35874
Basal metabolic rate	rs475591	-0.03437	0.171977	0.841596	0.966214	0.689737	1.35352
Basal metabolic rate	rs4776970	-0.0171015	0.172002	0.9208	0.983044	0.701716	1.37716
Basal metabolic rate	rs4778918	-0.0236677	0.171961	0.890529	0.97661	0.69718	1.36804
Basal metabolic rate	rs4804090	-0.0252666	0.172018	0.883224	0.97505	0.695989	1.366
Basal metabolic rate	rs4819021	-0.0289284	0.171968	0.86641	0.971486	0.693513	1.36088
Basal metabolic rate	rs4857330	-0.0355583	0.171968	0.836188	0.965067	0.68893	1.35188
Basal metabolic rate	rs4864766	-0.0327584	0.17195	0.848908	0.967772	0.690886	1.35563
Basal metabolic rate	rs4865956	-0.0323878	0.171949	0.850597	0.968131	0.691144	1.35613
Basal metabolic rate	rs4868125	-0.0338396	0.171996	0.844026	0.966727	0.690077	1.35428
Basal metabolic rate	rs4870941	-0.0263962	0.172044	0.878062	0.973949	0.695167	1.36453
Basal metabolic rate	rs4895917	-0.0328366	0.171958	0.848559	0.967697	0.690821	1.35554
Basal metabolic rate	rs4917451	-0.0294408	0.171948	0.864051	0.970988	0.693185	1.36013
Basal metabolic rate	rs4940940	-0.0286641	0.171972	0.867623	0.971743	0.69369	1.36125
Basal metabolic rate	rs4980067	-0.0245957	0.171987	0.886283	0.975704	0.696498	1.36684
Basal metabolic rate	rs4985148	-0.0329239	0.171968	0.84817	0.967612	0.690747	1.35545
Basal metabolic rate	rs508347	-0.0326321	0.172005	0.849531	0.967895	0.690899	1.35594
Basal metabolic rate	rs509035	-0.0212668	0.172083	0.901644	0.978958	0.698689	1.37165
Basal metabolic rate	rs520829	-0.0233922	0.172039	0.891845	0.976879	0.697265	1.36862
Basal metabolic rate	rs543874	-0.0530937	0.172353	0.758042	0.948291	0.676444	1.32939
Basal metabolic rate	rs55681913	-0.0437431	0.1721	0.799362	0.9572	0.683137	1.34121
Basal metabolic rate	rs55726687	-0.0341427	0.17202	0.842669	0.966434	0.689836	1.35394
Basal metabolic rate	rs55745040	-0.0356798	0.171939	0.835608	0.964949	0.688885	1.35164
Basal metabolic rate	rs557951	-0.0295284	0.171947	0.86365	0.970903	0.693125	1.36
Basal metabolic rate	rs55831773	-0.020241	0.172005	0.906324	0.979962	0.699513	1.37285
Basal metabolic rate	rs560505	-0.0342519	0.171981	0.842136	0.966328	0.689813	1.35368
Basal metabolic rate	rs56161855	-0.0194339	0.171976	0.910027	0.980754	0.700118	1.37388
Basal metabolic rate	rs56169492	-0.0215946	0.171953	0.900061	0.978637	0.698639	1.37085
Basal metabolic rate	rs56238630	-0.0345493	0.172059	0.840856	0.966041	0.689502	1.35349
Basal metabolic rate	rs56277911	-0.0344376	0.171942	0.841256	0.966149	0.689738	1.35333
Basal metabolic rate	rs56311196	-0.0228118	0.171947	0.894456	0.977446	0.697796	1.36917
Basal metabolic rate	rs57126421	-0.0313898	0.171949	0.855148	0.969098	0.691834	1.35748
Basal metabolic rate	rs57477602	-0.0314277	0.171983	0.855004	0.969061	0.691761	1.35752
Basal metabolic rate	rs5752989	-0.0241481	0.17197	0.888328	0.976141	0.696834	1.3674
Basal metabolic rate	rs57635800	-0.0266376	0.172019	0.876938	0.973714	0.695034	1.36413
Basal metabolic rate	rs58895838	-0.0333612	0.171941	0.846155	0.967189	0.690482	1.35478
Basal metabolic rate	rs59066169	-0.0257147	0.171946	0.881119	0.974613	0.695776	1.3652
Basal metabolic rate	rs59985551	-0.0275717	0.172087	0.872708	0.972805	0.694293	1.36304
Basal metabolic rate	rs60077625	-0.038504	0.172027	0.822893	0.962228	0.686825	1.34806
Basal metabolic rate	rs602364	-0.0259026	0.171954	0.880262	0.97443	0.695634	1.36496
Basal metabolic rate	rs6026578	-0.0397077	0.171946	0.817369	0.96107	0.686106	1.34623
Basal metabolic rate	rs6031847	-0.029522	0.171998	0.863719	0.97091	0.693061	1.36015
Basal metabolic rate	rs6050446	-0.0298812	0.171943	0.862034	0.970561	0.692886	1.35951
Basal metabolic rate	rs607472	-0.0259073	0.171989	0.880265	0.974425	0.695582	1.36505
Basal metabolic rate	rs6088638	-0.0172568	0.172039	0.9201	0.982891	0.701557	1.37705
Basal metabolic rate	rs6096886	-0.0415094	0.172087	0.809391	0.95934	0.684683	1.34418
Basal metabolic rate	rs6124472	-0.0297219	0.171985	0.862795	0.970715	0.69294	1.35984
Basal metabolic rate	rs61729527	-0.0254163	0.171979	0.882511	0.974904	0.695937	1.3657
Basal metabolic rate	rs61765651	-0.0327556	0.172001	0.848965	0.967775	0.690819	1.35576
Basal metabolic rate	rs61791109	-0.0318481	0.17195	0.853059	0.968654	0.691516	1.35686
Basal metabolic rate	rs61849823	-0.0354618	0.171939	0.836599	0.96516	0.689035	1.35194
Basal metabolic rate	rs61855849	-0.0322157	0.171979	0.851407	0.968298	0.691221	1.35644
Basal metabolic rate	rs61862463	-0.0276825	0.171936	0.872089	0.972697	0.694421	1.36249
Basal metabolic rate	rs61947194	-0.0367975	0.171967	0.830563	0.963871	0.688078	1.35021
Basal metabolic rate	rs62070645	-0.0212281	0.172261	0.901923	0.978996	0.698473	1.37218
Basal metabolic rate	rs62075854	-0.030026	0.171945	0.861374	0.97042	0.692783	1.35932
Basal metabolic rate	rs62076130	-0.0241782	0.171947	0.888175	0.976112	0.696844	1.3673
Basal metabolic rate	rs62106258	-0.0374205	0.172429	0.828193	0.963271	0.687027	1.35059
Basal metabolic rate	rs62127683	-0.0311143	0.17197	0.856423	0.969365	0.691996	1.35791
Basal metabolic rate	rs62130981	-0.0267608	0.17194	0.876317	0.973594	0.695056	1.36375
Basal metabolic rate	rs62234801	-0.0320865	0.171965	0.851984	0.968423	0.69133	1.35658
Basal metabolic rate	rs62246314	-0.0283234	0.171955	0.869169	0.972074	0.69395	1.36167
Basal metabolic rate	rs6235	-0.027043	0.172063	0.875112	0.973319	0.694692	1.3637
Basal metabolic rate	rs62365724	-0.0322481	0.171985	0.851265	0.968266	0.691191	1.35641
Basal metabolic rate	rs62395828	-0.0342483	0.171957	0.842131	0.966332	0.689849	1.35363
Basal metabolic rate	rs62396185	-0.0109447	0.17228	0.949346	0.989115	0.705665	1.38642
Basal metabolic rate	rs62442203	-0.0306278	0.171957	0.858634	0.969836	0.69235	1.35854
Basal metabolic rate	rs62466110	-0.0276153	0.171951	0.872409	0.972763	0.694447	1.36262
Basal metabolic rate	rs62477684	-0.0311709	0.171946	0.856146	0.96931	0.691989	1.35777
Basal metabolic rate	rs62515433	-0.028679	0.172109	0.867659	0.971728	0.693494	1.36159
Basal metabolic rate	rs62621197	-0.0295474	0.172027	0.863626	0.970885	0.693003	1.36019
Basal metabolic rate	rs62621812	-0.03321	0.171996	0.846892	0.967335	0.690512	1.35514
Basal metabolic rate	rs629710	-0.0255457	0.171942	0.881892	0.974778	0.695898	1.36542
Basal metabolic rate	rs632224	-0.0214165	0.171977	0.900895	0.978811	0.69873	1.37116
Basal metabolic rate	rs64388	-0.0306152	0.171967	0.8587	0.969849	0.692345	1.35858
Basal metabolic rate	rs6445198	-0.0268766	0.171962	0.875802	0.973481	0.694945	1.36366
Basal metabolic rate	rs6460270	-0.0282078	0.171955	0.869698	0.972186	0.694031	1.36182
Basal metabolic rate	rs6489159	-0.0421228	0.172085	0.806627	0.958752	0.684266	1.34335
Basal metabolic rate	rs6511690	-0.0332315	0.17194	0.846745	0.967315	0.690573	1.35496
Basal metabolic rate	rs652112	-0.0242448	0.171979	0.887889	0.976047	0.696754	1.36729
Basal metabolic rate	rs6563808	-0.0245833	0.171948	0.886314	0.975716	0.69656	1.36675
Basal metabolic rate	rs6567160	-0.0648566	0.173192	0.708049	0.937202	0.667435	1.316
Basal metabolic rate	rs6570509	-0.0412679	0.172113	0.810507	0.959572	0.684813	1.34457
Basal metabolic rate	rs6598540	-0.0341207	0.172005	0.842755	0.966455	0.689871	1.35393
Basal metabolic rate	rs662115	-0.0366201	0.17194	0.831341	0.964042	0.688236	1.35038
Basal metabolic rate	rs6753852	-0.0314099	0.171978	0.855082	0.969078	0.69178	1.35753
Basal metabolic rate	rs676105	-0.0312216	0.172011	0.855968	0.969261	0.691866	1.35787
Basal metabolic rate	rs6762578	-0.035607	0.172032	0.836027	0.96502	0.68881	1.35199
Basal metabolic rate	rs6762851	-0.0364504	0.172016	0.832184	0.964206	0.688251	1.35081
Basal metabolic rate	rs67631072	-0.0301937	0.171955	0.860616	0.970258	0.692653	1.35912
Basal metabolic rate	rs676845	-0.0263152	0.171946	0.878364	0.974028	0.695357	1.36438
Basal metabolic rate	rs6779752	-0.0306118	0.172047	0.85878	0.969852	0.692239	1.3588
Basal metabolic rate	rs6792892	-0.017281	0.172092	0.920013	0.982867	0.701467	1.37715
Basal metabolic rate	rs68106312	-0.0161878	0.172002	0.925019	0.983943	0.702358	1.37842
Basal metabolic rate	rs68156080	-0.0340476	0.171947	0.843036	0.966526	0.69	1.35387
Basal metabolic rate	rs6821305	-0.029523	0.172012	0.863726	0.970909	0.69304	1.36019
Basal metabolic rate	rs6860245	-0.0241851	0.172017	0.888188	0.976105	0.696743	1.36748
Basal metabolic rate	rs6867471	-0.0330969	0.171947	0.847364	0.967445	0.690657	1.35516
Basal metabolic rate	rs6874142	-0.0220539	0.171979	0.897962	0.978188	0.698281	1.37029
Basal metabolic rate	rs6890684	-0.0309677	0.171961	0.857085	0.969507	0.692109	1.35809
Basal metabolic rate	rs6899155	-0.0183292	0.172026	0.915147	0.981838	0.700822	1.37553
Basal metabolic rate	rs6902789	-0.0241272	0.171958	0.888416	0.976162	0.696864	1.3674
Basal metabolic rate	rs6918737	-0.0287975	0.171951	0.866996	0.971613	0.693627	1.36101
Basal metabolic rate	rs6927500	-0.0232787	0.172139	0.892428	0.97699	0.697209	1.36904
Basal metabolic rate	rs6950388	-0.0329244	0.171984	0.848182	0.967612	0.690725	1.35549
Basal metabolic rate	rs6951489	-0.0204287	0.17201	0.905462	0.979779	0.699375	1.37261
Basal metabolic rate	rs7014106	-0.0197973	0.171999	0.908365	0.980397	0.699832	1.37344
Basal metabolic rate	rs7017463	-0.0175138	0.171949	0.918872	0.982639	0.7015	1.37645
Basal metabolic rate	rs7032363	-0.025837	0.172006	0.880599	0.974494	0.695608	1.36519
Basal metabolic rate	rs7033487	-0.0128944	0.172186	0.940305	0.987188	0.70442	1.38346
Basal metabolic rate	rs703593	-0.0321683	0.171999	0.85164	0.968344	0.691227	1.35656
Basal metabolic rate	rs704076	-0.0310195	0.171948	0.856838	0.969457	0.692091	1.35798
Basal metabolic rate	rs705159	-0.0295835	0.171945	0.863397	0.97085	0.69309	1.35992
Basal metabolic rate	rs7072873	-0.0285731	0.171989	0.868052	0.971831	0.693731	1.36142
Basal metabolic rate	rs7077783	-0.0189221	0.171971	0.912385	0.981256	0.700483	1.37457
Basal metabolic rate	rs7129320	-0.0263307	0.172123	0.878418	0.974013	0.695105	1.36483
Basal metabolic rate	rs71301804	-0.0354755	0.171958	0.836555	0.965146	0.689	1.35197
Basal metabolic rate	rs7132908	-0.0225592	0.172159	0.895746	0.977693	0.697683	1.37008
Basal metabolic rate	rs7134283	-0.0114652	0.171992	0.946851	0.9886	0.705697	1.38491
Basal metabolic rate	rs7138383	-0.0245828	0.171962	0.886326	0.975717	0.696541	1.36679
Basal metabolic rate	rs71385734	-0.0270359	0.172159	0.875213	0.973326	0.694566	1.36396
Basal metabolic rate	rs7141420	-0.0211709	0.172026	0.902053	0.979052	0.698835	1.37163
Basal metabolic rate	rs714785	-0.0359579	0.171943	0.834349	0.964681	0.688689	1.35128
Basal metabolic rate	rs71484923	-0.0312622	0.171943	0.855727	0.969221	0.691929	1.35764
Basal metabolic rate	rs7152091	-0.0279993	0.171943	0.870644	0.972389	0.694191	1.36208
Basal metabolic rate	rs7159668	-0.022995	0.171953	0.893617	0.977267	0.69766	1.36894
Basal metabolic rate	rs71656155	-0.0300548	0.171966	0.861259	0.970392	0.692735	1.35934
Basal metabolic rate	rs7173751	-0.030918	0.171967	0.857317	0.969555	0.692136	1.35817
Basal metabolic rate	rs7184768	-0.0264257	0.171959	0.877867	0.97392	0.695263	1.36426
Basal metabolic rate	rs7208285	-0.0281829	0.171988	0.869837	0.972211	0.694002	1.36195
Basal metabolic rate	rs7216472	-0.0357298	0.171989	0.835428	0.964901	0.688784	1.35171
Basal metabolic rate	rs7218001	-0.0317313	0.171963	0.853602	0.968767	0.691578	1.35705
Basal metabolic rate	rs7218014	-0.028358	0.171953	0.869009	0.97204	0.693929	1.36161
Basal metabolic rate	rs7220854	-0.0248517	0.171958	0.885088	0.975455	0.69636	1.36641
Basal metabolic rate	rs7226064	-0.0276003	0.171943	0.872471	0.972777	0.694469	1.36262
Basal metabolic rate	rs7230581	-0.0221748	0.171995	0.897415	0.978069	0.698176	1.37017
Basal metabolic rate	rs723149	-0.0231065	0.172006	0.893137	0.977158	0.69751	1.36892
Basal metabolic rate	rs7235010	-0.0249793	0.172302	0.884732	0.97533	0.695801	1.36716
Basal metabolic rate	rs724016	-0.0387604	0.172671	0.822387	0.961981	0.685782	1.34942
Basal metabolic rate	rs7248205	-0.0379909	0.172017	0.825204	0.962722	0.687191	1.34873
Basal metabolic rate	rs7261425	-0.0373329	0.171962	0.828131	0.963355	0.687716	1.34947
Basal metabolic rate	rs726547	-0.0247423	0.171943	0.88558	0.975561	0.696456	1.36652
Basal metabolic rate	rs72656010	-0.0213314	0.172336	0.901491	0.978894	0.698298	1.37224
Basal metabolic rate	rs72664840	-0.0331528	0.171963	0.847123	0.967391	0.690596	1.35513
Basal metabolic rate	rs72675793	-0.030805	0.17195	0.857819	0.969665	0.692237	1.35828
Basal metabolic rate	rs72713946	-0.0201767	0.171937	0.906583	0.980025	0.699652	1.37275
Basal metabolic rate	rs72755233	-0.0346969	0.17196	0.840094	0.965898	0.689534	1.35303
Basal metabolic rate	rs72756476	-0.0286387	0.171966	0.867734	0.971768	0.693717	1.36126
Basal metabolic rate	rs72801843	-0.0220473	0.172054	0.898037	0.978194	0.698184	1.3705
Basal metabolic rate	rs72885917	-0.0442886	0.172183	0.79701	0.956678	0.682654	1.3407
Basal metabolic rate	rs73013411	-0.0263543	0.171959	0.878194	0.97399	0.695313	1.36436
Basal metabolic rate	rs73052033	-0.0285464	0.172026	0.868202	0.971857	0.6937	1.36155
Basal metabolic rate	rs730536	-0.0304689	0.171942	0.859348	0.969991	0.692481	1.35871
Basal metabolic rate	rs7305516	-0.0251162	0.171972	0.883883	0.975197	0.696156	1.36609
Basal metabolic rate	rs73057171	-0.033086	0.17194	0.847407	0.967455	0.690673	1.35516
Basal metabolic rate	rs73163931	-0.0299786	0.171947	0.861592	0.970466	0.692813	1.35939
Basal metabolic rate	rs73175572	-0.0228336	0.172124	0.894464	0.977425	0.697539	1.36962
Basal metabolic rate	rs73199010	-0.0353759	0.171962	0.83701	0.965243	0.689064	1.35211
Basal metabolic rate	rs7326480	-0.0232886	0.171948	0.892264	0.97698	0.697462	1.36852
Basal metabolic rate	rs7338963	-0.0411038	0.171998	0.811122	0.959729	0.685079	1.34449
Basal metabolic rate	rs7339203	-0.0293733	0.171945	0.864357	0.971054	0.693236	1.36021
Basal metabolic rate	rs735241	-0.0310552	0.171967	0.856691	0.969422	0.692041	1.35798
Basal metabolic rate	rs73601548	-0.0305344	0.171944	0.85905	0.969927	0.692433	1.35863
Basal metabolic rate	rs73619441	-0.0280985	0.171987	0.870223	0.972293	0.694062	1.36206
Basal metabolic rate	rs7377083	-0.0393571	0.171951	0.818958	0.961407	0.686341	1.34671
Basal metabolic rate	rs73966422	-0.035406	0.171946	0.836858	0.965213	0.689065	1.35203
Basal metabolic rate	rs7396827	-0.0391833	0.171948	0.81974	0.961574	0.686464	1.34694
Basal metabolic rate	rs74411434	-0.0186448	0.171941	0.913649	0.981528	0.700718	1.37487
Basal metabolic rate	rs7442885	-0.0363145	0.172038	0.832821	0.964337	0.688315	1.35105
Basal metabolic rate	rs74494415	-0.0339866	0.171987	0.843349	0.966584	0.689988	1.35406
Basal metabolic rate	rs7460093	-0.0312621	0.171954	0.855736	0.969222	0.691915	1.35767
Basal metabolic rate	rs74796687	-0.0367012	0.17195	0.830983	0.963964	0.688168	1.35029
Basal metabolic rate	rs748457	-0.0307919	0.171962	0.857889	0.969677	0.69223	1.35833
Basal metabolic rate	rs7498798	-0.025163	0.171984	0.883676	0.975151	0.696108	1.36605
Basal metabolic rate	rs75406471	-0.0273958	0.171941	0.873407	0.972976	0.694613	1.36289
Basal metabolic rate	rs755481	-0.0393204	0.171951	0.819124	0.961443	0.686366	1.34676
Basal metabolic rate	rs7559547	-0.0214593	0.172477	0.900984	0.978769	0.698015	1.37245
Basal metabolic rate	rs757558	-0.041343	0.172015	0.810062	0.9595	0.684894	1.34421
Basal metabolic rate	rs757608	-0.0280765	0.172045	0.870366	0.972314	0.693999	1.36224
Basal metabolic rate	rs758142	-0.0234585	0.171947	0.891483	0.976815	0.697345	1.36829
Basal metabolic rate	rs76098726	-0.0368233	0.171988	0.830466	0.963846	0.688033	1.35023
Basal metabolic rate	rs76193355	-0.0239595	0.17194	0.889175	0.976325	0.697005	1.36758
Basal metabolic rate	rs7620978	-0.0214127	0.17195	0.900897	0.978815	0.698769	1.3711
Basal metabolic rate	rs76364830	-0.0265272	0.171964	0.877404	0.973822	0.695186	1.36414
Basal metabolic rate	rs76513770	-0.0327308	0.171997	0.849075	0.967799	0.690841	1.35579
Basal metabolic rate	rs76520574	-0.0219473	0.171942	0.898431	0.978292	0.698407	1.37034
Basal metabolic rate	rs765875	-0.0311604	0.171969	0.856213	0.96932	0.691965	1.35785
Basal metabolic rate	rs76798800	-0.0264726	0.172215	0.877832	0.973875	0.694882	1.36488
Basal metabolic rate	rs768023	-0.0276995	0.172198	0.872205	0.972681	0.694053	1.36316
Basal metabolic rate	rs76895963	-0.0291283	0.172328	0.865774	0.971292	0.692886	1.36156
Basal metabolic rate	rs76929617	-0.0239104	0.172052	0.889472	0.976373	0.696887	1.36795
Basal metabolic rate	rs7702240	-0.0352145	0.171948	0.83773	0.965398	0.689195	1.35229
Basal metabolic rate	rs77234976	-0.0378	0.171967	0.82602	0.962906	0.687389	1.34885
Basal metabolic rate	rs7730885	-0.0219243	0.172065	0.898609	0.978314	0.698254	1.3707
Basal metabolic rate	rs7731023	-0.0344264	0.171942	0.841307	0.966159	0.689746	1.35334
Basal metabolic rate	rs77336558	-0.0235202	0.171973	0.891215	0.976754	0.697267	1.36827
Basal metabolic rate	rs7740107	-0.040219	0.172425	0.815563	0.960579	0.685113	1.3468
Basal metabolic rate	rs7754048	-0.0388165	0.171984	0.821436	0.961927	0.686667	1.34753
Basal metabolic rate	rs7781964	-0.0316737	0.171954	0.853858	0.968823	0.691631	1.35711
Basal metabolic rate	rs77927866	-0.0254238	0.171956	0.882461	0.974897	0.695964	1.36562
Basal metabolic rate	rs77929895	-0.0316173	0.171949	0.85411	0.968877	0.691677	1.35717
Basal metabolic rate	rs779933	-0.0219258	0.171941	0.898529	0.978313	0.698423	1.37037
Basal metabolic rate	rs7815955	-0.0355542	0.17203	0.836264	0.96507	0.688848	1.35205
Basal metabolic rate	rs78378222	-0.0429081	0.172155	0.803175	0.957999	0.683634	1.34248
Basal metabolic rate	rs78414776	-0.0268412	0.171961	0.875963	0.973516	0.694972	1.3637
Basal metabolic rate	rs7845090	-0.0222155	0.17199	0.897225	0.978029	0.698153	1.3701
Basal metabolic rate	rs78470967	-0.0305568	0.171951	0.858954	0.969905	0.692407	1.35862
Basal metabolic rate	rs78500700	-0.0293815	0.171941	0.864317	0.971046	0.693236	1.36019
Basal metabolic rate	rs7858917	-0.0198732	0.171973	0.908001	0.980323	0.699815	1.37327
Basal metabolic rate	rs78812993	-0.0324039	0.171944	0.850519	0.968116	0.691139	1.35609
Basal metabolic rate	rs78818722	-0.0297517	0.171988	0.862662	0.970687	0.692915	1.35981
Basal metabolic rate	rs78855927	-0.0292693	0.17194	0.864829	0.971155	0.693315	1.36034
Basal metabolic rate	rs78924007	-0.0260412	0.171943	0.879619	0.974295	0.695553	1.36474
Basal metabolic rate	rs7902690	-0.0307638	0.17194	0.858	0.969705	0.692279	1.35831
Basal metabolic rate	rs7930275	-0.0283378	0.17194	0.869092	0.97206	0.693961	1.36161
Basal metabolic rate	rs79451365	-0.0217141	0.171942	0.899504	0.97852	0.69857	1.37066
Basal metabolic rate	rs7948120	-0.0318091	0.171946	0.853233	0.968692	0.691547	1.3569
Basal metabolic rate	rs7952436	-0.0111933	0.172166	0.948162	0.988869	0.705648	1.38577
Basal metabolic rate	rs7962636	-0.024587	0.17196	0.886305	0.975713	0.696541	1.36678
Basal metabolic rate	rs7977788	-0.02606	0.172274	0.879762	0.974277	0.695088	1.3656
Basal metabolic rate	rs79780963	-0.020581	0.171969	0.904738	0.979629	0.699324	1.37229
Basal metabolic rate	rs79883557	-0.0309595	0.171945	0.857109	0.969515	0.692137	1.35805
Basal metabolic rate	rs7994814	-0.0254716	0.171956	0.882241	0.97485	0.695931	1.36556
Basal metabolic rate	rs8007058	-0.0277809	0.171942	0.871643	0.972601	0.694344	1.36237
Basal metabolic rate	rs8019890	-0.0349146	0.171955	0.8391	0.965688	0.689391	1.35272
Basal metabolic rate	rs8033416	-0.0294027	0.171941	0.86422	0.971025	0.693221	1.36016
Basal metabolic rate	rs8035410	-0.0276191	0.17194	0.872384	0.972759	0.694459	1.36259
Basal metabolic rate	rs8067165	-0.0363385	0.17195	0.832628	0.964314	0.688417	1.35078
Basal metabolic rate	rs808982	-0.0232667	0.171944	0.892362	0.977002	0.697484	1.36854
Basal metabolic rate	rs8091287	-0.0245682	0.171942	0.88638	0.975731	0.696578	1.36675
Basal metabolic rate	rs8101959	-0.0292234	0.17194	0.86504	0.9712	0.693346	1.3604
Basal metabolic rate	rs8132491	-0.021054	0.171943	0.902544	0.979166	0.699029	1.37157
Basal metabolic rate	rs815335	-0.0334671	0.17196	0.845689	0.967087	0.690383	1.35469
Basal metabolic rate	rs817300	-0.0321668	0.172028	0.851672	0.968345	0.691189	1.35664
Basal metabolic rate	rs817566	-0.0366451	0.171958	0.831245	0.964018	0.688195	1.35039
Basal metabolic rate	rs822549	-0.0242622	0.171966	0.887801	0.97603	0.696759	1.36724
Basal metabolic rate	rs836519	-0.0299731	0.171966	0.861633	0.970472	0.692791	1.35945
Basal metabolic rate	rs847151	-0.0294015	0.171947	0.864231	0.971027	0.693213	1.36018
Basal metabolic rate	rs861491	-0.0282533	0.171971	0.869502	0.972142	0.693977	1.3618
Basal metabolic rate	rs868554	-0.0286782	0.171991	0.867572	0.971729	0.693656	1.36128
Basal metabolic rate	rs876531	-0.0280103	0.171969	0.870613	0.972378	0.694148	1.36213
Basal metabolic rate	rs9266225	-0.0355873	0.172039	0.836122	0.965038	0.688814	1.35203
Basal metabolic rate	rs926779	-0.0247256	0.171941	0.885656	0.975578	0.69647	1.36654
Basal metabolic rate	rs9295	-0.0346807	0.171974	0.84018	0.965914	0.689527	1.35309
Basal metabolic rate	rs9302428	-0.0392236	0.17198	0.819591	0.961536	0.686393	1.34697
Basal metabolic rate	rs9321191	-0.0274494	0.171941	0.873161	0.972924	0.694576	1.36282
Basal metabolic rate	rs9327336	-0.026209	0.17196	0.878861	0.974131	0.695412	1.36456
Basal metabolic rate	rs9328930	-0.0290492	0.17196	0.865852	0.971369	0.69344	1.36069
Basal metabolic rate	rs9341808	-0.027508	0.172005	0.87294	0.972867	0.694448	1.36291
Basal metabolic rate	rs9357471	-0.0325984	0.171948	0.849635	0.967927	0.691	1.35584
Basal metabolic rate	rs9362662	-0.0291461	0.171955	0.865405	0.971275	0.693379	1.36055
Basal metabolic rate	rs937482	-0.0204876	0.171979	0.905173	0.979721	0.699377	1.37244
Basal metabolic rate	rs9379084	-0.021894	0.171934	0.898671	0.978344	0.698455	1.37039
Basal metabolic rate	rs9388490	-0.0241364	0.172248	0.88856	0.976153	0.696462	1.36816
Basal metabolic rate	rs9392371	-0.0224352	0.171965	0.8962	0.977815	0.698034	1.36973
Basal metabolic rate	rs946197	-0.0217126	0.172017	0.899555	0.978521	0.698467	1.37086
Basal metabolic rate	rs9496567	-0.0230278	0.171941	0.89346	0.977235	0.697653	1.36886
Basal metabolic rate	rs9512696	-0.0343932	0.171957	0.841473	0.966192	0.689748	1.35343
Basal metabolic rate	rs951366	-0.0280459	0.172035	0.870499	0.972344	0.694034	1.36226
Basal metabolic rate	rs9525588	-0.0325212	0.171966	0.850003	0.968002	0.691029	1.35599
Basal metabolic rate	rs9532583	-0.0214788	0.171963	0.9006	0.97875	0.698705	1.37104
Basal metabolic rate	rs9540493	-0.0333017	0.171944	0.846429	0.967247	0.690518	1.35488
Basal metabolic rate	rs9562770	-0.0272756	0.171943	0.873959	0.973093	0.694694	1.36306
Basal metabolic rate	rs968821	-0.0309677	0.171975	0.857097	0.969507	0.69209	1.35812
Basal metabolic rate	rs9748337	-0.0364763	0.17194	0.831993	0.964181	0.688336	1.35057
Basal metabolic rate	rs9788550	-0.0232358	0.171969	0.89252	0.977032	0.69747	1.36865
Basal metabolic rate	rs981002	-0.0311005	0.171947	0.856468	0.969378	0.692036	1.35787
Basal metabolic rate	rs9813198	-0.0307364	0.171974	0.858152	0.969731	0.692252	1.35843
Basal metabolic rate	rs9827823	-0.0226531	0.171948	0.895187	0.977602	0.697905	1.36939
Basal metabolic rate	rs9858533	-0.0236171	0.171947	0.890754	0.97666	0.697234	1.36807
Basal metabolic rate	rs9861443	-0.0317221	0.171988	0.853665	0.968776	0.691551	1.35713
Basal metabolic rate	rs9888189	-0.0361208	0.171977	0.833642	0.964524	0.68853	1.35115
Basal metabolic rate	rs992105	-0.0258495	0.171942	0.880498	0.974482	0.695687	1.365
Basal metabolic rate	rs9921107	-0.0350171	0.171957	0.838636	0.965589	0.689318	1.35259
Basal metabolic rate	rs9931967	-0.0351954	0.171957	0.837825	0.965417	0.689195	1.35234
Basal metabolic rate	rs9948863	-0.0208129	0.171951	0.90366	0.979402	0.699187	1.37192
Basal metabolic rate	rs9960148	-0.0284238	0.171942	0.8687	0.971976	0.693898	1.36149
Basal metabolic rate	rs9985795	-0.0223174	0.17195	0.896733	0.97793	0.698137	1.36986
Basal metabolic rate	All	-0.0294083	0.171874	0.864142	0.97102	0.693308	1.35997
Birth weight	rs1015521	0.170752	0.388476	0.660267	1.1862	0.553961	2.54
Birth weight	rs10440833	0.214301	0.390157	0.582821	1.239	0.576715	2.66182
Birth weight	rs10505073	0.158228	0.387927	0.683361	1.17143	0.547655	2.50569
Birth weight	rs1056204	0.173136	0.389496	0.656672	1.18903	0.554174	2.55116
Birth weight	rs1056567	0.11757	0.387646	0.761667	1.12476	0.526125	2.40454
Birth weight	rs10823318	0.169571	0.389482	0.663289	1.1848	0.552218	2.54201
Birth weight	rs10883846	0.173589	0.388901	0.655338	1.18957	0.555073	2.54934
Birth weight	rs10985827	0.144459	0.388307	0.709876	1.15541	0.539765	2.47327
Birth weight	rs11042596	0.183579	0.388356	0.636422	1.20151	0.561244	2.57219
Birth weight	rs11176006	0.155425	0.387777	0.688561	1.16815	0.546282	2.49795
Birth weight	rs11187143	0.183464	0.388364	0.63664	1.20137	0.561171	2.57193
Birth weight	rs11187838	0.206746	0.38803	0.594165	1.22967	0.574766	2.63079
Birth weight	rs11225170	0.187507	0.387611	0.628563	1.20624	0.564277	2.57854
Birth weight	rs116707877	0.157496	0.387558	0.684464	1.17058	0.54765	2.50205
Birth weight	rs11698914	0.10021	0.388755	0.796582	1.1054	0.515948	2.3683
Birth weight	rs11708067	0.0720541	0.390607	0.853647	1.07471	0.499806	2.31092
Birth weight	rs12205495	0.174063	0.388608	0.654215	1.19013	0.555654	2.54909
Birth weight	rs12206634	0.13124	0.388995	0.73583	1.14024	0.531958	2.44408
Birth weight	rs12534093	0.169489	0.389798	0.663699	1.1847	0.55183	2.54338
Birth weight	rs12679821	0.189344	0.387612	0.625205	1.20846	0.565312	2.58329
Birth weight	rs12713004	0.133797	0.387967	0.730195	1.14316	0.534396	2.44541
Birth weight	rs12889267	0.114737	0.387881	0.767378	1.12158	0.524396	2.39884
Birth weight	rs13322435	0.170055	0.395153	0.66694	1.18537	0.546377	2.57167
Birth weight	rs150138294	0.0954295	0.38903	0.806223	1.10013	0.513211	2.35827
Birth weight	rs1801253	0.0953657	0.388802	0.806239	1.10006	0.513407	2.35707
Birth weight	rs181428649	0.185915	0.387266	0.631177	1.20432	0.56376	2.5727
Birth weight	rs2071382	0.21578	0.387454	0.577584	1.24083	0.580637	2.65167
Birth weight	rs2163167	0.161339	0.387493	0.677142	1.17508	0.54983	2.51136
Birth weight	rs222852	0.120904	0.391314	0.757345	1.12852	0.5241	2.42997
Birth weight	rs2344500	0.231819	0.388197	0.550395	1.26089	0.589166	2.69847
Birth weight	rs2423514	0.16518	0.387778	0.670132	1.17961	0.551638	2.52243
Birth weight	rs258781	0.213692	0.387493	0.581311	1.23824	0.579381	2.64634
Birth weight	rs2608029	0.161307	0.387493	0.677203	1.17505	0.549812	2.51128
Birth weight	rs2645715	0.140813	0.387555	0.716353	1.15121	0.538593	2.46064
Birth weight	rs2647873	0.174895	0.387635	0.651857	1.19112	0.557179	2.54634
Birth weight	rs28366133	0.14007	0.387446	0.717709	1.15035	0.538309	2.45828
Birth weight	rs28378473	0.0838078	0.389161	0.82949	1.08742	0.507151	2.33162
Birth weight	rs28457693	0.190472	0.389265	0.624622	1.20982	0.56412	2.5946
Birth weight	rs28477757	0.0997855	0.387579	0.796825	1.10493	0.516919	2.36184
Birth weight	rs2901307	0.167643	0.387794	0.665523	1.18251	0.552981	2.52873
Birth weight	rs3184504	0.192873	0.390026	0.620944	1.21273	0.564633	2.60472
Birth weight	rs339969	0.0932337	0.387578	0.8099	1.09772	0.513544	2.34641
Birth weight	rs34712412	0.171354	0.387572	0.658402	1.18691	0.555277	2.53703
Birth weight	rs34844754	0.194599	0.387694	0.615709	1.21482	0.568201	2.59732
Birth weight	rs35502362	0.177588	0.387467	0.646715	1.19433	0.558865	2.55237
Birth weight	rs36101267	0.157638	0.387548	0.684186	1.17074	0.547739	2.50236
Birth weight	rs36112366	0.174458	0.387474	0.652535	1.1906	0.557111	2.54443
Birth weight	rs3810232	0.155027	0.38743	0.689052	1.16769	0.546437	2.49525
Birth weight	rs4078443	0.137543	0.387685	0.722754	1.14745	0.536698	2.45323
Birth weight	rs41311445	0.113453	0.387852	0.769893	1.12014	0.523752	2.39562
Birth weight	rs4144829	0.0961813	0.389411	0.804914	1.10096	0.513213	2.36181
Birth weight	rs4350272	0.171326	0.387715	0.658572	1.18688	0.555106	2.53767
Birth weight	rs45560031	0.223694	0.38808	0.564336	1.25069	0.584533	2.67602
Birth weight	rs4681161	0.0881752	0.387804	0.820136	1.09218	0.510727	2.3356
Birth weight	rs4870941	0.177257	0.388116	0.647878	1.19394	0.55797	2.55477
Birth weight	rs4958244	0.205966	0.387822	0.59536	1.22871	0.574552	2.62767
Birth weight	rs5030317	0.15915	0.387593	0.681358	1.17251	0.548519	2.50636
Birth weight	rs515071	0.128413	0.387734	0.740503	1.13702	0.531769	2.43117
Birth weight	rs55958435	0.141704	0.388913	0.71559	1.15224	0.537641	2.46939
Birth weight	rs56356159	0.162619	0.387793	0.674963	1.17659	0.55021	2.51606
Birth weight	rs5762980	0.151405	0.387576	0.696059	1.16347	0.544305	2.48694
Birth weight	rs577044	0.184606	0.387457	0.63375	1.20274	0.562812	2.5703
Birth weight	rs6029174	0.186592	0.38835	0.630891	1.20514	0.562944	2.57992
Birth weight	rs6467157	0.14216	0.387737	0.713887	1.15276	0.539127	2.46483
Birth weight	rs6570509	0.109933	0.388167	0.777016	1.1162	0.52159	2.38868
Birth weight	rs667515	0.157719	0.387452	0.68396	1.17084	0.547886	2.50209
Birth weight	rs6845999	0.207473	0.38902	0.593811	1.23056	0.574068	2.63782
Birth weight	rs6930558	0.0751147	0.388447	0.846668	1.07801	0.503464	2.30821
Birth weight	rs6971880	0.14923	0.387805	0.700381	1.16094	0.542879	2.48266
Birth weight	rs71585962	0.192853	0.387552	0.618752	1.2127	0.567367	2.59207
Birth weight	rs7223535	0.189942	0.387701	0.624191	1.20918	0.565553	2.58529
Birth weight	rs72698731	0.167031	0.387766	0.666648	1.18179	0.552672	2.52705
Birth weight	rs7285579	0.164272	0.388062	0.672066	1.17854	0.55083	2.52155
Birth weight	rs7306710	0.138058	0.393256	0.72554	1.14804	0.531143	2.48144
Birth weight	rs7336104	0.171591	0.387447	0.657856	1.18719	0.555545	2.53701
Birth weight	rs7402983	0.163541	0.388397	0.673707	1.17767	0.550066	2.52136
Birth weight	rs75104038	0.0926355	0.388713	0.811638	1.09706	0.512096	2.35023
Birth weight	rs76895963	0.163026	0.388243	0.674552	1.17707	0.549949	2.5193
Birth weight	rs7722058	0.218329	0.388219	0.573853	1.244	0.581246	2.66243
Birth weight	rs7744700	0.180766	0.388913	0.642076	1.19813	0.559058	2.56776
Birth weight	rs7772579	0.18846	0.38906	0.628102	1.20739	0.563214	2.58834
Birth weight	rs77994518	0.20488	0.387406	0.596908	1.22738	0.574397	2.62268
Birth weight	rs78378222	0.119228	0.387348	0.758229	1.12663	0.527306	2.40712
Birth weight	rs7854962	0.131694	0.387691	0.734091	1.14076	0.533562	2.43895
Birth weight	rs79780963	0.217288	0.387818	0.575287	1.2427	0.581098	2.65757
Birth weight	rs798548	0.166031	0.388551	0.669156	1.18061	0.55127	2.52841
Birth weight	rs8069093	0.193931	0.388373	0.617539	1.21401	0.567065	2.59904
Birth weight	rs9379832	0.222561	0.387645	0.565876	1.24927	0.584369	2.67071
Birth weight	rs9483085	0.153024	0.387456	0.692883	1.16535	0.545316	2.49039
Birth weight	rs9669403	0.137187	0.387552	0.723351	1.14704	0.536647	2.45172
Birth weight	rs9827156	0.188291	0.387538	0.627063	1.20718	0.5648	2.5802
Birth weight	All	0.159875	0.386144	0.678853	1.17336	0.550479	2.50106
Birth weight of first child	rs1015521	-0.00304902	0.521796	0.995338	0.996956	0.358521	2.77228
Birth weight of first child	rs10762265	0.0143702	0.517195	0.977834	1.01447	0.368125	2.79567
Birth weight of first child	rs10830963	-0.143295	0.516258	0.781347	0.866498	0.315007	2.3835
Birth weight of first child	rs10843815	0.0907819	0.499466	0.855773	1.09503	0.411407	2.91461
Birth weight of first child	rs11641308	-0.00699979	0.516807	0.989194	0.993025	0.360616	2.73448
Birth weight of first child	rs116786669	0.0159802	0.515955	0.975292	1.01611	0.369616	2.79338
Birth weight of first child	rs12205495	0.00188667	0.520741	0.997109	1.00189	0.361041	2.78024
Birth weight of first child	rs12909648	0.0236043	0.517811	0.963641	1.02389	0.371092	2.82502
Birth weight of first child	rs151240644	0.0775103	0.502004	0.877293	1.08059	0.403969	2.89052
Birth weight of first child	rs16939343	-0.0522205	0.516964	0.919539	0.94912	0.344566	2.61438
Birth weight of first child	rs17033114	-0.136989	0.498996	0.783678	0.87198	0.327909	2.31878
Birth weight of first child	rs17097560	0.0867222	0.506896	0.864157	1.09059	0.403817	2.94538
Birth weight of first child	rs17367504	-0.0822342	0.515054	0.873148	0.921056	0.335632	2.52761
Birth weight of first child	rs17666239	0.105552	0.505643	0.834645	1.11132	0.412504	2.994
Birth weight of first child	rs2061456	-0.103008	0.506485	0.83884	0.90212	0.3343	2.4344
Birth weight of first child	rs2131354	-0.0175626	0.519003	0.973005	0.982591	0.355294	2.71742
Birth weight of first child	rs2647873	0.00874769	0.518405	0.986537	1.00879	0.365194	2.7866
Birth weight of first child	rs2795306	0.0224727	0.514021	0.965128	1.02273	0.373436	2.80094
Birth weight of first child	rs2918301	-0.0618065	0.52171	0.905696	0.940065	0.338119	2.61364
Birth weight of first child	rs2964484	-0.092253	0.529383	0.861657	0.911874	0.323084	2.57368
Birth weight of first child	rs2971669	0.0109342	0.515755	0.983086	1.01099	0.3679	2.77823
Birth weight of first child	rs34295062	0.0410452	0.511675	0.936064	1.0419	0.38219	2.84035
Birth weight of first child	rs34417222	-0.0210256	0.517374	0.967584	0.979194	0.355198	2.6994
Birth weight of first child	rs34471628	-0.0610002	0.516032	0.905901	0.940823	0.342179	2.5868
Birth weight of first child	rs34573359	-0.0961038	0.516293	0.852333	0.90837	0.330206	2.49885
Birth weight of first child	rs3918226	-0.0416671	0.51656	0.93571	0.959189	0.348498	2.64003
Birth weight of first child	rs45446698	-0.0182171	0.520046	0.972056	0.981948	0.354337	2.7212
Birth weight of first child	rs4559047	0.0671385	0.509645	0.895193	1.06944	0.393857	2.90387
Birth weight of first child	rs4677883	0.0125613	0.518513	0.980673	1.01264	0.366512	2.79784
Birth weight of first child	rs4894405	-0.0899203	0.508592	0.859664	0.914004	0.337308	2.47668
Birth weight of first child	rs5030320	-0.0196943	0.517471	0.969641	0.980498	0.355604	2.70351
Birth weight of first child	rs597808	0.0187332	0.523823	0.971472	1.01891	0.364963	2.84461
Birth weight of first child	rs62066209	-0.0601194	0.517804	0.90757	0.941652	0.341293	2.59809
Birth weight of first child	rs62562578	-0.0717362	0.513186	0.888829	0.930776	0.340418	2.54494
Birth weight of first child	rs6911024	0.028929	0.515557	0.955252	1.02935	0.374725	2.82758
Birth weight of first child	rs7177338	0.132239	0.50196	0.792208	1.14138	0.42673	3.05286
Birth weight of first child	rs72760655	-0.053442	0.521145	0.918322	0.947961	0.341337	2.63268
Birth weight of first child	rs75104038	-0.149099	0.505382	0.767977	0.861484	0.319931	2.31973
Birth weight of first child	rs7854962	-0.0746541	0.512967	0.884289	0.928064	0.339572	2.53644
Birth weight of first child	rs7970350	-0.0182663	0.520474	0.972004	0.981899	0.354022	2.72335
Birth weight of first child	rs9379084	0.0920261	0.501416	0.85438	1.09639	0.410348	2.92941
Birth weight of first child	rs9855294	-0.167326	0.499425	0.737597	0.845924	0.317843	2.25139
Birth weight of first child	rs9856468	-0.151228	0.516778	0.7698	0.859652	0.312199	2.36708
Birth weight of first child	All	-0.021736	0.507245	0.96582	0.978499	0.362063	2.64445
Blood 1,5-anhydroglucitol (1,5-AG)	rs3800993	1.04319	0.442209	0.018322	2.83826	1.19299	6.75256
Blood 1,5-anhydroglucitol (1,5-AG)	rs6736412	0.715487	0.393141	0.0687709	2.04518	0.946418	4.41958
Blood 1,5-anhydroglucitol (1,5-AG)	rs7589832	0.607632	0.442064	0.169276	1.83608	0.771968	4.36701
Blood 1,5-anhydroglucitol (1,5-AG)	rs9756306	0.669757	0.397313	0.0918507	1.95376	0.896751	4.25669
Blood 1,5-anhydroglucitol (1,5-AG)	All	0.751701	0.360877	0.0372528	2.1206	1.04538	4.30174
Blood 10-undecenoate (11:1n1)	All	-0.187894	0.294471	0.523425	0.828702	0.465307	1.4759
Blood 1-palmitoylglycerophosphoethanolamine	All	-0.319974	0.446741	0.473843	0.726168	0.302527	1.74305
Blood 2-aminobutyrate	All	0.868994	0.487257	0.0745147	2.38451	0.917567	6.19671
Blood 2-aminooctanoic acid	rs1165209	0.122589	0.186961	0.512022	1.13042	0.783601	1.63074
Blood 2-aminooctanoic acid	rs13538	-0.260365	0.770957	0.735576	0.77077	0.170088	3.49282
Blood 2-aminooctanoic acid	rs1466245	0.0399251	0.25112	0.873678	1.04073	0.636182	1.70254
Blood 2-aminooctanoic acid	All	0.064039	0.188962	0.734685	1.06613	0.736147	1.54404
Blood 2-hydroxyisobutyrate	rs11160112	0.153067	0.453799	0.73589	1.1654	0.478845	2.83634
Blood 2-hydroxyisobutyrate	rs11635023	0.000843768	0.446234	0.998491	1.00084	0.417373	2.39998
Blood 2-hydroxyisobutyrate	rs493519	0.0815452	0.590889	0.890237	1.08496	0.340753	3.45454
Blood 2-hydroxyisobutyrate	All	0.0769952	0.396183	0.845908	1.08004	0.496822	2.34788
Blood 3-methyl-2-oxovalerate	rs11084396	-0.473203	1.10645	0.668886	0.623003	0.07123	5.44902
Blood 3-methyl-2-oxovalerate	rs1260326	-0.657735	0.788013	0.403901	0.518023	0.110555	2.42728
Blood 3-methyl-2-oxovalerate	rs1440581	0.701947	0.586413	0.2313	2.01768	0.639273	6.3682
Blood 3-methyl-2-oxovalerate	All	-0.236605	0.716261	0.741148	0.789303	0.193888	3.2132
Blood 4-acetamidobutanoate	All	0.0829797	0.286328	0.771964	1.08652	0.619884	1.90443
Blood 5alpha-androstan-3beta,17beta-diol disulfate	rs10267212	0.223262	0.284649	0.432839	1.25015	0.715589	2.18403
Blood 5alpha-androstan-3beta,17beta-diol disulfate	rs10278040	0.0442901	0.389952	0.909572	1.04529	0.486744	2.24475
Blood 5alpha-androstan-3beta,17beta-diol disulfate	rs2547231	0.062202	0.31523	0.843575	1.06418	0.5737	1.97398
Blood 5alpha-androstan-3beta,17beta-diol disulfate	rs4149056	0.120443	0.283846	0.67133	1.128	0.646685	1.96753
Blood 5alpha-androstan-3beta,17beta-diol disulfate	All	0.124842	0.269213	0.642842	1.13297	0.668435	1.92033
Blood 5-alpha-pregnan-3beta,20alpha-disulfate	rs10491431	0.166111	0.363099	0.647325	1.1807	0.579515	2.40557
Blood 5-alpha-pregnan-3beta,20alpha-disulfate	rs296381	0.25672	0.334758	0.443152	1.29268	0.670718	2.4914
Blood 5-alpha-pregnan-3beta,20alpha-disulfate	rs4149081	0.391936	0.345856	0.257116	1.47984	0.751306	2.91483
Blood 5-alpha-pregnan-3beta,20alpha-disulfate	All	0.27454	0.28359	0.333	1.31593	0.754805	2.29418
Blood acetylcarnitine	All	-0.335414	0.412911	0.41661	0.715042	0.318313	1.60623
Blood alanine	rs10783792	0.217969	0.523323	0.677037	1.24355	0.445863	3.46836
Blood alanine	rs12578760	0.0134878	0.627598	0.982854	1.01358	0.296234	3.46801
Blood alanine	rs1260326	-0.649148	0.603028	0.281713	0.522491	0.16024	1.70367
Blood alanine	rs149191093	-0.206587	0.598407	0.729923	0.813356	0.251713	2.62818
Blood alanine	rs2160387	0.226226	0.542057	0.676424	1.25386	0.433352	3.62791
Blood alanine	rs4554975	-0.110788	0.649111	0.864478	0.895128	0.250813	3.19463
Blood alanine	All	-0.0619672	0.538757	0.90843	0.939914	0.326956	2.70201
Blood albumin	rs12500991	-0.548437	1.10388	0.619312	0.577852	0.0664009	5.02875
Blood albumin	rs144064722	0.958649	0.923452	0.299216	2.60817	0.426853	15.9365
Blood albumin	rs182695896	-0.705999	1.76742	0.68956	0.493615	0.01545	15.7706
Blood albumin	All	-0.155373	1.02294	0.879275	0.856096	0.115286	6.35726
Blood alpha-glutamyltyrosine	rs13105073	-0.164055	0.267454	0.539616	0.848695	0.502447	1.43355
Blood alpha-glutamyltyrosine	rs2881913	-0.370371	0.264799	0.161906	0.690478	0.410912	1.16025
Blood alpha-glutamyltyrosine	rs4351	-0.126613	0.316042	0.6887	0.881075	0.474233	1.63694
Blood alpha-glutamyltyrosine	All	-0.231175	0.228655	0.312008	0.793601	0.506952	1.24233
Blood alpha-hydroxyisovalerate	rs12141041	-0.168566	0.857359	0.844132	0.844876	0.157396	4.53515
Blood alpha-hydroxyisovalerate	rs2403254	-0.0416103	1.46818	0.97739	0.959244	0.0539746	17.0478
Blood alpha-hydroxyisovalerate	rs893971	0.490364	0.383761	0.201325	1.63291	0.76966	3.46439
Blood alpha-hydroxyisovalerate	All	0.137272	0.653346	0.833585	1.14714	0.31877	4.12815
Blood androsterone sulfate	rs10278040	-0.0847619	0.444605	0.848803	0.918731	0.384355	2.19606
Blood androsterone sulfate	rs182420	0.0312027	0.183727	0.865142	1.03169	0.719714	1.47891
Blood androsterone sulfate	rs2404977	0.0801593	0.215545	0.709974	1.08346	0.710129	1.65306
Blood androsterone sulfate	rs7785392	0.120868	0.179706	0.50121	1.12848	0.793457	1.60495
Blood androsterone sulfate	All	0.0667081	0.175792	0.704338	1.06898	0.757415	1.50872
Blood apolipoprotein A-I	rs113118892	-0.11268	0.260597	0.665457	0.893436	0.536091	1.48898
Blood apolipoprotein A-I	rs144064722	-0.148683	0.259527	0.566712	0.861842	0.51822	1.43332
Blood apolipoprotein A-I	rs1461729	-0.0511918	0.262068	0.845129	0.950096	0.568448	1.58798
Blood apolipoprotein A-I	rs174594	-0.0116351	0.260733	0.964406	0.988432	0.592934	1.64774
Blood apolipoprotein A-I	rs1883025	-0.130919	0.261274	0.616317	0.877289	0.525704	1.46401
Blood apolipoprotein A-I	rs247617	0.0371708	0.308789	0.904185	1.03787	0.566626	1.90103
Blood apolipoprotein A-I	rs261291	-0.052776	0.287759	0.854482	0.948593	0.539677	1.66734
Blood apolipoprotein A-I	rs261334	0.0188755	0.277082	0.945688	1.01905	0.592026	1.7541
Blood apolipoprotein A-I	rs4939873	-0.0656345	0.262413	0.802495	0.936473	0.559918	1.56627
Blood apolipoprotein A-I	rs5880	-0.20999	0.263068	0.424734	0.810593	0.484033	1.35747
Blood apolipoprotein A-I	rs6494025	-0.075187	0.266588	0.777917	0.92757	0.550076	1.56412
Blood apolipoprotein A-I	rs6507939	-0.0361881	0.265349	0.891522	0.964459	0.573342	1.62238
Blood apolipoprotein A-I	rs75835816	-0.0675566	0.265444	0.799106	0.934675	0.555534	1.57257
Blood apolipoprotein A-I	All	-0.0729421	0.255364	0.775154	0.929655	0.563574	1.53353
Blood apolipoprotein B	rs10056811	0.0944365	0.226084	0.676162	1.09904	0.705613	1.71183
Blood apolipoprotein B	rs1081105	-0.0256583	0.21545	0.905203	0.974668	0.638943	1.4868
Blood apolipoprotein B	rs115849089	0.00367318	0.223143	0.986867	1.00368	0.648115	1.55431
Blood apolipoprotein B	rs11591147	0.146376	0.222129	0.509917	1.15763	0.749014	1.78917
Blood apolipoprotein B	rs1168041	0.0676249	0.228449	0.767217	1.06996	0.683769	1.67428
Blood apolipoprotein B	rs1260326	0.00534274	0.225313	0.981082	1.00536	0.646443	1.56354
Blood apolipoprotein B	rs1367117	0.0958537	0.230668	0.677741	1.1006	0.700293	1.72973
Blood apolipoprotein B	rs142130958	-0.0124388	0.235447	0.957867	0.987638	0.622561	1.5668
Blood apolipoprotein B	rs143341434	0.0326967	0.227472	0.885706	1.03324	0.661565	1.61372
Blood apolipoprotein B	rs144064722	0.00171737	0.221616	0.993817	1.00172	0.648788	1.54664
Blood apolipoprotein B	rs150617279	0.024775	0.228206	0.913548	1.02508	0.6554	1.60329
Blood apolipoprotein B	rs17395160	0.0284644	0.22918	0.901156	1.02887	0.656568	1.61229
Blood apolipoprotein B	rs182695896	0.053826	0.228136	0.813481	1.0553	0.674812	1.65033
Blood apolipoprotein B	rs1883711	0.0680068	0.224313	0.761754	1.07037	0.689598	1.6614
Blood apolipoprotein B	rs207179	0.0400852	0.230551	0.86197	1.0409	0.662461	1.63553
Blood apolipoprotein B	rs2495477	0.0261525	0.228121	0.908728	1.0265	0.656414	1.60523
Blood apolipoprotein B	rs2980875	0.0751191	0.227982	0.741781	1.07801	0.689543	1.68533
Blood apolipoprotein B	rs3005923	0.0200293	0.224427	0.928886	1.02023	0.657147	1.58392
Blood apolipoprotein B	rs62123891	0.0265617	0.227849	0.907196	1.02692	0.657032	1.60503
Blood apolipoprotein B	rs629301	0.0583628	0.230996	0.800533	1.0601	0.674092	1.66715
Blood apolipoprotein B	rs635634	0.102853	0.212592	0.628524	1.10833	0.730645	1.68124
Blood apolipoprotein B	rs6756629	0.0601601	0.22863	0.792448	1.06201	0.678443	1.66242
Blood apolipoprotein B	rs7256200	0.0450215	0.236502	0.849024	1.04605	0.658019	1.6629
Blood apolipoprotein B	rs7412	-0.0278871	0.260583	0.914775	0.972498	0.583547	1.6207
Blood apolipoprotein B	rs79915079	0.00415873	0.222315	0.985075	1.00417	0.649483	1.55255
Blood apolipoprotein B	rs9639389	0.0681801	0.227619	0.764531	1.07056	0.685262	1.67249
Blood apolipoprotein B	rs964184	0.0902814	0.234191	0.699865	1.09448	0.69161	1.73203
Blood apolipoprotein B	All	0.0438445	0.223598	0.844542	1.04482	0.674079	1.61947
Blood asparagine	All	-0.116991	0.31225	0.707905	0.889593	0.48239	1.64053
Blood betaine	rs16876394	-0.408855	0.342333	0.232353	0.66441	0.339654	1.29968
Blood betaine	rs2851391	-0.32605	0.316474	0.302889	0.721769	0.38816	1.3421
Blood betaine	rs495360	-0.471231	0.319634	0.140406	0.624234	0.333633	1.16795
Blood betaine	rs567754	-0.505872	0.315058	0.108351	0.60298	0.325177	1.11811
Blood betaine	rs715	-0.434366	0.340414	0.201959	0.647675	0.332346	1.26219
Blood betaine	All	-0.42973	0.291701	0.140701	0.650685	0.367341	1.15258
Blood bilirubin (Z,Z)	All	0.228792	0.279708	0.413376	1.25708	0.726559	2.17498
Blood biliverdin	rs10170160	0.175514	0.174982	0.315841	1.19186	0.845818	1.67947
Blood biliverdin	rs838705	0.192105	0.200654	0.338369	1.2118	0.817767	1.79569
Blood biliverdin	rs887829	0.732611	0.495794	0.139501	2.08051	0.7873	5.49791
Blood biliverdin	All	0.216325	0.170978	0.205793	1.24151	0.887992	1.73576
Blood bradykinin, des-arg(9)	rs2731672	0.168062	0.246669	0.495665	1.18301	0.72949	1.91848
Blood bradykinin, des-arg(9)	rs4253311	0.336195	0.281544	0.232433	1.39961	0.806033	2.43032
Blood bradykinin, des-arg(9)	rs5030062	0.343018	0.210569	0.103311	1.40919	0.932677	2.12917
Blood bradykinin, des-arg(9)	All	0.28563	0.196867	0.146815	1.3306	0.904629	1.95715
Blood butyrylcarnitine	rs11065174	-0.0965871	0.132991	0.467676	0.907931	0.699597	1.1783
Blood butyrylcarnitine	rs11065202	-0.152624	0.198363	0.441646	0.858452	0.581924	1.26639
Blood butyrylcarnitine	rs11611311	-0.146403	0.131196	0.26446	0.863809	0.667946	1.11711
Blood butyrylcarnitine	rs1171617	-0.0982208	0.130775	0.452614	0.906449	0.701496	1.17128
Blood butyrylcarnitine	rs1186055	-0.117317	0.130774	0.36967	0.889304	0.688229	1.14913
Blood butyrylcarnitine	rs2469211	-0.124122	0.129635	0.338329	0.883272	0.685089	1.13879
Blood butyrylcarnitine	rs274567	-0.12575	0.1297	0.332273	0.881835	0.683887	1.13708
Blood butyrylcarnitine	rs278136	-0.0935773	0.129767	0.470839	0.910668	0.706154	1.17441
Blood butyrylcarnitine	rs4556628	-0.159676	0.14012	0.254467	0.85242	0.647711	1.12183
Blood butyrylcarnitine	All	-0.121332	0.128265	0.344175	0.88574	0.68885	1.13891
Blood carnitine	rs11183620	-0.243429	0.172766	0.158831	0.783935	0.558752	1.09987
Blood carnitine	rs11620955	-0.18397	0.168436	0.274734	0.831961	0.598036	1.15739
Blood carnitine	rs11620973	-0.229303	0.175758	0.192013	0.795088	0.563387	1.12208
Blood carnitine	rs12356193	-0.0744002	0.194759	0.702453	0.9283	0.633732	1.35979
Blood carnitine	rs12709393	-0.25152	0.171174	0.141729	0.777618	0.555981	1.08761
Blood carnitine	rs13182512	-0.232623	0.175371	0.184686	0.792452	0.561946	1.11751
Blood carnitine	rs1466788	-0.222193	0.179704	0.216296	0.800761	0.563035	1.13886
Blood carnitine	rs2114713	-0.256084	0.168317	0.12815	0.774077	0.556557	1.07661
Blood carnitine	rs2279014	-0.23	0.175696	0.190508	0.794534	0.563063	1.12116
Blood carnitine	rs2396004	-0.169874	0.164681	0.302289	0.843771	0.611006	1.16521
Blood carnitine	rs3736438	-0.222863	0.177036	0.208082	0.800224	0.565608	1.13216
Blood carnitine	rs419291	-0.244661	0.179104	0.171931	0.78297	0.551174	1.11225
Blood carnitine	rs4860022	-0.242714	0.174333	0.163849	0.784496	0.557436	1.10404
Blood carnitine	rs6479648	-0.319586	0.170446	0.0607936	0.72645	0.520138	1.01459
Blood carnitine	rs6862024	-0.234898	0.175777	0.181437	0.790652	0.560223	1.11586
Blood carnitine	rs735315	-0.161444	0.165172	0.328357	0.850915	0.615586	1.1762
Blood carnitine	rs9842133	-0.194737	0.175622	0.267498	0.823051	0.583357	1.16123
Blood carnitine	All	-0.220409	0.167878	0.189213	0.802191	0.577268	1.11475
Blood cis-4-decenoyl carnitine	All	-0.299566	0.378322	0.428461	0.74114	0.353074	1.55573
Blood citrate	rs1509123	-0.19721	0.47552	0.678344	0.821019	0.323283	2.08508
Blood citrate	rs170149	-0.287294	0.505822	0.570052	0.750291	0.278398	2.02206
Blood citrate	rs6507399	-0.65584	0.355411	0.0649936	0.519006	0.258607	1.04161
Blood citrate	rs807670	-0.295549	0.486621	0.543619	0.744123	0.286698	1.93137
Blood citrate	rs835154	-0.265714	0.485747	0.584364	0.766658	0.295887	1.98645
Blood citrate	rs868395	-0.190471	0.448051	0.670756	0.82657	0.343471	1.98915
Blood citrate	All	-0.317493	0.399965	0.42731	0.727972	0.332397	1.59431
Blood citrulline	rs10164524	0.486108	0.497349	0.328373	1.62598	0.613425	4.30989
Blood citrulline	rs1509820	0.101754	0.489777	0.83542	1.10711	0.42392	2.89133
Blood citrulline	rs1935815	0.173257	0.517356	0.737708	1.18917	0.431383	3.27813
Blood citrulline	rs682103	0.184755	0.482067	0.70153	1.20292	0.467622	3.09444
Blood citrulline	All	0.235788	0.429659	0.583157	1.26591	0.545341	2.93856
Blood copper	All	0.0253477	0.304539	0.933666	1.02567	0.564651	1.8631
Blood creatinine	rs10265221	-0.145213	0.615288	0.813427	0.864838	0.258935	2.88854
Blood creatinine	rs1986734	-0.159506	0.612535	0.794553	0.852565	0.256642	2.83222
Blood creatinine	rs2079742	-0.236592	0.616139	0.700984	0.789313	0.235929	2.64069
Blood creatinine	rs3119311	-0.241608	0.607019	0.690613	0.785364	0.238982	2.58093
Blood creatinine	rs6127099	-0.0952516	0.590176	0.871782	0.909144	0.285933	2.89069
Blood creatinine	rs61524473	-0.0997695	0.638427	0.875817	0.905046	0.258959	3.16308
Blood creatinine	All	-0.163078	0.55938	0.770643	0.849525	0.283807	2.5429
Blood decanoylcarnitine	rs2062541	-0.308007	0.270946	0.255628	0.73491	0.432116	1.24988
Blood decanoylcarnitine	rs4691536	-0.344623	0.257666	0.181066	0.708488	0.427566	1.17398
Blood decanoylcarnitine	rs7552404	-0.312185	0.383176	0.415226	0.731846	0.345345	1.55091
Blood decanoylcarnitine	rs8396	0.00393099	0.316492	0.99009	1.00394	0.539888	1.86685
Blood decanoylcarnitine	All	-0.257034	0.246133	0.296352	0.773342	0.477374	1.25281
Blood dehydroisoandrosterone sulfate (DHEA-S)	All	0.511442	0.472665	0.279236	1.66769	0.660352	4.2117
Blood dihomo-linolenate (20:3n3 or n6)	All	0.759612	0.434471	0.0804014	2.13745	0.91215	5.00869
Blood epiandrosterone sulfate	All	0.103937	0.224062	0.642738	1.10953	0.715177	1.72133
Blood esterified cholesterol	rs1077835	0.0628481	0.277373	0.820748	1.06487	0.618287	1.834
Blood esterified cholesterol	rs112032422	-0.0588962	0.283328	0.835328	0.942805	0.541063	1.64284
Blood esterified cholesterol	rs11591147	0.184383	0.247574	0.456419	1.20248	0.740179	1.95351
Blood esterified cholesterol	rs144064722	-0.0522481	0.246976	0.832457	0.949093	0.584896	1.54006
Blood esterified cholesterol	rs174547	0.0888048	0.258718	0.731411	1.09287	0.658176	1.81465
Blood esterified cholesterol	rs3741298	0.0316193	0.278205	0.909512	1.03212	0.5983	1.78051
Blood esterified cholesterol	rs4075673	-0.0282573	0.265665	0.915293	0.972138	0.577549	1.63632
Blood esterified cholesterol	rs629301	0.0614043	0.282323	0.827821	1.06333	0.611434	1.84921
Blood esterified cholesterol	rs7412	-0.104885	0.341742	0.75891	0.900428	0.460842	1.75932
Blood esterified cholesterol	rs79225634	0.0953691	0.268766	0.72271	1.10006	0.64959	1.86293
Blood esterified cholesterol	All	0.0330562	0.257977	0.898041	1.03361	0.623393	1.71376
Blood free cholesterol	rs1077835	-0.0911945	0.274127	0.739382	0.91284	0.5334	1.5622
Blood free cholesterol	rs115445558	-0.105463	0.255733	0.68005	0.899908	0.545147	1.48553
Blood free cholesterol	rs11591147	0.0346131	0.260413	0.89426	1.03522	0.621391	1.72465
Blood free cholesterol	rs11604424	-0.111522	0.257111	0.664469	0.894472	0.540393	1.48055
Blood free cholesterol	rs13392272	-0.0971928	0.263074	0.711792	0.907381	0.541822	1.51958
Blood free cholesterol	rs142130958	-0.270975	0.269589	0.31483	0.762636	0.449612	1.29359
Blood free cholesterol	rs144064722	-0.228051	0.251256	0.364065	0.796083	0.486503	1.30266
Blood free cholesterol	rs629301	-0.108605	0.260984	0.67731	0.897085	0.537873	1.49619
Blood free cholesterol	rs7412	-0.24548	0.272912	0.368394	0.782329	0.458228	1.33566
Blood free cholesterol	rs75679663	-0.0929518	0.246039	0.705584	0.911237	0.562599	1.47592
Blood free cholesterol	rs79225634	-0.0719379	0.251476	0.77483	0.930589	0.568457	1.52342
Blood free cholesterol	All	-0.123995	0.243956	0.611267	0.883385	0.547634	1.42498
Blood gamma-glutamylglutamine	rs1260326	-0.071751	0.487282	0.882937	0.930763	0.358143	2.41892
Blood gamma-glutamylglutamine	rs1751956	-0.152009	0.605835	0.801885	0.858981	0.261991	2.81631
Blood gamma-glutamylglutamine	rs2657879	-0.973405	0.622551	0.117917	0.377794	0.111514	1.27992
Blood gamma-glutamylglutamine	All	-0.304414	0.429249	0.478215	0.737556	0.317988	1.71072
Blood gamma-glutamyltyrosine	rs12192718	-0.0574845	0.436486	0.895223	0.944137	0.40132	2.22115
Blood gamma-glutamyltyrosine	rs1512342	0.00105647	0.432923	0.998053	1.00106	0.428496	2.33868
Blood gamma-glutamyltyrosine	rs875740	-0.260982	0.434746	0.548301	0.770295	0.328544	1.80601
Blood gamma-glutamyltyrosine	rs956966	-0.229942	0.433707	0.595988	0.79458	0.339593	1.85916
Blood gamma-glutamyltyrosine	rs9940990	-0.248911	0.437818	0.569678	0.779649	0.330538	1.83898
Blood gamma-glutamyltyrosine	All	-0.15896	0.389187	0.682949	0.85303	0.397815	1.82914
Blood glucose	rs10466351	0.281611	0.617824	0.648526	1.32526	0.394821	4.44841
Blood glucose	rs560887	-0.484831	0.82611	0.557281	0.615801	0.121967	3.10914
Blood glucose	rs878521	0.266501	0.645139	0.67954	1.30539	0.368626	4.62268
Blood glucose	All	0.102911	0.555223	0.852954	1.10839	0.373318	3.29086
Blood glutamine	rs11041816	-0.51085	0.532009	0.33694	0.599985	0.211488	1.70214
Blood glutamine	rs12306007	-0.38718	0.501469	0.44006	0.678969	0.254092	1.8143
Blood glutamine	rs1260326	-0.369939	0.501434	0.46066	0.690777	0.258528	1.84573
Blood glutamine	rs2657879	-1.70634	0.675748	0.011566	0.181529	0.0482767	0.68258
Blood glutamine	rs6729711	-0.306126	0.432743	0.479312	0.736294	0.315277	1.71953
Blood glutamine	rs7078003	-0.381734	0.500904	0.446006	0.682677	0.255763	1.82219
Blood glutamine	All	-0.488004	0.463149	0.292037	0.613851	0.247641	1.52161
Blood glutaroyl carnitine	rs11085835	0.299223	0.194674	0.124282	1.34881	0.920961	1.97543
Blood glutaroyl carnitine	rs13375749	0.41381	0.196306	0.0350323	1.51257	1.02948	2.22236
Blood glutaroyl carnitine	rs1981524	0.323937	0.200607	0.106357	1.38256	0.933091	2.04854
Blood glutaroyl carnitine	rs2291449	0.333437	0.20155	0.0980537	1.39576	0.940258	2.07192
Blood glutaroyl carnitine	rs246234	0.31228	0.203416	0.124739	1.36654	0.917214	2.03598
Blood glutaroyl carnitine	rs6983929	0.188533	0.191594	0.325102	1.20748	0.829452	1.75779
Blood glutaroyl carnitine	rs715	0.402091	0.189095	0.0334702	1.49495	1.03197	2.16564
Blood glutaroyl carnitine	rs8012	0.410269	0.217485	0.0592384	1.50722	0.984125	2.30837
Blood glutaroyl carnitine	rs8056893	0.255559	0.205641	0.213964	1.29118	0.862864	1.93212
Blood glutaroyl carnitine	All	0.325102	0.183597	0.0766042	1.38417	0.965849	1.98367
Blood glycine	rs10083777	0.187401	0.182155	0.303574	1.20611	0.843983	1.72362
Blood glycine	rs1047891	0.0687406	0.466141	0.882763	1.07116	0.429603	2.67079
Blood glycine	rs13298772	0.223069	0.186511	0.231694	1.24991	0.867194	1.80152
Blood glycine	rs147007805	0.215351	0.181336	0.234999	1.2403	0.869299	1.76963
Blood glycine	rs1992855	0.198533	0.181577	0.274226	1.21961	0.854398	1.74094
Blood glycine	rs2169387	0.180187	0.182446	0.323341	1.19744	0.837438	1.7122
Blood glycine	All	0.196801	0.180029	0.274323	1.2175	0.855511	1.73266
Blood glycoproteins	rs10083777	0.134373	0.143817	0.350133	1.14382	0.862855	1.51627
Blood glycoproteins	rs1047891	0.0510739	0.20937	0.807277	1.0524	0.69817	1.58636
Blood glycoproteins	rs10739110	0.0964059	0.14389	0.502861	1.10121	0.83059	1.45999
Blood glycoproteins	rs10932365	0.139442	0.144859	0.335745	1.14963	0.865471	1.52709
Blood glycoproteins	rs10932472	0.147837	0.143361	0.302439	1.15932	0.875332	1.53545
Blood glycoproteins	rs10975159	0.140534	0.144015	0.329149	1.15089	0.867851	1.52623
Blood glycoproteins	rs114210411	0.169707	0.144304	0.239581	1.18496	0.893035	1.57231
Blood glycoproteins	rs115546988	0.109184	0.144722	0.450583	1.11537	0.839902	1.48118
Blood glycoproteins	rs117474629	0.151972	0.144021	0.29133	1.16413	0.877825	1.54381
Blood glycoproteins	rs13298772	0.154637	0.145932	0.289303	1.16723	0.876876	1.55374
Blood glycoproteins	rs139728050	0.135573	0.143476	0.344701	1.14519	0.864469	1.51708
Blood glycoproteins	rs140360589	0.129017	0.143308	0.367972	1.13771	0.859103	1.50667
Blood glycoproteins	rs1470498	0.15677	0.143562	0.27483	1.16973	0.882841	1.54984
Blood glycoproteins	rs149877929	0.132782	0.143748	0.355635	1.142	0.8616	1.51366
Blood glycoproteins	rs1992855	0.141538	0.143532	0.324078	1.15204	0.869546	1.52632
Blood glycoproteins	rs2169387	0.129775	0.14396	0.367339	1.13857	0.858657	1.50974
Blood glycoproteins	rs2282160	0.157008	0.143499	0.273893	1.17	0.883159	1.55002
Blood glycoproteins	rs4508540	0.145025	0.143766	0.313089	1.15607	0.872184	1.53236
Blood glycoproteins	rs56212035	0.131027	0.143674	0.361782	1.14	0.860214	1.51078
Blood glycoproteins	rs72930513	0.166858	0.143667	0.245471	1.18159	0.891607	1.56588
Blood glycoproteins	rs72949273	0.146404	0.14444	0.310774	1.15766	0.872233	1.5365
Blood glycoproteins	rs74753815	0.140942	0.145208	0.331738	1.15136	0.866177	1.53043
Blood glycoproteins	rs7558276	0.141777	0.143154	0.321988	1.15232	0.870397	1.52556
Blood glycoproteins	rs7568719	0.159183	0.14624	0.276372	1.17255	0.88034	1.56176
Blood glycoproteins	rs7570368	0.152534	0.143475	0.287719	1.16478	0.879257	1.54303
Blood glycoproteins	rs77785420	0.143052	0.143958	0.320365	1.15379	0.870136	1.52991
Blood glycoproteins	rs78600267	0.157267	0.144058	0.274969	1.17031	0.882421	1.55212
Blood glycoproteins	All	0.141058	0.142764	0.323128	1.15149	0.870438	1.52329
Blood HDL diameter	rs1532085	-0.234217	0.31268	0.453821	0.79119	0.428669	1.46029
Blood HDL diameter	rs16940011	-0.101586	0.229873	0.658545	0.903403	0.575718	1.4176
Blood HDL diameter	rs174578	-0.153024	0.255345	0.548983	0.858109	0.520222	1.41546
Blood HDL diameter	rs1883025	-0.232779	0.239257	0.33059	0.792329	0.495731	1.26638
Blood HDL diameter	rs247617	-0.148848	0.278479	0.592992	0.8617	0.499241	1.48731
Blood HDL diameter	rs6065904	-0.376625	0.244194	0.122996	0.686174	0.425179	1.10738
Blood HDL diameter	rs6507939	-0.165505	0.255286	0.516783	0.847466	0.513829	1.39774
Blood HDL diameter	rs67053123	-0.206029	0.254383	0.417989	0.81381	0.494297	1.33986
Blood HDL diameter	rs7412	-0.165547	0.254433	0.515274	0.84743	0.514667	1.39535
Blood HDL diameter	rs75551077	-0.134116	0.242033	0.579494	0.874489	0.544166	1.40532
Blood HDL diameter	All	-0.189023	0.237729	0.426543	0.827767	0.519456	1.31907
Blood hexadecanedioate	rs1871395	-0.516133	0.514875	0.31613	0.596824	0.217559	1.63726
Blood hexadecanedioate	rs4149032	0.115917	0.298106	0.697392	1.1229	0.626021	2.01416
Blood hexadecanedioate	rs6663731	-0.21376	0.45049	0.635139	0.807542	0.333964	1.95268
Blood hexadecanedioate	All	-0.155676	0.314269	0.620346	0.855836	0.462252	1.58454
Blood hexanoylcarnitine	rs11161521	-0.696598	0.457025	0.127458	0.498278	0.203444	1.22039
Blood hexanoylcarnitine	rs1171615	-0.199968	0.268981	0.457224	0.818757	0.483274	1.38713
Blood hexanoylcarnitine	rs2070630	-0.153056	0.22112	0.48882	0.858081	0.556298	1.32358
Blood hexanoylcarnitine	rs272869	-0.27638	0.284808	0.331842	0.758525	0.434047	1.32557
Blood hexanoylcarnitine	All	-0.24725	0.229673	0.281691	0.780946	0.497873	1.22496
Blood histidine	rs1801020	-0.593673	0.703007	0.398403	0.552295	0.139238	2.1907
Blood histidine	rs1998848	-0.03933	0.809207	0.961236	0.961433	0.196838	4.69602
Blood histidine	rs3733402	-0.559349	0.882832	0.526351	0.571581	0.101297	3.22522
Blood histidine	rs73216231	0.393957	0.787225	0.616767	1.48284	0.316952	6.93734
Blood histidine	rs7954638	0.138045	0.950279	0.8845	1.14803	0.178262	7.39343
Blood histidine	All	-0.135173	0.740733	0.855202	0.873565	0.204536	3.73095
Blood hydroxyisovaleroyl carnitine	All	0.0885694	0.421119	0.833418	1.09261	0.478632	2.49419
Blood isobutyrylcarnitine	rs2065396	-0.178035	0.301026	0.554234	0.836913	0.463918	1.5098
Blood isobutyrylcarnitine	rs2404602	-0.362485	0.281098	0.197213	0.695945	0.401143	1.2074
Blood isobutyrylcarnitine	rs662138	-0.298087	0.420466	0.478358	0.742237	0.325563	1.69219
Blood isobutyrylcarnitine	All	-0.280715	0.261054	0.282234	0.755244	0.452766	1.2598
Blood isovalerylcarnitine	rs11950562	0.352836	0.344955	0.30638	1.4231	0.723774	2.79812
Blood isovalerylcarnitine	rs2079239	0.226725	0.265861	0.393774	1.25448	0.745006	2.11237
Blood isovalerylcarnitine	rs2291449	0.245277	0.266504	0.35739	1.27798	0.758001	2.15464
Blood isovalerylcarnitine	rs9635324	0.164947	0.326946	0.613905	1.17933	0.621345	2.2384
Blood isovalerylcarnitine	All	0.242884	0.255415	0.341636	1.27492	0.772804	2.10328
Blood kynurenine	rs10085935	0.512617	0.286181	0.0732559	1.66965	0.95285	2.92569
Blood kynurenine	rs16924894	0.298853	0.335178	0.372593	1.34831	0.699007	2.60075
Blood kynurenine	rs3184504	0.498923	0.306596	0.103674	1.64695	0.903025	3.00372
Blood kynurenine	rs8051149	0.489324	0.330272	0.138452	1.63121	0.853842	3.11633
Blood kynurenine	All	0.457335	0.270775	0.091222	1.57986	0.929244	2.686
Blood leucine	rs10923016	-0.0106786	0.356654	0.976114	0.989378	0.491782	1.99046
Blood leucine	rs1440581	0.307886	0.315666	0.329384	1.36055	0.732847	2.52589
Blood leucine	rs2713737	0.166422	0.333203	0.617454	1.18107	0.614678	2.26937
Blood leucine	rs6735596	-0.0465121	0.349393	0.894097	0.954553	0.481272	1.89326
Blood leucine	rs6737109	0.0397523	0.356641	0.911249	1.04055	0.517232	2.09335
Blood leucine	rs6820011	0.0872706	0.348084	0.802033	1.09119	0.551577	2.15872
Blood leucine	rs6820313	-0.0649509	0.339369	0.848222	0.937113	0.481854	1.8225
Blood leucine	rs7584842	0.0201706	0.356595	0.954892	1.02038	0.507248	2.05258
Blood leucine	rs7647029	-0.0138252	0.356185	0.969038	0.98627	0.490687	1.98238
Blood leucine	rs7740614	-0.140137	0.293996	0.633602	0.869239	0.488523	1.54666
Blood leucine	rs9541214	-0.0778901	0.335825	0.816587	0.925066	0.478975	1.78662
Blood leucine	All	0.0203474	0.325538	0.950161	1.02056	0.539179	1.9317
Blood leucylalanine	All	0.065251	0.62651	0.91705	1.06743	0.312639	3.64447
Blood levulinate (4-oxovalerate)	All	-0.793503	0.558616	0.155468	0.452258	0.151315	1.35173
Blood myo-inositol	All	0.357002	0.508201	0.482379	1.42904	0.527782	3.86931
Blood N-[3-(2-Oxopyrrolidin-1-yl)propyl]acetamide	rs1005390	-0.0659284	0.280007	0.813857	0.936198	0.54078	1.62074
Blood N-[3-(2-Oxopyrrolidin-1-yl)propyl]acetamide	rs11101730	0.0655745	0.334897	0.844763	1.06777	0.55387	2.05849
Blood N-[3-(2-Oxopyrrolidin-1-yl)propyl]acetamide	rs12602901	-0.0777634	0.334098	0.815951	0.925183	0.48066	1.78081
Blood N-[3-(2-Oxopyrrolidin-1-yl)propyl]acetamide	rs662138	0.241785	0.301204	0.422132	1.27352	0.705693	2.29824
Blood N-[3-(2-Oxopyrrolidin-1-yl)propyl]acetamide	rs920812	0.171858	0.270503	0.525214	1.18751	0.698844	2.01787
Blood N-[3-(2-Oxopyrrolidin-1-yl)propyl]acetamide	All	0.0696227	0.262954	0.791185	1.0721	0.640333	1.79501
Blood N2,N2-dimethylguanosine	All	-0.221903	0.512435	0.664989	0.800993	0.293383	2.18687
Blood N-acetylcarnosine	rs6804368	-0.0224027	0.370514	0.951786	0.977846	0.473024	2.02143
Blood N-acetylcarnosine	rs7775554	-0.126951	0.347876	0.715163	0.880777	0.445397	1.74174
Blood N-acetylcarnosine	rs8002180	0.154745	0.38602	0.688513	1.16736	0.547795	2.48767
Blood N-acetylcarnosine	All	-0.00780539	0.299756	0.979226	0.992225	0.551383	1.78553
Blood N-acetylglycine	rs2370998	0.172541	0.285363	0.545421	1.18832	0.679247	2.07893
Blood N-acetylglycine	rs715	-0.311846	0.601059	0.603882	0.732095	0.22539	2.37793
Blood N-acetylglycine	rs7948073	0.153686	0.286845	0.59211	1.16612	0.664627	2.04603
Blood N-acetylglycine	All	0.114826	0.271154	0.67195	1.12168	0.659261	1.90844
Blood N-acetylornithine	rs2421096	0.0770967	0.138317	0.577259	1.08015	0.823655	1.41651
Blood N-acetylornithine	rs2685277	0.0768789	0.145276	0.596672	1.07991	0.81232	1.43565
Blood N-acetylornithine	rs6546815	0.0641882	0.138261	0.642466	1.06629	0.813179	1.39819
Blood N-acetylornithine	rs7573275	-0.156172	0.328399	0.634391	0.855412	0.449404	1.62822
Blood N-acetylornithine	All	0.0594296	0.136405	0.663065	1.06123	0.812269	1.3865
Blood octadecanedioate	All	-0.874406	0.452914	0.0535296	0.41711	0.171681	1.01339
Blood octanoylcarnitine	rs7552404	-0.50363	0.430184	0.241706	0.604333	0.260074	1.40429
Blood octanoylcarnitine	rs8396	-0.0944982	0.261108	0.717417	0.909829	0.545382	1.51782
Blood octanoylcarnitine	rs924135	-0.308057	0.267547	0.249562	0.734873	0.434983	1.24152
Blood octanoylcarnitine	All	-0.262394	0.224135	0.24172	0.769208	0.495743	1.19352
Blood O-sulfo-L-tyrosine	All	0.251666	0.9945	0.800224	1.28617	0.183131	9.03301
Blood palmitoyl sphingomyelin	All	-0.248292	0.522626	0.634726	0.780132	0.280091	2.17289
Blood phenylalanylserine	All	-0.437088	0.259949	0.0926777	0.645914	0.388063	1.0751
Blood phosphatidylcholine and other cholines	rs1077835	-0.218946	0.324577	0.499956	0.803365	0.425234	1.51774
Blood phosphatidylcholine and other cholines	rs11591147	-0.131953	0.287958	0.646783	0.876382	0.498401	1.54102
Blood phosphatidylcholine and other cholines	rs1168041	-0.191903	0.291528	0.510367	0.825387	0.466126	1.46154
Blood phosphatidylcholine and other cholines	rs117376818	-0.244117	0.288417	0.397328	0.783396	0.445118	1.37875
Blood phosphatidylcholine and other cholines	rs143020224	-0.320029	0.290794	0.2711	0.726128	0.410661	1.28393
Blood phosphatidylcholine and other cholines	rs1532085	-0.247512	0.314928	0.431906	0.780741	0.421148	1.44737
Blood phosphatidylcholine and other cholines	rs17231506	-0.181636	0.306448	0.553373	0.833905	0.457364	1.52045
Blood phosphatidylcholine and other cholines	rs17821268	-0.286436	0.289992	0.323281	0.750935	0.42536	1.32571
Blood phosphatidylcholine and other cholines	rs3741298	-0.254544	0.291342	0.382285	0.77527	0.437984	1.3723
Blood phosphatidylcholine and other cholines	rs73424577	-0.252118	0.288495	0.382169	0.777153	0.441504	1.36798
Blood phosphatidylcholine and other cholines	All	-0.233401	0.28149	0.407011	0.791836	0.456065	1.37481
Blood proline	rs11802885	-0.113346	0.228302	0.619559	0.892842	0.570742	1.39672
Blood proline	rs2518802	0.149605	0.309175	0.628468	1.16138	0.633574	2.12886
Blood proline	rs416659	-0.166221	0.23659	0.482322	0.846859	0.532625	1.34648
Blood proline	rs5747934	-0.111256	0.272285	0.682831	0.894709	0.524697	1.52565
Blood proline	All	-0.0832743	0.221765	0.707283	0.920099	0.59575	1.42103
Blood propionylcarnitine	rs10128501	-0.472657	0.285695	0.0980441	0.623344	0.356073	1.09123
Blood propionylcarnitine	rs12356193	0.0409958	0.356766	0.908517	1.04185	0.517749	2.09647
Blood propionylcarnitine	rs2715311	-0.354496	0.346494	0.306264	0.701527	0.355715	1.38352
Blood propionylcarnitine	rs662138	-0.267086	0.366883	0.466621	0.765607	0.373	1.57146
Blood propionylcarnitine	rs7727544	-0.38375	0.36311	0.290584	0.681302	0.33439	1.38811
Blood propionylcarnitine	All	-0.312069	0.291698	0.284693	0.731931	0.413211	1.29649
Blood serine	rs10229446	0.321187	0.353293	0.363285	1.37876	0.68986	2.75562
Blood serine	rs1163251	0.769411	0.474613	0.10499	2.15849	0.851435	5.47205
Blood serine	rs715	0.615829	0.516599	0.233228	1.85119	0.672533	5.09553
Blood serine	All	0.541483	0.314179	0.0848008	1.71855	0.928386	3.18125
Blood sphingomyelins	rs10402112	-0.503761	0.376652	0.181069	0.604254	0.288806	1.26425
Blood sphingomyelins	rs10468017	-0.287537	0.372885	0.440639	0.750109	0.361176	1.55787
Blood sphingomyelins	rs11591147	-0.0883316	0.376384	0.814453	0.915457	0.437778	1.91435
Blood sphingomyelins	rs13392272	-0.285016	0.366768	0.437099	0.752002	0.366455	1.54319
Blood sphingomyelins	rs141622900	-0.544121	0.386965	0.159687	0.580352	0.271832	1.23903
Blood sphingomyelins	rs1800588	-0.27618	0.38265	0.470444	0.758676	0.358376	1.60611
Blood sphingomyelins	rs629301	-0.300626	0.370427	0.417041	0.740355	0.3582	1.53022
Blood sphingomyelins	rs75679663	-0.225545	0.365249	0.536898	0.798081	0.390069	1.63288
Blood sphingomyelins	All	-0.311359	0.349314	0.372746	0.732451	0.369348	1.45252
Blood stearate (18:0)	All	0.0177077	0.473386	0.970161	1.01787	0.402472	2.57421
Blood succinylcarnitine	rs10988217	-0.144878	0.190866	0.447819	0.865128	0.595131	1.25762
Blood succinylcarnitine	rs1472631	-0.190025	0.273567	0.487293	0.826938	0.483736	1.41364
Blood succinylcarnitine	rs17806888	-0.156815	0.186442	0.400296	0.854862	0.593189	1.23197
Blood succinylcarnitine	rs2686513	-0.225463	0.186003	0.225456	0.798146	0.554311	1.14924
Blood succinylcarnitine	rs6703518	-0.132882	0.184983	0.472541	0.875568	0.609298	1.2582
Blood succinylcarnitine	rs8060756	-0.179732	0.184969	0.331207	0.835494	0.581426	1.20058
Blood succinylcarnitine	rs924135	-0.230962	0.192975	0.231365	0.79377	0.54379	1.15867
Blood succinylcarnitine	All	-0.178915	0.180682	0.322066	0.836177	0.586811	1.19151
Blood tetradecanedioate	rs12317268	-0.412419	0.491854	0.401751	0.662047	0.252473	1.73605
Blood tetradecanedioate	rs4149032	0.103064	0.254301	0.68527	1.10856	0.673433	1.82484
Blood tetradecanedioate	rs6663731	-0.173808	0.409939	0.671577	0.840458	0.37633	1.877
Blood tetradecanedioate	All	-0.116059	0.279859	0.678357	0.890423	0.514489	1.54105
Blood tryptophan	rs1016522	0.0556811	0.202743	0.783594	1.05726	0.710564	1.57312
Blood tryptophan	rs13122250	0.00606591	0.203598	0.976232	1.00608	0.675038	1.49948
Blood tryptophan	rs1373962	-0.00547534	0.201145	0.978284	0.99454	0.670508	1.47516
Blood tryptophan	rs1559063	0.0236521	0.201554	0.906584	1.02393	0.689773	1.51998
Blood tryptophan	rs2111118	0.0781188	0.201339	0.698019	1.08125	0.728691	1.60439
Blood tryptophan	rs284191	0.0104494	0.203661	0.95908	1.0105	0.677921	1.50625
Blood tryptophan	rs354532	0.114603	0.203522	0.573369	1.12143	0.75254	1.67114
Blood tryptophan	rs38271	0.0200847	0.20132	0.920531	1.02029	0.687631	1.51387
Blood tryptophan	rs4306882	-0.0177058	0.202638	0.930372	0.98245	0.660422	1.4615
Blood tryptophan	rs4615256	0.100635	0.200934	0.616487	1.10587	0.745876	1.63962
Blood tryptophan	rs4958379	0.111229	0.201044	0.580088	1.11765	0.753657	1.65744
Blood tryptophan	rs603446	0.0330224	0.201377	0.869744	1.03357	0.696508	1.53376
Blood tryptophan	rs6480970	0.0305234	0.200902	0.879241	1.03099	0.695416	1.52851
Blood tryptophan	rs6935961	0.0707352	0.202382	0.726705	1.0733	0.721853	1.59585
Blood tryptophan	rs710580	0.00904675	0.20128	0.96415	1.00909	0.680136	1.49714
Blood tryptophan	rs7463805	0.00981407	0.201757	0.961204	1.00986	0.680023	1.49969
Blood tryptophan	rs7584842	0.0365962	0.200906	0.855461	1.03727	0.699647	1.53783
Blood tryptophan	rs9511152	0.0334229	0.201078	0.867985	1.03399	0.697196	1.53347
Blood tryptophan	rs972459	-0.0365258	0.201103	0.855875	0.964133	0.650062	1.42994
Blood tryptophan	All	0.0359954	0.196416	0.854593	1.03665	0.705408	1.52344
Blood tyrosine	rs12728678	-0.082735	0.568596	0.88431	0.920595	0.302044	2.80587
Blood tyrosine	rs172650	-0.796582	0.540826	0.140778	0.450867	0.156203	1.30139
Blood tyrosine	rs9400467	-0.216678	0.853901	0.799688	0.80519	0.151023	4.29292
Blood tyrosine	All	-0.366614	0.477515	0.442634	0.693077	0.271839	1.76706
Blood uridine	rs131794	1.0725	0.63648	0.0919801	2.92267	0.839454	10.1757
Blood uridine	rs2686796	1.42483	0.508817	0.00510589	4.15715	1.53349	11.2696
Blood uridine	rs532545	1.34046	0.515963	0.00937775	3.82078	1.38981	10.5039
Blood uridine	All	1.30719	0.445273	0.00332786	3.69578	1.54412	8.84564
Blood valine	rs10211524	-1.18693	0.639807	0.063577	0.305157	0.0870781	1.0694
Blood valine	rs2072560	-0.713022	0.825511	0.387734	0.490161	0.0971963	2.47188
Blood valine	rs7406661	-0.420036	0.931479	0.652037	0.657023	0.10585	4.07823
Blood valine	rs7655059	-0.38463	0.910767	0.672796	0.680703	0.114208	4.05712
Blood valine	rs9637599	0.553126	0.826625	0.503407	1.73868	0.344019	8.78733
Blood valine	All	-0.491836	0.769707	0.522829	0.611502	0.135273	2.76431
Blood zinc	All	-0.00286672	0.310005	0.992622	0.997137	0.543092	1.83078
Body fat percentage	rs10100245	0.435022	0.259234	0.0933267	1.545	0.929529	2.56798
Body fat percentage	rs1013293	0.395113	0.259185	0.127398	1.48455	0.893249	2.46728
Body fat percentage	rs10172196	0.389031	0.259089	0.133218	1.47555	0.887999	2.45186
Body fat percentage	rs10259620	0.412213	0.259139	0.111676	1.51016	0.908738	2.5096
Body fat percentage	rs10278040	0.394458	0.25906	0.127846	1.48358	0.892883	2.46506
Body fat percentage	rs1038088	0.393405	0.259096	0.12892	1.48202	0.89188	2.46264
Body fat percentage	rs10423928	0.425818	0.259495	0.100808	1.53084	0.920543	2.54576
Body fat percentage	rs1046080	0.376216	0.259368	0.146916	1.45676	0.876214	2.42196
Body fat percentage	rs10496731	0.390044	0.259077	0.132192	1.47705	0.888921	2.45428
Body fat percentage	rs10499014	0.396643	0.259091	0.125794	1.48683	0.894781	2.4706
Body fat percentage	rs10510025	0.394655	0.259096	0.127708	1.48387	0.892996	2.46572
Body fat percentage	rs10514641	0.391509	0.259076	0.130743	1.47921	0.890227	2.45788
Body fat percentage	rs1056441	0.407185	0.259142	0.116118	1.50258	0.904173	2.49703
Body fat percentage	rs10756798	0.406751	0.259264	0.116678	1.50193	0.903566	2.49654
Body fat percentage	rs10758031	0.378431	0.259052	0.144062	1.45999	0.878701	2.42583
Body fat percentage	rs10766077	0.423849	0.259081	0.101846	1.52783	0.919478	2.53869
Body fat percentage	rs10774018	0.385384	0.25903	0.136804	1.47018	0.88487	2.44265
Body fat percentage	rs10791109	0.39212	0.259105	0.130188	1.48012	0.890719	2.45952
Body fat percentage	rs10803762	0.40939	0.259056	0.114034	1.5059	0.906324	2.50212
Body fat percentage	rs10830566	0.382564	0.259029	0.139699	1.46604	0.882379	2.43577
Body fat percentage	rs10848835	0.402606	0.259156	0.120297	1.49572	0.900018	2.4857
Body fat percentage	rs10854853	0.403921	0.259023	0.118902	1.49769	0.901437	2.48832
Body fat percentage	rs10938397	0.399927	0.259598	0.123423	1.49172	0.896833	2.48119
Body fat percentage	rs10947510	0.408186	0.259025	0.115059	1.50409	0.905287	2.49896
Body fat percentage	rs10947793	0.392287	0.259061	0.129958	1.48036	0.890946	2.45972
Body fat percentage	rs10954772	0.405198	0.259115	0.11787	1.4996	0.902427	2.49194
Body fat percentage	rs10999460	0.406218	0.25926	0.117152	1.50113	0.903092	2.4952
Body fat percentage	rs11012732	0.426466	0.259412	0.100182	1.53183	0.921289	2.54699
Body fat percentage	rs11030016	0.409446	0.259026	0.113944	1.50598	0.906426	2.50212
Body fat percentage	rs11042030	0.42742	0.259121	0.0990446	1.5333	0.922695	2.54797
Body fat percentage	rs11113445	0.401099	0.259205	0.121762	1.49347	0.898577	2.48219
Body fat percentage	rs11119364	0.390499	0.259118	0.131802	1.47772	0.889255	2.4556
Body fat percentage	rs11150745	0.401127	0.259103	0.12159	1.49351	0.898781	2.48176
Body fat percentage	rs11258438	0.400482	0.259016	0.122065	1.49254	0.898355	2.47974
Body fat percentage	rs113019802	0.39052	0.259094	0.131746	1.47775	0.889315	2.45554
Body fat percentage	rs113230003	0.409808	0.259153	0.113802	1.50653	0.906528	2.50365
Body fat percentage	rs114052060	0.389601	0.259184	0.132792	1.47639	0.888341	2.45371
Body fat percentage	rs114295766	0.412412	0.258959	0.111255	1.51046	0.909239	2.50922
Body fat percentage	rs11594905	0.401708	0.259028	0.120943	1.49438	0.899437	2.48284
Body fat percentage	rs11603783	0.376312	0.259046	0.146311	1.4569	0.876851	2.42066
Body fat percentage	rs116298073	0.397062	0.259104	0.125413	1.48745	0.895134	2.4717
Body fat percentage	rs116399833	0.408687	0.259018	0.114604	1.50484	0.905754	2.50018
Body fat percentage	rs11642015	0.453024	0.262141	0.0839582	1.57306	0.941037	2.62957
Body fat percentage	rs116792274	0.386147	0.259008	0.135997	1.4713	0.885582	2.44441
Body fat percentage	rs11685627	0.414336	0.259012	0.109669	1.51337	0.910896	2.51431
Body fat percentage	rs11695700	0.403384	0.259024	0.119394	1.49688	0.900952	2.48699
Body fat percentage	rs117068593	0.401358	0.259064	0.121318	1.49385	0.899059	2.48214
Body fat percentage	rs11742930	0.404541	0.25904	0.11836	1.49861	0.901967	2.48994
Body fat percentage	rs117632017	0.402149	0.258997	0.120491	1.49503	0.899888	2.48379
Body fat percentage	rs11781222	0.385152	0.25904	0.137055	1.46984	0.884648	2.44213
Body fat percentage	rs11782341	0.395969	0.259075	0.126416	1.48582	0.894206	2.46886
Body fat percentage	rs11786089	0.405395	0.259086	0.117651	1.49989	0.902655	2.49229
Body fat percentage	rs11790018	0.401847	0.25902	0.120802	1.49458	0.899576	2.48314
Body fat percentage	rs11810577	0.391235	0.25904	0.13096	1.47881	0.890045	2.45703
Body fat percentage	rs1182143	0.389427	0.259065	0.132788	1.47613	0.888393	2.45271
Body fat percentage	rs11852419	0.39535	0.259054	0.126978	1.4849	0.89369	2.46723
Body fat percentage	rs11856579	0.390772	0.259057	0.131442	1.47812	0.889603	2.45598
Body fat percentage	rs11857221	0.396018	0.259032	0.126303	1.4859	0.894327	2.46877
Body fat percentage	rs11866219	0.405865	0.259362	0.117616	1.5006	0.902592	2.49481
Body fat percentage	rs11873305	0.377393	0.259429	0.145751	1.45848	0.87714	2.4251
Body fat percentage	rs11943456	0.394767	0.259151	0.127681	1.48404	0.893001	2.46626
Body fat percentage	rs12037698	0.396921	0.259086	0.125522	1.48724	0.895039	2.47126
Body fat percentage	rs12072739	0.409713	0.259083	0.113788	1.50639	0.906567	2.50307
Body fat percentage	rs12124126	0.402404	0.259037	0.120313	1.49541	0.900047	2.48461
Body fat percentage	rs12127506	0.39782	0.259025	0.124579	1.48858	0.895951	2.47319
Body fat percentage	rs1218822	0.389765	0.25906	0.132443	1.47663	0.888703	2.45352
Body fat percentage	rs12218858	0.404874	0.259051	0.118073	1.49911	0.902248	2.49083
Body fat percentage	rs12339822	0.40156	0.25921	0.121341	1.49415	0.898983	2.48336
Body fat percentage	rs12367809	0.431116	0.259512	0.0966615	1.53897	0.925402	2.55937
Body fat percentage	rs12370302	0.397494	0.259058	0.124935	1.48809	0.895602	2.47254
Body fat percentage	rs12477088	0.41684	0.259106	0.107668	1.51716	0.913012	2.52108
Body fat percentage	rs12477385	0.410826	0.259047	0.112759	1.50806	0.907641	2.50568
Body fat percentage	rs12550674	0.402536	0.259041	0.120197	1.49561	0.900158	2.48496
Body fat percentage	rs12568522	0.407888	0.259023	0.115322	1.50364	0.905021	2.49821
Body fat percentage	rs12616638	0.409646	0.259012	0.113747	1.50628	0.906633	2.50255
Body fat percentage	rs12619178	0.388797	0.259103	0.133472	1.47521	0.887768	2.45135
Body fat percentage	rs12622267	0.38027	0.259101	0.142199	1.46268	0.880233	2.43053
Body fat percentage	rs1262557	0.381937	0.259141	0.14052	1.46512	0.881633	2.43477
Body fat percentage	rs12679106	0.421562	0.259309	0.104011	1.52434	0.916966	2.53402
Body fat percentage	rs12702528	0.404887	0.259047	0.118056	1.49913	0.902266	2.49084
Body fat percentage	rs12890931	0.411823	0.259074	0.111927	1.50957	0.908498	2.50831
Body fat percentage	rs12901071	0.402121	0.259067	0.120616	1.49499	0.89974	2.48405
Body fat percentage	rs12923476	0.384332	0.259184	0.138113	1.46863	0.883672	2.44082
Body fat percentage	rs1296328	0.423871	0.259108	0.101865	1.52786	0.919448	2.53888
Body fat percentage	rs13062093	0.420358	0.259127	0.104759	1.52251	0.91619	2.53007
Body fat percentage	rs13069856	0.374805	0.259032	0.147912	1.45471	0.875555	2.41695
Body fat percentage	rs13109830	0.382443	0.259059	0.13987	1.46586	0.882221	2.43561
Body fat percentage	rs13135092	0.397974	0.259648	0.125338	1.48881	0.894997	2.47659
Body fat percentage	rs13174863	0.393386	0.259049	0.128869	1.48199	0.891945	2.46237
Body fat percentage	rs1322842	0.412587	0.259026	0.111195	1.51072	0.909279	2.50999
Body fat percentage	rs1322998	0.394755	0.259027	0.127511	1.48402	0.893206	2.46563
Body fat percentage	rs1324088	0.389479	0.259019	0.132666	1.47621	0.888521	2.45262
Body fat percentage	rs1335055	0.39815	0.259026	0.124268	1.48907	0.896245	2.47401
Body fat percentage	rs136309	0.389825	0.259033	0.132344	1.47672	0.888803	2.45353
Body fat percentage	rs141403828	0.412086	0.258984	0.111572	1.50996	0.908898	2.50852
Body fat percentage	rs1414506	0.386997	0.259058	0.135211	1.47255	0.88625	2.44672
Body fat percentage	rs1415475	0.397008	0.259114	0.125479	1.48737	0.895068	2.47161
Body fat percentage	rs1441264	0.409046	0.259089	0.114384	1.50538	0.905953	2.50142
Body fat percentage	rs145350287	0.412441	0.259204	0.111569	1.5105	0.908828	2.5105
Body fat percentage	rs1460940	0.39546	0.259367	0.127331	1.48507	0.893241	2.46902
Body fat percentage	rs147730268	0.400435	0.259364	0.122609	1.49247	0.897702	2.48131
Body fat percentage	rs1478804	0.402195	0.259014	0.120472	1.4951	0.8999	2.48398
Body fat percentage	rs1486921	0.402934	0.259022	0.119804	1.49621	0.900551	2.48586
Body fat percentage	rs1491592	0.40048	0.25904	0.122101	1.49254	0.898311	2.47985
Body fat percentage	rs1503526	0.397227	0.259115	0.125272	1.48769	0.895262	2.47216
Body fat percentage	rs1535274	0.396196	0.259141	0.126294	1.48616	0.894295	2.46974
Body fat percentage	rs1538742	0.419058	0.259577	0.106443	1.52053	0.914194	2.52901
Body fat percentage	rs1568489	0.411845	0.25907	0.111902	1.5096	0.908525	2.50834
Body fat percentage	rs157845	0.414386	0.259052	0.109682	1.51344	0.910869	2.51464
Body fat percentage	rs1609906	0.38712	0.259318	0.135479	1.47273	0.885907	2.44827
Body fat percentage	rs1653892	0.379488	0.259093	0.143009	1.46154	0.879559	2.42859
Body fat percentage	rs16934748	0.41137	0.25902	0.112246	1.50888	0.908183	2.5069
Body fat percentage	rs16940859	0.396951	0.259033	0.125415	1.48728	0.89516	2.47108
Body fat percentage	rs16951304	0.424218	0.25938	0.101943	1.52839	0.919278	2.54111
Body fat percentage	rs1701820	0.407291	0.259056	0.115902	1.50274	0.904422	2.49688
Body fat percentage	rs17024393	0.388956	0.259241	0.13352	1.47544	0.88767	2.4524
Body fat percentage	rs17115183	0.399973	0.259054	0.122594	1.49178	0.897832	2.47866
Body fat percentage	rs17265513	0.404859	0.259064	0.118105	1.49909	0.902212	2.49085
Body fat percentage	rs17296856	0.397601	0.259544	0.125543	1.48825	0.894843	2.47517
Body fat percentage	rs1731260	0.396102	0.259074	0.126286	1.48602	0.894328	2.46918
Body fat percentage	rs17704028	0.384585	0.259017	0.137601	1.469	0.884185	2.44064
Body fat percentage	rs17770336	0.420526	0.259265	0.104805	1.52276	0.916097	2.53118
Body fat percentage	rs1783541	0.393442	0.259025	0.12878	1.48207	0.892037	2.46239
Body fat percentage	rs1861410	0.358346	0.259198	0.166814	1.43096	0.860981	2.37827
Body fat percentage	rs1881505	0.399762	0.259015	0.122735	1.49147	0.897711	2.47795
Body fat percentage	rs1891215	0.406539	0.259026	0.116534	1.50161	0.903795	2.49486
Body fat percentage	rs1928185	0.398213	0.259458	0.124837	1.48916	0.895543	2.47627
Body fat percentage	rs1928496	0.433723	0.259093	0.0941294	1.54299	0.92858	2.56394
Body fat percentage	rs2002023	0.387492	0.25908	0.134746	1.47328	0.88665	2.44804
Body fat percentage	rs2038646	0.417192	0.259208	0.10751	1.51769	0.913149	2.52247
Body fat percentage	rs2042864	0.417192	0.259109	0.107376	1.51769	0.913326	2.52198
Body fat percentage	rs2043016	0.396813	0.259093	0.125634	1.48708	0.894931	2.47103
Body fat percentage	rs2052607	0.372099	0.259222	0.15116	1.45078	0.872863	2.41132
Body fat percentage	rs208015	0.412704	0.259147	0.111262	1.5109	0.909169	2.51088
Body fat percentage	rs2112347	0.399674	0.259389	0.123358	1.49134	0.896974	2.47955
Body fat percentage	rs2124499	0.37917	0.259123	0.14339	1.46107	0.879228	2.42796
Body fat percentage	rs2172131	0.415813	0.259135	0.108578	1.5156	0.912022	2.51864
Body fat percentage	rs217672	0.415746	0.259048	0.108516	1.5155	0.912116	2.51804
Body fat percentage	rs2192527	0.403587	0.259203	0.119463	1.49719	0.90082	2.48836
Body fat percentage	rs2239647	0.38302	0.259132	0.139383	1.46671	0.882605	2.43737
Body fat percentage	rs2242449	0.393249	0.259038	0.128986	1.48179	0.891843	2.46197
Body fat percentage	rs2243928	0.374816	0.259131	0.148055	1.45472	0.875395	2.41745
Body fat percentage	rs2281819	0.403178	0.259069	0.119647	1.49657	0.900687	2.48669
Body fat percentage	rs2289379	0.412908	0.259112	0.111037	1.51121	0.909417	2.51122
Body fat percentage	rs2306937	0.394146	0.25908	0.128178	1.48312	0.892569	2.46439
Body fat percentage	rs2318543	0.387014	0.259062	0.135201	1.47258	0.886257	2.44679
Body fat percentage	rs2370982	0.39937	0.259367	0.123612	1.49088	0.89674	2.47869
Body fat percentage	rs2371767	0.402894	0.259106	0.11996	1.49615	0.900366	2.48616
Body fat percentage	rs2398861	0.412389	0.259041	0.111389	1.51042	0.909071	2.50956
Body fat percentage	rs241459	0.392146	0.259223	0.130337	1.48015	0.890536	2.46015
Body fat percentage	rs2436772	0.381611	0.259106	0.140805	1.46464	0.881406	2.43381
Body fat percentage	rs2439823	0.403334	0.259231	0.119735	1.49681	0.900541	2.48787
Body fat percentage	rs2455821	0.394299	0.259046	0.127978	1.48334	0.892767	2.4646
Body fat percentage	rs245775	0.399568	0.259167	0.123136	1.49118	0.89727	2.4782
Body fat percentage	rs2477534	0.405055	0.259016	0.117858	1.49939	0.902474	2.4911
Body fat percentage	rs249612	0.396969	0.259024	0.125385	1.48731	0.895191	2.47108
Body fat percentage	rs254024	0.388323	0.259047	0.133861	1.47451	0.887445	2.44992
Body fat percentage	rs2606228	0.41931	0.259073	0.105555	1.52091	0.915328	2.52715
Body fat percentage	rs2660241	0.40045	0.259061	0.122158	1.4925	0.898248	2.47988
Body fat percentage	rs2665856	0.384359	0.25902	0.137836	1.46867	0.883981	2.4401
Body fat percentage	rs2678204	0.41818	0.259294	0.106795	1.51919	0.913899	2.52539
Body fat percentage	rs2798297	0.396518	0.259046	0.125847	1.48664	0.894749	2.47008
Body fat percentage	rs2802774	0.395857	0.259032	0.126459	1.48566	0.894182	2.46837
Body fat percentage	rs28434748	0.394592	0.259018	0.127655	1.48378	0.893076	2.46519
Body fat percentage	rs28483178	0.407263	0.259403	0.116415	1.5027	0.903782	2.4985
Body fat percentage	rs2855818	0.393951	0.259291	0.128676	1.48283	0.892027	2.46492
Body fat percentage	rs28726372	0.373074	0.259056	0.149832	1.45219	0.873999	2.41289
Body fat percentage	rs28893270	0.408272	0.25907	0.115046	1.50422	0.905285	2.4994
Body fat percentage	rs2914231	0.397634	0.259204	0.125016	1.4883	0.89547	2.4736
Body fat percentage	rs2943650	0.412243	0.259278	0.111844	1.5102	0.908516	2.51037
Body fat percentage	rs2954033	0.391584	0.259052	0.130635	1.47932	0.890334	2.45795
Body fat percentage	rs2980240	0.391173	0.259192	0.131247	1.47871	0.889725	2.45761
Body fat percentage	rs2984618	0.422152	0.259056	0.103191	1.52524	0.917963	2.53426
Body fat percentage	rs301806	0.390657	0.259095	0.131613	1.47795	0.889433	2.45588
Body fat percentage	rs314279	0.408294	0.259038	0.114981	1.50425	0.905362	2.4993
Body fat percentage	rs33503	0.387353	0.259027	0.134806	1.47308	0.886619	2.44745
Body fat percentage	rs34220678	0.388561	0.25901	0.133569	1.47486	0.887719	2.45033
Body fat percentage	rs34308737	0.406204	0.259022	0.11683	1.50111	0.903499	2.494
Body fat percentage	rs34356467	0.384528	0.259017	0.13766	1.46892	0.884134	2.4405
Body fat percentage	rs34417222	0.400665	0.259096	0.122009	1.49282	0.898379	2.48058
Body fat percentage	rs34483452	0.399251	0.259343	0.12369	1.49071	0.896675	2.47828
Body fat percentage	rs34580448	0.399124	0.259186	0.123581	1.49052	0.896838	2.4772
Body fat percentage	rs34769775	0.391107	0.259121	0.131207	1.47862	0.889789	2.45711
Body fat percentage	rs34811474	0.41104	0.259057	0.112585	1.50839	0.907818	2.50626
Body fat percentage	rs34898535	0.379707	0.259329	0.143142	1.46186	0.879346	2.43024
Body fat percentage	rs34966008	0.402927	0.259137	0.119975	1.4962	0.900341	2.4864
Body fat percentage	rs35060985	0.408615	0.259347	0.115128	1.50473	0.905105	2.50161
Body fat percentage	rs35128308	0.394016	0.259067	0.128284	1.48292	0.892477	2.464
Body fat percentage	rs35154152	0.396418	0.259038	0.125931	1.48649	0.894674	2.46979
Body fat percentage	rs35276127	0.410432	0.259011	0.113054	1.50747	0.907348	2.50451
Body fat percentage	rs35557355	0.412842	0.259024	0.110973	1.51111	0.909514	2.51062
Body fat percentage	rs35644221	0.407218	0.259076	0.115996	1.50263	0.90432	2.49679
Body fat percentage	rs35761930	0.413279	0.259042	0.11062	1.51177	0.909879	2.5118
Body fat percentage	rs35882248	0.374673	0.259297	0.14847	1.45452	0.874985	2.41789
Body fat percentage	rs36090025	0.402503	0.259017	0.120193	1.49556	0.900172	2.48476
Body fat percentage	rs3736896	0.414251	0.259621	0.110579	1.51324	0.909731	2.51711
Body fat percentage	rs3764002	0.404396	0.259309	0.118875	1.4984	0.901361	2.49089
Body fat percentage	rs3766823	0.385055	0.259111	0.137263	1.4697	0.884438	2.44223
Body fat percentage	rs3796658	0.41039	0.259178	0.113323	1.50741	0.907013	2.50523
Body fat percentage	rs3803286	0.402457	0.259144	0.120417	1.4955	0.899905	2.48527
Body fat percentage	rs3810291	0.388237	0.259136	0.134082	1.47438	0.887213	2.45014
Body fat percentage	rs3817428	0.388458	0.259255	0.13404	1.4747	0.887202	2.45125
Body fat percentage	rs3826226	0.394798	0.259009	0.127443	1.48408	0.893276	2.46565
Body fat percentage	rs3847072	0.404312	0.258991	0.118499	1.49827	0.901847	2.48913
Body fat percentage	rs40071	0.404264	0.259117	0.118723	1.4982	0.901581	2.48963
Body fat percentage	rs41310284	0.394155	0.259081	0.128171	1.48313	0.892575	2.46441
Body fat percentage	rs4148866	0.400777	0.259024	0.121801	1.49298	0.898606	2.48051
Body fat percentage	rs4238585	0.429169	0.259032	0.0975567	1.53598	0.92447	2.55199
Body fat percentage	rs4284389	0.40411	0.259098	0.118836	1.49797	0.901476	2.48915
Body fat percentage	rs4402589	0.44407	0.259266	0.0867495	1.55904	0.93792	2.59149
Body fat percentage	rs4450871	0.401139	0.259047	0.121498	1.49352	0.898891	2.48152
Body fat percentage	rs4477562	0.412623	0.259054	0.111203	1.51078	0.909262	2.51022
Body fat percentage	rs4482463	0.407884	0.259028	0.115332	1.50363	0.905009	2.49822
Body fat percentage	rs4502882	0.41129	0.259054	0.112363	1.50876	0.90805	2.50687
Body fat percentage	rs4503172	0.413409	0.259047	0.110515	1.51196	0.909988	2.51216
Body fat percentage	rs4547132	0.405023	0.2591	0.118008	1.49934	0.902295	2.49144
Body fat percentage	rs4547574	0.397964	0.259025	0.124443	1.48879	0.896079	2.47355
Body fat percentage	rs4549080	0.382168	0.259128	0.14026	1.46546	0.881859	2.43527
Body fat percentage	rs4549685	0.409201	0.259133	0.114309	1.50561	0.906015	2.50202
Body fat percentage	rs4619804	0.420538	0.259107	0.104584	1.52278	0.916391	2.53043
Body fat percentage	rs4642249	0.398742	0.259067	0.123768	1.48995	0.896705	2.47567
Body fat percentage	rs4690324	0.402831	0.259053	0.119943	1.49605	0.900403	2.48575
Body fat percentage	rs4709745	0.41338	0.25902	0.110503	1.51192	0.91001	2.51195
Body fat percentage	rs4718964	0.387798	0.25915	0.134543	1.47373	0.8868	2.44913
Body fat percentage	rs4722398	0.402602	0.259024	0.120112	1.49571	0.900248	2.48504
Body fat percentage	rs4727630	0.40471	0.259025	0.118186	1.49887	0.902146	2.49029
Body fat percentage	rs4752182	0.409294	0.259018	0.114067	1.50575	0.906303	2.5017
Body fat percentage	rs4759318	0.399423	0.259085	0.123155	1.49096	0.897283	2.47745
Body fat percentage	rs477895	0.412918	0.259023	0.110906	1.51122	0.909585	2.51081
Body fat percentage	rs4785955	0.399559	0.259018	0.12293	1.49117	0.897523	2.47746
Body fat percentage	rs479018	0.39563	0.259181	0.126895	1.48532	0.893718	2.46853
Body fat percentage	rs4790841	0.383658	0.259411	0.139151	1.46764	0.882685	2.44026
Body fat percentage	rs4821764	0.381583	0.25935	0.141208	1.4646	0.880961	2.43491
Body fat percentage	rs4864201	0.400802	0.259043	0.121806	1.49302	0.898595	2.48066
Body fat percentage	rs4876611	0.411026	0.259319	0.112961	1.50836	0.907339	2.50751
Body fat percentage	rs4976033	0.392904	0.259109	0.129427	1.48128	0.891411	2.46147
Body fat percentage	rs538656	0.369826	0.259622	0.154308	1.44748	0.870199	2.40773
Body fat percentage	rs539515	0.359418	0.259867	0.16664	1.43249	0.860775	2.38395
Body fat percentage	rs55637757	0.398607	0.259072	0.123903	1.48975	0.896574	2.47537
Body fat percentage	rs55714539	0.395299	0.259478	0.127649	1.48483	0.892902	2.46916
Body fat percentage	rs56226325	0.40263	0.259114	0.120215	1.49575	0.900114	2.48555
Body fat percentage	rs56288810	0.388091	0.259054	0.134104	1.47416	0.887227	2.44938
Body fat percentage	rs56399737	0.390845	0.259051	0.131361	1.47823	0.889678	2.45613
Body fat percentage	rs56803094	0.397782	0.259076	0.124689	1.48852	0.895828	2.47334
Body fat percentage	rs57292329	0.395226	0.259026	0.127056	1.48472	0.893629	2.46679
Body fat percentage	rs57866767	0.381417	0.25935	0.141382	1.46436	0.880813	2.4345
Body fat percentage	rs58360798	0.416196	0.259032	0.108112	1.51618	0.912555	2.51909
Body fat percentage	rs586461	0.417494	0.259062	0.107057	1.51815	0.913688	2.52251
Body fat percentage	rs591939	0.401705	0.25907	0.121006	1.49437	0.899359	2.48304
Body fat percentage	rs597309	0.405324	0.25902	0.117622	1.49979	0.902708	2.4918
Body fat percentage	rs6021948	0.373776	0.25909	0.149119	1.45321	0.874555	2.41474
Body fat percentage	rs61778068	0.4124	0.258997	0.111318	1.51044	0.90916	2.50938
Body fat percentage	rs61888762	0.397696	0.259578	0.125501	1.48839	0.89487	2.47557
Body fat percentage	rs61975142	0.39912	0.259113	0.12348	1.49051	0.896962	2.47684
Body fat percentage	rs62037365	0.382867	0.259955	0.140799	1.46648	0.881047	2.44093
Body fat percentage	rs62104477	0.41966	0.259202	0.105436	1.52144	0.915418	2.52868
Body fat percentage	rs62106258	0.390173	0.259778	0.13311	1.47724	0.887816	2.45797
Body fat percentage	rs62261725	0.402113	0.259228	0.120856	1.49498	0.899448	2.48482
Body fat percentage	rs62277722	0.400321	0.259038	0.122247	1.4923	0.898172	2.47945
Body fat percentage	rs62285233	0.377611	0.259029	0.144898	1.45879	0.878019	2.42373
Body fat percentage	rs62414900	0.400198	0.259055	0.122385	1.49212	0.898033	2.47922
Body fat percentage	rs62477684	0.396109	0.2592	0.126463	1.48603	0.894114	2.46981
Body fat percentage	rs6446187	0.431582	0.259514	0.0963044	1.53969	0.925829	2.56057
Body fat percentage	rs6545714	0.38316	0.259274	0.139455	1.46691	0.882483	2.43839
Body fat percentage	rs6561937	0.395587	0.259072	0.126777	1.48526	0.89387	2.4679
Body fat percentage	rs6575340	0.386602	0.259172	0.135783	1.47197	0.885701	2.44631
Body fat percentage	rs6686901	0.396971	0.25914	0.125553	1.48731	0.894989	2.47165
Body fat percentage	rs6688826	0.389289	0.259043	0.132892	1.47593	0.888309	2.45227
Body fat percentage	rs6717858	0.410482	0.259586	0.113811	1.50754	0.906371	2.50746
Body fat percentage	rs6739303	0.410603	0.259611	0.113739	1.50773	0.906436	2.50789
Body fat percentage	rs6792984	0.399578	0.259022	0.122918	1.4912	0.897533	2.47753
Body fat percentage	rs68169458	0.38558	0.259071	0.136667	1.47047	0.884972	2.44332
Body fat percentage	rs6847975	0.40247	0.259125	0.120377	1.49551	0.899952	2.4852
Body fat percentage	rs6857	0.420028	0.259166	0.105083	1.522	0.915819	2.52943
Body fat percentage	rs6861649	0.372031	0.259149	0.151121	1.45068	0.872928	2.41081
Body fat percentage	rs6875585	0.401895	0.259029	0.120771	1.49465	0.899603	2.48331
Body fat percentage	rs6888037	0.391537	0.259048	0.130675	1.47925	0.8903	2.45781
Body fat percentage	rs6893495	0.411255	0.259068	0.112412	1.50871	0.907994	2.50685
Body fat percentage	rs6927268	0.397268	0.259076	0.125176	1.48775	0.895368	2.47207
Body fat percentage	rs6948959	0.395903	0.259036	0.126421	1.48573	0.894216	2.46851
Body fat percentage	rs6977416	0.397273	0.259012	0.125079	1.48776	0.895484	2.47178
Body fat percentage	rs7020	0.416234	0.259177	0.108278	1.51624	0.91233	2.51991
Body fat percentage	rs7027304	0.398088	0.259015	0.12431	1.48898	0.89621	2.4738
Body fat percentage	rs704061	0.407578	0.259258	0.115929	1.50317	0.904323	2.49858
Body fat percentage	rs7046483	0.403515	0.259042	0.119299	1.49708	0.901039	2.4874
Body fat percentage	rs7094644	0.400298	0.25901	0.122227	1.49227	0.898201	2.47925
Body fat percentage	rs7117842	0.40062	0.259034	0.121961	1.49275	0.898448	2.48017
Body fat percentage	rs7124681	0.365486	0.259969	0.15976	1.44121	0.865841	2.39894
Body fat percentage	rs7133378	0.3943	0.259479	0.128616	1.48335	0.892009	2.4667
Body fat percentage	rs7135617	0.383483	0.259092	0.138846	1.46739	0.883082	2.43831
Body fat percentage	rs713586	0.394682	0.260077	0.129126	1.48391	0.891305	2.47053
Body fat percentage	rs7139583	0.394453	0.259187	0.128037	1.48357	0.892657	2.46566
Body fat percentage	rs7159203	0.390206	0.259009	0.13193	1.47728	0.889184	2.45435
Body fat percentage	rs7164727	0.407084	0.25922	0.116317	1.50243	0.903946	2.49716
Body fat percentage	rs71658797	0.391166	0.259225	0.131303	1.4787	0.889661	2.45775
Body fat percentage	rs7191938	0.408916	0.259038	0.114429	1.50518	0.905925	2.50085
Body fat percentage	rs7200589	0.389687	0.259087	0.132562	1.47652	0.888585	2.45346
Body fat percentage	rs7206608	0.407572	0.259036	0.115622	1.50316	0.904712	2.49748
Body fat percentage	rs7238896	0.377972	0.259027	0.14451	1.45932	0.87834	2.4246
Body fat percentage	rs72755233	0.390178	0.259016	0.131969	1.47724	0.889146	2.45432
Body fat percentage	rs72820274	0.39363	0.259016	0.128582	1.48235	0.892222	2.4628
Body fat percentage	rs72917533	0.399393	0.259025	0.123095	1.49092	0.897362	2.47708
Body fat percentage	rs72959041	0.398994	0.25905	0.123507	1.49032	0.89696	2.47622
Body fat percentage	rs72976986	0.388815	0.259206	0.133608	1.47523	0.887605	2.45189
Body fat percentage	rs72995085	0.40413	0.259058	0.118761	1.498	0.901564	2.48901
Body fat percentage	rs73021485	0.391358	0.25904	0.13084	1.47899	0.890153	2.45733
Body fat percentage	rs73041988	0.399712	0.259206	0.123058	1.4914	0.897331	2.47875
Body fat percentage	rs73213501	0.411994	0.259041	0.111732	1.50983	0.908712	2.50858
Body fat percentage	rs73236524	0.400092	0.259024	0.122441	1.49196	0.89799	2.47881
Body fat percentage	rs7412	0.408693	0.259067	0.114667	1.50485	0.905673	2.50043
Body fat percentage	rs7442885	0.389301	0.259101	0.132967	1.47595	0.888218	2.45258
Body fat percentage	rs7498044	0.389276	0.259031	0.132886	1.47591	0.888319	2.45218
Body fat percentage	rs7498798	0.408649	0.25904	0.114669	1.50478	0.90568	2.50019
Body fat percentage	rs7503604	0.38885	0.259002	0.133268	1.47528	0.887991	2.45099
Body fat percentage	rs7519259	0.388535	0.259037	0.133635	1.47482	0.88765	2.45039
Body fat percentage	rs7570258	0.394134	0.259022	0.128104	1.4831	0.89266	2.46408
Body fat percentage	rs7571753	0.401263	0.259027	0.121353	1.49371	0.899038	2.48173
Body fat percentage	rs75846784	0.400008	0.259005	0.122491	1.49184	0.897949	2.47851
Body fat percentage	rs75854315	0.407548	0.259044	0.115654	1.50313	0.904676	2.49746
Body fat percentage	rs7591494	0.397274	0.259062	0.12515	1.48776	0.895398	2.47202
Body fat percentage	rs7601895	0.393974	0.259036	0.128278	1.48286	0.892494	2.46375
Body fat percentage	rs76040172	0.388769	0.259172	0.133604	1.47516	0.887623	2.45161
Body fat percentage	rs76095247	0.390038	0.259024	0.132118	1.47704	0.889009	2.45401
Body fat percentage	rs7613261	0.399003	0.259165	0.123665	1.49034	0.896765	2.4768
Body fat percentage	rs7630228	0.380156	0.259053	0.142245	1.46251	0.880215	2.43002
Body fat percentage	rs7649970	0.403767	0.259631	0.119909	1.49746	0.900225	2.4909
Body fat percentage	rs76824303	0.388819	0.259002	0.133299	1.47524	0.887963	2.45092
Body fat percentage	rs7692075	0.397193	0.259041	0.125197	1.48764	0.895361	2.47172
Body fat percentage	rs7700107	0.412009	0.259019	0.111687	1.50985	0.908766	2.5085
Body fat percentage	rs7774	0.405667	0.259022	0.117314	1.5003	0.903015	2.49266
Body fat percentage	rs78265103	0.397466	0.259121	0.125054	1.48805	0.895465	2.47278
Body fat percentage	rs78801969	0.399402	0.259057	0.123133	1.49093	0.897315	2.47726
Body fat percentage	rs7925100	0.380331	0.259075	0.142095	1.46277	0.880332	2.43055
Body fat percentage	rs79478789	0.409128	0.25903	0.11423	1.5055	0.906132	2.50134
Body fat percentage	rs7953	0.415701	0.259033	0.108533	1.51543	0.912103	2.51785
Body fat percentage	rs7959140	0.383551	0.259097	0.138783	1.46749	0.883134	2.43849
Body fat percentage	rs7982447	0.41303	0.25915	0.110984	1.51139	0.90946	2.51171
Body fat percentage	rs79869125	0.411189	0.259026	0.112412	1.50861	0.908008	2.50648
Body fat percentage	rs79921461	0.389224	0.259022	0.132924	1.47584	0.888289	2.45201
Body fat percentage	rs80135947	0.408781	0.259535	0.115244	1.50498	0.904921	2.50295
Body fat percentage	rs8042404	0.411829	0.259037	0.11187	1.50958	0.90857	2.50814
Body fat percentage	rs8087074	0.409045	0.259075	0.114366	1.50538	0.905977	2.50135
Body fat percentage	rs809955	0.415818	0.259146	0.108588	1.51561	0.912007	2.5187
Body fat percentage	rs8112818	0.397108	0.259155	0.125444	1.48752	0.895086	2.47206
Body fat percentage	rs815163	0.393919	0.259033	0.128327	1.48278	0.89245	2.4636
Body fat percentage	rs815611	0.415045	0.259077	0.109152	1.51444	0.911426	2.51642
Body fat percentage	rs825501	0.396346	0.259074	0.126052	1.48638	0.894547	2.46979
Body fat percentage	rs878206	0.392762	0.259021	0.129435	1.48107	0.891439	2.46069
Body fat percentage	rs879620	0.387968	0.25935	0.134674	1.47398	0.886603	2.45051
Body fat percentage	rs9320823	0.40422	0.259421	0.119196	1.49813	0.901004	2.491
Body fat percentage	rs9358657	0.403167	0.259017	0.119583	1.49656	0.900769	2.48641
Body fat percentage	rs9358912	0.433515	0.259811	0.0952013	1.54267	0.92708	2.56702
Body fat percentage	rs9394307	0.40418	0.259114	0.118794	1.49807	0.901511	2.4894
Body fat percentage	rs9425633	0.385568	0.259049	0.136646	1.47045	0.885	2.44319
Body fat percentage	rs9471333	0.404841	0.259381	0.118572	1.49906	0.901635	2.49236
Body fat percentage	rs9522279	0.419647	0.25918	0.105418	1.52142	0.915445	2.52853
Body fat percentage	rs9551991	0.399767	0.259073	0.122815	1.49148	0.897613	2.47825
Body fat percentage	rs9659073	0.407791	0.259075	0.115481	1.50349	0.904841	2.49822
Body fat percentage	rs972283	0.399668	0.259245	0.123156	1.49133	0.897221	2.47883
Body fat percentage	rs9747171	0.400784	0.259021	0.12179	1.493	0.898619	2.48051
Body fat percentage	rs9788550	0.415285	0.259126	0.109015	1.5148	0.911556	2.51727
Body fat percentage	rs9803921	0.409561	0.259022	0.113837	1.50616	0.906537	2.50238
Body fat percentage	rs9865173	0.389281	0.259077	0.13295	1.47592	0.888243	2.45241
Body fat percentage	rs9902386	0.38567	0.259079	0.136588	1.4706	0.885038	2.44358
Body fat percentage	rs9906944	0.413883	0.259154	0.110254	1.51268	0.910229	2.51388
Body fat percentage	rs9948863	0.418574	0.259012	0.106086	1.51979	0.914763	2.52499
Body fat percentage	All	0.399931	0.25879	0.122252	1.49172	0.898259	2.47728
Body mass index	rs10007906	0.256896	0.215033	0.232212	1.29291	0.84826	1.97064
Body mass index	rs10009336	0.265874	0.214983	0.21619	1.30457	0.855993	1.98822
Body mass index	rs1000940	0.25139	0.214887	0.242054	1.28581	0.843842	1.95926
Body mass index	rs10058464	0.2614	0.215064	0.224194	1.29875	0.852037	1.97966
Body mass index	rs1006353	0.259343	0.215035	0.227798	1.29608	0.850335	1.97548
Body mass index	rs1006896	0.276011	0.214814	0.198833	1.31786	0.865001	2.00781
Body mass index	rs10071816	0.251334	0.214582	0.241489	1.28574	0.844301	1.95798
Body mass index	rs1007934	0.251772	0.214822	0.241195	1.2863	0.844274	1.95976
Body mass index	rs10118866	0.258854	0.215011	0.228626	1.29544	0.849958	1.97442
Body mass index	rs10119216	0.262392	0.215036	0.222379	1.30004	0.85293	1.98152
Body mass index	rs10131890	0.270701	0.21471	0.20739	1.31088	0.860595	1.99678
Body mass index	rs10132280	0.255908	0.21521	0.234397	1.29163	0.847128	1.96938
Body mass index	rs1014194	0.259278	0.215019	0.22788	1.29599	0.850305	1.97529
Body mass index	rs10144318	0.260751	0.215033	0.225279	1.2979	0.851536	1.97826
Body mass index	rs10145461	0.258056	0.215095	0.230244	1.29441	0.849141	1.97317
Body mass index	rs10146527	0.268597	0.214991	0.211539	1.30813	0.858315	1.99367
Body mass index	rs10150964	0.271138	0.214883	0.207023	1.31146	0.86068	1.99832
Body mass index	rs10163018	0.260877	0.215057	0.225107	1.29807	0.851603	1.9786
Body mass index	rs10182181	0.259373	0.215705	0.22919	1.29612	0.849245	1.97813
Body mass index	rs10192119	0.259452	0.215059	0.227655	1.29622	0.850387	1.97579
Body mass index	rs10197031	0.268591	0.215054	0.211684	1.30812	0.858203	1.99391
Body mass index	rs10198345	0.255196	0.214902	0.235031	1.29071	0.847036	1.96679
Body mass index	rs1020548	0.271115	0.214711	0.206697	1.31143	0.860951	1.9976
Body mass index	rs1021066	0.258824	0.215009	0.228672	1.29541	0.849937	1.97435
Body mass index	rs10211055	0.249418	0.214868	0.245725	1.28328	0.842212	1.95533
Body mass index	rs10243319	0.27732	0.214157	0.195343	1.31959	0.867249	2.00786
Body mass index	rs10259786	0.263868	0.215045	0.21981	1.30196	0.854174	1.98448
Body mass index	rs10263780	0.262992	0.215059	0.221373	1.30082	0.853403	1.98279
Body mass index	rs10269783	0.261764	0.215087	0.2236	1.29922	0.852308	1.98047
Body mass index	rs10275044	0.260333	0.215041	0.226041	1.29736	0.851167	1.97746
Body mass index	rs1035010	0.275497	0.214616	0.199258	1.31718	0.864891	2.006
Body mass index	rs1038088	0.258255	0.21504	0.229765	1.29467	0.849402	1.97335
Body mass index	rs10408013	0.265992	0.214974	0.215968	1.30472	0.856109	1.98842
Body mass index	rs10433609	0.261411	0.215085	0.224218	1.29876	0.852012	1.97976
Body mass index	rs10438964	0.27282	0.214707	0.203849	1.31366	0.862426	2.00099
Body mass index	rs1045411	0.276148	0.214595	0.198152	1.31804	0.865491	2.00723
Body mass index	rs10460960	0.258429	0.215062	0.2295	1.29489	0.849512	1.97378
Body mass index	rs10481754	0.259703	0.215032	0.227146	1.29655	0.850646	1.97618
Body mass index	rs10483389	0.264125	0.21508	0.219435	1.30229	0.854335	1.98513
Body mass index	rs1048932	0.256237	0.215082	0.233519	1.29206	0.847619	1.96954
Body mass index	rs10491182	0.261911	0.215043	0.223244	1.29941	0.852508	1.98059
Body mass index	rs10497810	0.262746	0.215097	0.221887	1.3005	0.85313	1.98246
Body mass index	rs10499275	0.260085	0.21506	0.226525	1.29704	0.850924	1.97704
Body mass index	rs10510419	0.257253	0.215039	0.231575	1.29337	0.848553	1.97137
Body mass index	rs10514222	0.256318	0.214927	0.233034	1.29216	0.847945	1.9691
Body mass index	rs10732321	0.262708	0.215044	0.221841	1.30045	0.853186	1.98217
Body mass index	rs10733051	0.264993	0.215002	0.217757	1.30342	0.855207	1.98655
Body mass index	rs10745785	0.258938	0.21503	0.228514	1.29555	0.849999	1.97466
Body mass index	rs10757826	0.263913	0.21502	0.219675	1.30202	0.854256	1.98447
Body mass index	rs1075901	0.26473	0.215056	0.21833	1.30308	0.854892	1.98623
Body mass index	rs10759951	0.250426	0.214533	0.243085	1.28457	0.843616	1.95602
Body mass index	rs10765208	0.261888	0.215036	0.223269	1.29938	0.8525	1.98052
Body mass index	rs10768994	0.262201	0.215058	0.222763	1.29979	0.85273	1.98122
Body mass index	rs10779751	0.259898	0.215073	0.226888	1.2968	0.850742	1.97672
Body mass index	rs10795422	0.263369	0.215082	0.22076	1.30131	0.853687	1.98363
Body mass index	rs10797115	0.26396	0.215074	0.219711	1.30208	0.854204	1.98478
Body mass index	rs10803762	0.266272	0.214998	0.215535	1.30509	0.856309	1.98907
Body mass index	rs10811901	0.262598	0.215053	0.222055	1.3003	0.853076	1.98199
Body mass index	rs10818810	0.26334	0.215071	0.220789	1.30127	0.85368	1.98353
Body mass index	rs10818938	0.265393	0.215033	0.217129	1.30394	0.855498	1.98746
Body mass index	rs10830452	0.258047	0.21501	0.230076	1.2944	0.849275	1.97283
Body mass index	rs10832778	0.26853	0.214949	0.211565	1.30804	0.858327	1.99337
Body mass index	rs10838465	0.266254	0.21504	0.215657	1.30507	0.856223	1.9892
Body mass index	rs10840606	0.263371	0.21507	0.220733	1.30131	0.853708	1.98359
Body mass index	rs10842240	0.270459	0.214958	0.208323	1.31057	0.859968	1.99726
Body mass index	rs10846428	0.265669	0.214963	0.216501	1.3043	0.855852	1.98773
Body mass index	rs10851523	0.260871	0.215038	0.225078	1.29806	0.851629	1.97851
Body mass index	rs10878946	0.257074	0.215035	0.231892	1.29314	0.848408	1.971
Body mass index	rs10883553	0.270802	0.214821	0.207455	1.31101	0.860496	1.99741
Body mass index	rs10883759	0.266127	0.214998	0.215785	1.3049	0.856185	1.98878
Body mass index	rs10886017	0.258906	0.215069	0.228656	1.29551	0.849906	1.97475
Body mass index	rs10889550	0.263484	0.215017	0.220422	1.30146	0.853892	1.98361
Body mass index	rs10904675	0.263723	0.215022	0.220013	1.30177	0.854089	1.9841
Body mass index	rs10915840	0.262051	0.215055	0.223022	1.29959	0.852607	1.98091
Body mass index	rs10920678	0.257473	0.215117	0.231348	1.29366	0.848609	1.97211
Body mass index	rs10923724	0.266437	0.215014	0.215286	1.30531	0.856424	1.98946
Body mass index	rs10929925	0.262964	0.215117	0.221548	1.30078	0.853282	1.98297
Body mass index	rs10938397	0.261368	0.215698	0.225616	1.29871	0.850951	1.98206
Body mass index	rs10939792	0.261024	0.215116	0.224974	1.29826	0.851629	1.97912
Body mass index	rs10942267	0.267335	0.215057	0.213835	1.30648	0.857121	1.99141
Body mass index	rs10942476	0.262971	0.215041	0.221372	1.30079	0.853415	1.98269
Body mass index	rs10962549	0.264755	0.215113	0.218407	1.30311	0.854819	1.9865
Body mass index	rs10971721	0.262614	0.215079	0.222082	1.30032	0.853047	1.98213
Body mass index	rs10975933	0.265547	0.215029	0.216856	1.30414	0.855635	1.98775
Body mass index	rs10989568	0.260446	0.215054	0.225869	1.29751	0.85124	1.97774
Body mass index	rs11001963	0.251736	0.214681	0.240952	1.28626	0.844477	1.95915
Body mass index	rs11056875	0.254374	0.214833	0.236393	1.28965	0.846453	1.96491
Body mass index	rs11066188	0.267446	0.214968	0.213456	1.30662	0.857365	1.99129
Body mass index	rs11074446	0.282577	0.214372	0.18745	1.32654	0.871454	2.01929
Body mass index	rs11075489	0.267932	0.214946	0.212577	1.30726	0.85782	1.99217
Body mass index	rs11079849	0.267669	0.215134	0.213426	1.30691	0.857278	1.99238
Body mass index	rs11084553	0.25992	0.21513	0.226971	1.29683	0.850667	1.97699
Body mass index	rs11089885	0.261289	0.215045	0.224349	1.2986	0.851974	1.97937
Body mass index	rs11096549	0.263714	0.215028	0.220041	1.30176	0.854071	1.98411
Body mass index	rs11115176	0.264716	0.215018	0.218271	1.30306	0.854945	1.98606
Body mass index	rs11118308	0.267364	0.214928	0.21351	1.30652	0.857363	1.99097
Body mass index	rs11119208	0.257241	0.214937	0.231376	1.29336	0.848712	1.97095
Body mass index	rs11121210	0.25603	0.214932	0.233571	1.29179	0.847692	1.96855
Body mass index	rs11128904	0.269673	0.214777	0.209263	1.30954	0.859598	1.99499
Body mass index	rs11129662	0.268042	0.214956	0.212411	1.3074	0.857897	1.99243
Body mass index	rs11138082	0.26674	0.214938	0.214603	1.3057	0.85681	1.98977
Body mass index	rs11138313	0.256004	0.214953	0.233662	1.29176	0.847637	1.96858
Body mass index	rs11150911	0.25931	0.215059	0.227909	1.29604	0.850267	1.97551
Body mass index	rs11165643	0.273819	0.215085	0.202992	1.31498	0.862649	2.00448
Body mass index	rs11170468	0.258489	0.215016	0.229293	1.29497	0.84964	1.97372
Body mass index	rs1117080	0.259369	0.215026	0.227732	1.29611	0.850371	1.9755
Body mass index	rs11173522	0.25557	0.214925	0.234397	1.2912	0.847314	1.96762
Body mass index	rs11191548	0.274051	0.214808	0.202028	1.31528	0.863317	2.00386
Body mass index	rs11246991	0.261318	0.21504	0.224286	1.29864	0.852008	1.9794
Body mass index	rs11251352	0.2661	0.214984	0.215803	1.30487	0.856185	1.98868
Body mass index	rs11264483	0.259747	0.215091	0.227196	1.2966	0.850584	1.97649
Body mass index	rs1128249	0.265369	0.215012	0.217127	1.30391	0.855512	1.98733
Body mass index	rs11496125	0.255555	0.215127	0.234862	1.29118	0.846967	1.96837
Body mass index	rs1150659	0.27696	0.214455	0.196545	1.31911	0.866431	2.00831
Body mass index	rs11538	0.256652	0.214947	0.232469	1.2926	0.848195	1.96983
Body mass index	rs1154659	0.264959	0.214988	0.217785	1.30338	0.855203	1.98642
Body mass index	rs11577094	0.267391	0.214924	0.213455	1.30655	0.857392	1.99101
Body mass index	rs11577179	0.263439	0.21504	0.220547	1.3014	0.853817	1.98361
Body mass index	rs11581304	0.258638	0.215018	0.229027	1.29517	0.849764	1.97402
Body mass index	rs1158684	0.26472	0.215013	0.218255	1.30307	0.854956	1.98605
Body mass index	rs1158805	0.248968	0.21473	0.246274	1.2827	0.842061	1.95392
Body mass index	rs11604688	0.260724	0.215049	0.225363	1.29787	0.851486	1.97827
Body mass index	rs11614340	0.266549	0.215017	0.215099	1.30545	0.856515	1.9897
Body mass index	rs11629783	0.259827	0.215076	0.227019	1.29671	0.850678	1.97659
Body mass index	rs11635675	0.261776	0.215074	0.223551	1.29924	0.85234	1.98045
Body mass index	rs11649864	0.2547	0.214854	0.235838	1.29007	0.846695	1.96563
Body mass index	rs11659764	0.258094	0.215019	0.23001	1.29446	0.8493	1.97295
Body mass index	rs11670142	0.265486	0.215009	0.216918	1.30407	0.855617	1.98755
Body mass index	rs11672660	0.280104	0.215245	0.193147	1.32327	0.867816	2.01775
Body mass index	rs1169091	0.264821	0.215002	0.218057	1.3032	0.85506	1.9862
Body mass index	rs11702843	0.258317	0.214995	0.229555	1.29475	0.84953	1.9733
Body mass index	rs11708733	0.262301	0.215038	0.222544	1.29992	0.852849	1.98134
Body mass index	rs11713193	0.28032	0.21515	0.192607	1.32355	0.868165	2.01781
Body mass index	rs11736228	0.263159	0.215069	0.221102	1.30103	0.853529	1.98317
Body mass index	rs11738695	0.258126	0.214992	0.229896	1.2945	0.849371	1.97291
Body mass index	rs11739877	0.264347	0.215042	0.218965	1.30258	0.854589	1.98542
Body mass index	rs11753081	0.269807	0.21483	0.20915	1.30971	0.859623	1.99546
Body mass index	rs11754747	0.259609	0.215025	0.227299	1.29642	0.850578	1.97597
Body mass index	rs11781222	0.254054	0.214864	0.237049	1.28924	0.846132	1.9644
Body mass index	rs11790280	0.262089	0.215044	0.222931	1.29964	0.852658	1.98095
Body mass index	rs11792311	0.25279	0.214884	0.239436	1.28761	0.84503	1.962
Body mass index	rs11855853	0.256692	0.215023	0.232562	1.29265	0.848103	1.9702
Body mass index	rs11866815	0.257186	0.215053	0.231727	1.29329	0.848473	1.97129
Body mass index	rs1187352	0.263528	0.215057	0.22043	1.30151	0.853864	1.98385
Body mass index	rs11880870	0.259865	0.215217	0.227256	1.29675	0.850476	1.97722
Body mass index	rs11889536	0.273242	0.214828	0.203404	1.31422	0.862586	2.00232
Body mass index	rs11904490	0.257074	0.214948	0.231703	1.29314	0.848552	1.97067
Body mass index	rs11917965	0.258684	0.21503	0.22897	1.29522	0.849783	1.97416
Body mass index	rs11945861	0.261692	0.215088	0.223729	1.29913	0.852245	1.98033
Body mass index	rs11951673	0.255388	0.214958	0.234801	1.29096	0.847105	1.96739
Body mass index	rs1199334	0.268174	0.214923	0.212117	1.30757	0.858064	1.99257
Body mass index	rs12033257	0.264053	0.215103	0.219609	1.3022	0.854235	1.98507
Body mass index	rs12035149	0.250999	0.214749	0.242483	1.28531	0.843742	1.95796
Body mass index	rs12041258	0.259213	0.215071	0.22811	1.29591	0.850164	1.97536
Body mass index	rs12042959	0.258495	0.215007	0.229261	1.29498	0.84966	1.9737
Body mass index	rs12044597	0.268641	0.21503	0.211548	1.30819	0.858286	1.99392
Body mass index	rs12065553	0.2565	0.214958	0.232769	1.2924	0.848048	1.96958
Body mass index	rs12098284	0.25913	0.215055	0.228224	1.2958	0.85012	1.97514
Body mass index	rs12101393	0.255864	0.214926	0.23386	1.29158	0.847562	1.9682
Body mass index	rs12147845	0.25906	0.215072	0.228386	1.29571	0.850032	1.97507
Body mass index	rs12148330	0.260933	0.215062	0.225019	1.29814	0.851642	1.97873
Body mass index	rs12149756	0.255713	0.214933	0.234152	1.29138	0.847422	1.96793
Body mass index	rs12150665	0.263166	0.215136	0.221233	1.30104	0.853422	1.98344
Body mass index	rs1218822	0.254282	0.215066	0.237069	1.28954	0.84599	1.96563
Body mass index	rs12189178	0.26153	0.215074	0.223986	1.29892	0.85213	1.97996
Body mass index	rs12206564	0.264858	0.215039	0.218071	1.30325	0.85503	1.98642
Body mass index	rs12299814	0.265436	0.215071	0.217136	1.304	0.855472	1.98769
Body mass index	rs12325419	0.26964	0.214898	0.209576	1.30949	0.859365	1.99539
Body mass index	rs12364470	0.268127	0.215006	0.212373	1.30751	0.857885	1.9928
Body mass index	rs12369179	0.25681	0.215242	0.23282	1.2928	0.84784	1.97128
Body mass index	rs1241986	0.262238	0.215045	0.222671	1.29984	0.852783	1.98125
Body mass index	rs12422552	0.273512	0.214664	0.202613	1.31457	0.863097	2.00221
Body mass index	rs12429545	0.274995	0.215106	0.201102	1.31652	0.863629	2.00692
Body mass index	rs12439798	0.256769	0.21503	0.232437	1.29275	0.848156	1.97038
Body mass index	rs12439829	0.273177	0.214573	0.202976	1.31413	0.862961	2.00119
Body mass index	rs12443621	0.267649	0.214901	0.212967	1.30689	0.857651	1.99144
Body mass index	rs12446632	0.273058	0.215273	0.204646	1.31398	0.861675	2.0037
Body mass index	rs12448257	0.263764	0.215118	0.220146	1.30182	0.853964	1.98456
Body mass index	rs12448738	0.265829	0.215018	0.216344	1.30451	0.855895	1.98827
Body mass index	rs12449219	0.267205	0.214932	0.213791	1.30631	0.85722	1.99067
Body mass index	rs12454204	0.26025	0.215126	0.226373	1.29725	0.850953	1.97763
Body mass index	rs12454712	0.27199	0.214888	0.205609	1.31257	0.861406	2.00005
Body mass index	rs12468863	0.256003	0.215084	0.233949	1.29176	0.847418	1.96908
Body mass index	rs12476772	0.25764	0.215025	0.230844	1.29387	0.848905	1.97208
Body mass index	rs12477088	0.271876	0.214945	0.205919	1.31242	0.861211	2.00004
Body mass index	rs12519552	0.258994	0.215007	0.228365	1.29563	0.850084	1.97468
Body mass index	rs12519652	0.25642	0.214894	0.232776	1.29229	0.848087	1.96917
Body mass index	rs12564992	0.261608	0.215076	0.223851	1.29902	0.852194	1.98012
Body mass index	rs12589208	0.265754	0.214972	0.216375	1.30441	0.855909	1.98794
Body mass index	rs12593036	0.257041	0.215068	0.232025	1.2931	0.848324	1.97107
Body mass index	rs12595158	0.26133	0.215059	0.224306	1.29866	0.851986	1.9795
Body mass index	rs12602912	0.264462	0.215086	0.21886	1.30273	0.854614	1.98582
Body mass index	rs1260326	0.268594	0.214866	0.211279	1.30812	0.858523	1.99318
Body mass index	rs12615778	0.25773	0.214969	0.230561	1.29399	0.849073	1.97204
Body mass index	rs12620249	0.256968	0.214934	0.231866	1.293	0.848485	1.97041
Body mass index	rs12628891	0.266129	0.214977	0.215736	1.3049	0.856223	1.9887
Body mass index	rs12629015	0.258593	0.215006	0.229082	1.29511	0.849746	1.97389
Body mass index	rs12630999	0.248398	0.214826	0.247569	1.28197	0.841423	1.95318
Body mass index	rs1263618	0.25612	0.21497	0.233487	1.29191	0.847706	1.96887
Body mass index	rs12675063	0.255919	0.214908	0.23372	1.29165	0.847639	1.96824
Body mass index	rs12680842	0.265295	0.215041	0.217318	1.30382	0.8554	1.9873
Body mass index	rs12705977	0.25876	0.215083	0.22895	1.29532	0.849758	1.97452
Body mass index	rs1275691	0.260531	0.215034	0.225673	1.29762	0.851347	1.97782
Body mass index	rs12759296	0.268773	0.214854	0.21095	1.30836	0.858696	1.99349
Body mass index	rs12762034	0.27218	0.214844	0.205201	1.31282	0.861643	2.00026
Body mass index	rs12776880	0.263601	0.215057	0.220301	1.30161	0.853927	1.984
Body mass index	rs1277723	0.273013	0.214442	0.202973	1.31392	0.86304	2.00035
Body mass index	rs12779328	0.258254	0.214989	0.229657	1.29467	0.849486	1.97315
Body mass index	rs12779943	0.259813	0.215056	0.227002	1.29669	0.850699	1.97649
Body mass index	rs1285245	0.267236	0.214985	0.213851	1.30635	0.857157	1.99094
Body mass index	rs12885454	0.2406	0.214632	0.262293	1.27201	0.835205	1.93727
Body mass index	rs12888545	0.264308	0.215054	0.219061	1.30253	0.854534	1.98539
Body mass index	rs12904761	0.257856	0.214977	0.230349	1.29415	0.849168	1.97232
Body mass index	rs12905439	0.269844	0.214877	0.209185	1.30976	0.859578	1.99571
Body mass index	rs12922346	0.268181	0.214953	0.212169	1.30758	0.85802	1.9927
Body mass index	rs12939549	0.261974	0.215203	0.223476	1.29949	0.852295	1.98134
Body mass index	rs12953970	0.268481	0.214832	0.2114	1.30798	0.858482	1.99282
Body mass index	rs1296328	0.278502	0.214807	0.194795	1.32115	0.86717	2.0128
Body mass index	rs12964689	0.249113	0.21512	0.246856	1.28289	0.84154	1.9557
Body mass index	rs12989476	0.27049	0.214894	0.208134	1.31061	0.860104	1.99707
Body mass index	rs13001304	0.254685	0.214821	0.235793	1.29005	0.846738	1.96547
Body mass index	rs13012099	0.259163	0.215088	0.228236	1.29585	0.850093	1.97533
Body mass index	rs13021737	0.272345	0.216304	0.208001	1.31304	0.859322	2.00632
Body mass index	rs13034320	0.262413	0.215036	0.222344	1.30006	0.852947	1.98156
Body mass index	rs1304070	0.264305	0.215038	0.219032	1.30253	0.854558	1.98532
Body mass index	rs13047416	0.277752	0.214668	0.195711	1.32016	0.866756	2.01074
Body mass index	rs13063194	0.261805	0.215077	0.223505	1.29927	0.852361	1.98051
Body mass index	rs13072095	0.26547	0.214967	0.216856	1.30404	0.855674	1.98736
Body mass index	rs13105058	0.267586	0.214932	0.213141	1.30681	0.857545	1.99143
Body mass index	rs13107325	0.259753	0.215364	0.227773	1.29661	0.850136	1.97757
Body mass index	rs13110266	0.253611	0.214852	0.237843	1.28867	0.845777	1.96349
Body mass index	rs13153166	0.258702	0.21501	0.228895	1.29525	0.849832	1.97412
Body mass index	rs13159555	0.258039	0.214986	0.230038	1.29439	0.849308	1.97272
Body mass index	rs13168288	0.263036	0.215056	0.22129	1.30087	0.853446	1.98287
Body mass index	rs13174863	0.257591	0.215058	0.231006	1.29381	0.848807	1.97211
Body mass index	rs13184896	0.251317	0.214865	0.242141	1.28572	0.843818	1.95904
Body mass index	rs13191362	0.264071	0.215131	0.219638	1.30222	0.854204	1.98522
Body mass index	rs13201877	0.267847	0.214897	0.21262	1.30715	0.857828	1.99181
Body mass index	rs1320903	0.254667	0.215225	0.236707	1.29003	0.846052	1.967
Body mass index	rs13209872	0.255426	0.21505	0.234931	1.29101	0.846985	1.96782
Body mass index	rs13227658	0.245686	0.214754	0.25261	1.2785	0.839262	1.94761
Body mass index	rs13240600	0.249494	0.214852	0.245545	1.28338	0.842303	1.95542
Body mass index	rs13250058	0.25917	0.215021	0.228078	1.29585	0.850211	1.97508
Body mass index	rs13263601	0.280475	0.214504	0.191026	1.32376	0.869399	2.01557
Body mass index	rs13266989	0.263731	0.21504	0.220038	1.30178	0.854065	1.98419
Body mass index	rs13267015	0.258667	0.215002	0.228941	1.2952	0.849815	1.97402
Body mass index	rs13290794	0.258297	0.21508	0.229776	1.29472	0.849371	1.97359
Body mass index	rs13292976	0.267196	0.215034	0.214024	1.3063	0.85704	1.99105
Body mass index	rs13298062	0.25649	0.214959	0.232789	1.29239	0.848038	1.96956
Body mass index	rs1330052	0.259251	0.215075	0.228049	1.29596	0.85019	1.97545
Body mass index	rs13329567	0.277104	0.215175	0.197814	1.3193	0.865334	2.01143
Body mass index	rs1336486	0.266826	0.21505	0.214692	1.30581	0.856697	1.99038
Body mass index	rs13380104	0.270255	0.214961	0.20867	1.3103	0.859789	1.99686
Body mass index	rs13417156	0.2585	0.215092	0.229438	1.29499	0.849522	1.97404
Body mass index	rs13425435	0.272281	0.214746	0.204827	1.31296	0.861895	2.00007
Body mass index	rs13432055	0.27337	0.214567	0.202645	1.31439	0.863137	2.00155
Body mass index	rs1345942	0.26787	0.214898	0.212583	1.30718	0.857846	1.99186
Body mass index	rs1358980	0.273034	0.214721	0.203523	1.31395	0.862588	2.00148
Body mass index	rs1361739	0.26447	0.215163	0.219012	1.30274	0.85449	1.98613
Body mass index	rs1363695	0.271652	0.214702	0.205782	1.31213	0.861427	1.99864
Body mass index	rs1365466	0.253373	0.214865	0.238311	1.28836	0.845554	1.96307
Body mass index	rs1371108	0.256673	0.214991	0.232525	1.29262	0.848141	1.97004
Body mass index	rs1399471	0.26209	0.215064	0.222974	1.29964	0.852624	1.98103
Body mass index	rs1402025	0.25966	0.215029	0.227218	1.29649	0.850614	1.97608
Body mass index	rs1409818	0.266666	0.214989	0.214839	1.3056	0.856661	1.98982
Body mass index	rs1412235	0.275742	0.215216	0.200112	1.31751	0.864087	2.00886
Body mass index	rs1420341	0.263558	0.215035	0.220331	1.30155	0.853926	1.98383
Body mass index	rs1421334	0.262327	0.215076	0.22258	1.29995	0.852807	1.98154
Body mass index	rs1430387	0.267784	0.214961	0.212862	1.30707	0.857667	1.99194
Body mass index	rs1431659	0.270103	0.215111	0.209244	1.3101	0.859406	1.99715
Body mass index	rs1436344	0.255298	0.215042	0.235149	1.29085	0.84689	1.96753
Body mass index	rs1445305	0.254479	0.214807	0.236142	1.28979	0.846586	1.96502
Body mass index	rs1452075	0.257409	0.215042	0.231301	1.29357	0.848679	1.97169
Body mass index	rs1455137	0.259344	0.215025	0.227776	1.29608	0.850351	1.97544
Body mass index	rs1465900	0.255436	0.214885	0.234554	1.29102	0.847268	1.9672
Body mass index	rs1467693	0.268817	0.214878	0.210928	1.30842	0.858692	1.99367
Body mass index	rs1476322	0.265018	0.215012	0.217735	1.30345	0.855212	1.98663
Body mass index	rs1477199	0.27403	0.214863	0.202178	1.31525	0.863207	2.00403
Body mass index	rs1485038	0.260684	0.215058	0.225452	1.29782	0.851437	1.97822
Body mass index	rs1496742	0.2601	0.215029	0.226431	1.29706	0.850988	1.97696
Body mass index	rs1503526	0.259968	0.2151	0.22682	1.29689	0.850758	1.97697
Body mass index	rs1511471	0.255208	0.214893	0.234989	1.29073	0.847061	1.96678
Body mass index	rs1512914	0.264896	0.215051	0.21803	1.3033	0.855043	1.98654
Body mass index	rs1522569	0.265105	0.215066	0.217698	1.30357	0.855197	1.98702
Body mass index	rs1523768	0.259036	0.215027	0.228333	1.29568	0.850086	1.97484
Body mass index	rs1524277	0.263827	0.21504	0.219871	1.3019	0.854147	1.98438
Body mass index	rs1526665	0.266142	0.215005	0.215775	1.30492	0.856185	1.98884
Body mass index	rs1528435	0.247486	0.214821	0.249297	1.2808	0.840664	1.95138
Body mass index	rs1541928	0.259016	0.215026	0.228366	1.29565	0.850071	1.9748
Body mass index	rs1544459	0.268697	0.214879	0.211132	1.30826	0.858588	1.99344
Body mass index	rs155510	0.267776	0.215033	0.21303	1.30705	0.857539	1.9922
Body mass index	rs1584121	0.259546	0.215029	0.227421	1.29634	0.850517	1.97586
Body mass index	rs159032	0.260543	0.215061	0.225709	1.29763	0.851312	1.97795
Body mass index	rs1596299	0.255215	0.214849	0.23488	1.29074	0.847141	1.96662
Body mass index	rs1608445	0.254967	0.214864	0.235369	1.29042	0.846905	1.9662
Body mass index	rs1625427	0.270129	0.214911	0.208777	1.31013	0.859765	1.99642
Body mass index	rs1634350	0.262522	0.215067	0.222218	1.30021	0.852988	1.9819
Body mass index	rs1657930	0.262432	0.215041	0.22232	1.30009	0.852955	1.98161
Body mass index	rs1658820	0.270021	0.214873	0.208879	1.30999	0.859736	1.99606
[truncated: 6,204 more rows]

## Sheet: Table_6C
Table_6C: Leave-one-out analysis results of Focal epilepsy
Leave-one-out analysis not conducted if ≤2 SNPs available for using MR analysis
Traits	SNP	b	se	p	or	or_lci95	or_uci95
22:6, docosahexaenoic acid	rs11604424	0.00491287	0.0151605	0.745895	1.00492	0.975503	1.03523
22:6, docosahexaenoic acid	rs143988316	0.00836725	0.0156227	0.592248	1.0084	0.977992	1.03976
22:6, docosahexaenoic acid	rs174546	-0.00852903	0.0186102	0.646739	0.991507	0.955993	1.02834
22:6, docosahexaenoic acid	rs2281591	0.00587755	0.0162374	0.717369	1.00589	0.974386	1.03842
22:6, docosahexaenoic acid	All	0.0035248	0.0140821	0.802352	1.00353	0.976211	1.03162
2hr glucose	rs1019503	-0.0426121	0.0355594	0.230786	0.958283	0.893769	1.02745
2hr glucose	rs11717195	-0.0227641	0.0231435	0.325309	0.977493	0.934143	1.02285
2hr glucose	rs11782386	-0.0414701	0.0424067	0.328116	0.959378	0.882861	1.04253
2hr glucose	rs12255372	-0.0387524	0.0367069	0.291094	0.961989	0.895209	1.03375
2hr glucose	rs6547829	-0.0544402	0.030065	0.0701802	0.947015	0.892822	1.0045
2hr glucose	rs6975024	-0.0546359	0.0307517	0.0756205	0.94683	0.891447	1.00565
2hr glucose	All	-0.0426464	0.0300285	0.15555	0.95825	0.903479	1.01634
4-methyl-2-oxopentanoate	All	0.030801	0.0183216	0.0927375	1.03128	0.994904	1.06899
Acetoacetate	All	-0.00756398	0.0313797	0.809519	0.992465	0.933263	1.05542
Acetylphosphate	All	0.0352488	0.019386	0.0690242	1.03588	0.997256	1.07599
Age completed full time education	rs10200379	-0.0366588	0.0409412	0.370574	0.964005	0.889671	1.04455
Age completed full time education	rs10760192	-0.0441671	0.0418799	0.291602	0.956794	0.881393	1.03865
Age completed full time education	rs11665242	-0.0516846	0.0414747	0.212701	0.949628	0.875487	1.03005
Age completed full time education	rs1338552	-0.0574467	0.0401977	0.152975	0.944172	0.872638	1.02157
Age completed full time education	rs17835823	-0.0411932	0.0415107	0.321027	0.959644	0.884658	1.04099
Age completed full time education	rs2754275	-0.0541549	0.0401357	0.177243	0.947285	0.875622	1.02481
Age completed full time education	rs2842183	-0.0364358	0.0414369	0.379234	0.96422	0.889005	1.0458
Age completed full time education	rs4438400	-0.0626405	0.0375591	0.0953585	0.939281	0.872619	1.01104
Age completed full time education	rs4731951	-0.0471893	0.0416607	0.257339	0.953907	0.879111	1.03507
Age completed full time education	rs4930719	-0.0400105	0.0415787	0.335907	0.960779	0.885587	1.04236
Age completed full time education	rs57513571	-0.031089	0.0390232	0.425638	0.969389	0.89801	1.04644
Age completed full time education	rs6508344	-0.0323191	0.0393826	0.411848	0.968198	0.896274	1.04589
Age completed full time education	rs6676960	-0.0515737	0.0410939	0.209471	0.949734	0.876238	1.02939
Age completed full time education	rs6736898	-0.039969	0.0415167	0.335687	0.960819	0.885731	1.04227
Age completed full time education	rs7080386	-0.0608979	0.0386004	0.114646	0.940919	0.872359	1.01487
Age completed full time education	rs7110786	-0.0444568	0.0421484	0.291532	0.956517	0.880674	1.03889
Age completed full time education	rs7428430	-0.0465307	0.0421169	0.269247	0.954535	0.878904	1.03668
Age completed full time education	rs932451	-0.034216	0.0402656	0.39546	0.966363	0.893029	1.04572
Age completed full time education	rs9651317	-0.036483	0.0412147	0.376052	0.964174	0.889351	1.04529
Age completed full time education	All	-0.044678	0.0396536	0.259866	0.956305	0.884795	1.03359
Alcohol consumption	All	-0.0770999	0.0555956	0.165503	0.925797	0.830218	1.03238
Alcohol intake versus 10 years previously	rs1000108	0.0493452	0.0772779	0.523121	1.05058	0.902922	1.22239
Alcohol intake versus 10 years previously	rs11791221	0.0495213	0.0750657	0.509443	1.05077	0.907005	1.21732
Alcohol intake versus 10 years previously	rs12521723	0.0820741	0.0747186	0.272011	1.08554	0.937654	1.25674
Alcohol intake versus 10 years previously	rs264927	0.0227193	0.0772717	0.768743	1.02298	0.879209	1.19026
Alcohol intake versus 10 years previously	rs516921	0.0200351	0.0755118	0.79076	1.02024	0.879882	1.18298
Alcohol intake versus 10 years previously	rs7428430	0.050348	0.0755297	0.505028	1.05164	0.90693	1.21943
Alcohol intake versus 10 years previously	All	0.045958	0.0692648	0.507003	1.04703	0.914113	1.19927
Apolipoprotein H	rs117842936	0.000946932	0.00336004	0.77808	1.00095	0.994377	1.00756
Apolipoprotein H	rs148521708	0.00132996	0.00339088	0.694899	1.00133	0.994698	1.00801
Apolipoprotein H	rs2873966	0.007718	0.00613526	0.208401	1.00775	0.995702	1.01994
Apolipoprotein H	All	0.00200177	0.0031457	0.524549	1.002	0.995845	1.0082
Arachidonic acid (20:4n6)	All	0.00252475	0.00264547	0.339898	1.00253	0.997343	1.00774
Average weekly beer plus cider intake	rs10822159	0.0337195	0.0652235	0.605167	1.03429	0.910175	1.17534
Average weekly beer plus cider intake	rs1342780	-0.059411	0.0594762	0.317842	0.942319	0.838631	1.05883
Average weekly beer plus cider intake	rs1520929	-0.0196784	0.0759312	0.795511	0.980514	0.844928	1.13786
Average weekly beer plus cider intake	rs1789896	-0.0197973	0.07374	0.788334	0.980397	0.848464	1.13285
Average weekly beer plus cider intake	rs34281672	0.00918331	0.0752911	0.902922	1.00923	0.870761	1.16971
Average weekly beer plus cider intake	rs8181098	0.00199273	0.0777193	0.979544	1.00199	0.860418	1.16687
Average weekly beer plus cider intake	rs9858059	0.0013643	0.0780602	0.986056	1.00137	0.859303	1.16691
Average weekly beer plus cider intake	rs9928094	0.0297608	0.069385	0.66798	1.03021	0.899214	1.18028
Average weekly beer plus cider intake	All	-0.00238849	0.0676914	0.971852	0.997614	0.87366	1.13915
Average weekly red wine intake	rs11229292	-0.0372623	0.0561398	0.506855	0.963423	0.863038	1.07548
Average weekly red wine intake	rs1446577	-0.0349276	0.0564125	0.535819	0.965675	0.864593	1.07858
Average weekly red wine intake	rs2511225	-0.0257989	0.0591857	0.662911	0.974531	0.867792	1.0944
Average weekly red wine intake	rs303753	-0.0136157	0.0620776	0.82639	0.986477	0.873465	1.11411
Average weekly red wine intake	rs3931848	0.015934	0.0454733	0.726036	1.01606	0.929421	1.11078
Average weekly red wine intake	rs4698921	-0.000880315	0.0579705	0.987884	0.99912	0.89181	1.11934
Average weekly red wine intake	rs6882046	0.00277165	0.0571009	0.961286	1.00278	0.896599	1.12153
Average weekly red wine intake	rs704249	-0.0173524	0.0601755	0.773068	0.982797	0.873457	1.10582
Average weekly red wine intake	rs7100713	-0.0256139	0.059483	0.666753	0.974711	0.867447	1.09524
Average weekly red wine intake	rs8050136	-0.0348286	0.0561992	0.535433	0.965771	0.865041	1.07823
Average weekly red wine intake	rs9385269	-0.016798	0.0604982	0.781272	0.983342	0.873389	1.10714
Average weekly red wine intake	rs9852851	-0.0102138	0.0598275	0.864443	0.989838	0.880315	1.11299
Average weekly red wine intake	All	-0.0165652	0.0551814	0.764028	0.983571	0.882743	1.09592
Basal metabolic rate	rs1000940	0.00260499	0.00681079	0.702106	1.00261	0.989313	1.01608
Basal metabolic rate	rs10041141	0.00301047	0.00680159	0.658046	1.00302	0.989732	1.01648
Basal metabolic rate	rs10091194	0.00251095	0.006809	0.712299	1.00251	0.989224	1.01598
Basal metabolic rate	rs10094200	0.00251742	0.00681121	0.711681	1.00252	0.989226	1.01599
Basal metabolic rate	rs10111935	0.00290795	0.00682352	0.669987	1.00291	0.989588	1.01642
Basal metabolic rate	rs10118701	0.00291236	0.00681306	0.66904	1.00292	0.989613	1.0164
Basal metabolic rate	rs10128597	0.00276518	0.00681277	0.684829	1.00277	0.989468	1.01625
Basal metabolic rate	rs10202701	0.00230715	0.00679277	0.734122	1.00231	0.989054	1.01574
Basal metabolic rate	rs10202845	0.00283495	0.00681106	0.677244	1.00284	0.98954	1.01632
Basal metabolic rate	rs10214770	0.00291231	0.00681629	0.669192	1.00292	0.989607	1.01641
Basal metabolic rate	rs1023617	0.00322752	0.00677979	0.634039	1.00323	0.98999	1.01665
Basal metabolic rate	rs10236214	0.00307976	0.00682329	0.65173	1.00308	0.989759	1.01659
Basal metabolic rate	rs10260993	0.00273915	0.00681322	0.687659	1.00274	0.989441	1.01622
Basal metabolic rate	rs10275719	0.0029789	0.00680418	0.661528	1.00298	0.989696	1.01645
Basal metabolic rate	rs10483727	0.00171335	0.006805	0.801213	1.00171	0.988443	1.01516
Basal metabolic rate	rs1064213	0.00227507	0.00679803	0.737877	1.00228	0.989012	1.01572
Basal metabolic rate	rs10746837	0.00278342	0.0068137	0.682904	1.00279	0.989484	1.01627
Basal metabolic rate	rs10775348	0.00234465	0.00680416	0.730402	1.00235	0.989069	1.0158
Basal metabolic rate	rs10777860	0.00248687	0.00681512	0.715182	1.00249	0.989188	1.01597
Basal metabolic rate	rs10782550	0.00253697	0.00680795	0.70941	1.00254	0.989252	1.01601
Basal metabolic rate	rs10787738	0.00222731	0.00677467	0.74233	1.00223	0.98901	1.01563
Basal metabolic rate	rs1080312	0.00239013	0.00679914	0.725187	1.00239	0.989123	1.01584
Basal metabolic rate	rs10811901	0.00333685	0.0067747	0.622334	1.00334	0.990108	1.01675
Basal metabolic rate	rs10832963	0.00253886	0.00680791	0.709202	1.00254	0.989254	1.01601
Basal metabolic rate	rs10835498	0.00248622	0.0068053	0.71486	1.00249	0.989207	1.01595
Basal metabolic rate	rs10843139	0.00295569	0.00681189	0.664359	1.00296	0.989658	1.01644
Basal metabolic rate	rs10861678	0.00332795	0.0067714	0.623093	1.00333	0.990105	1.01674
Basal metabolic rate	rs10931008	0.00326324	0.0067928	0.630945	1.00327	0.99	1.01672
Basal metabolic rate	rs10932200	0.00241102	0.00680042	0.722934	1.00241	0.989142	1.01586
Basal metabolic rate	rs10938398	0.00250747	0.00681454	0.712904	1.00251	0.98921	1.01599
Basal metabolic rate	rs10995366	0.00242652	0.00680155	0.721272	1.00243	0.989155	1.01588
Basal metabolic rate	rs11030119	0.00258066	0.00682309	0.705263	1.00258	0.989265	1.01608
Basal metabolic rate	rs11042321	0.00215405	0.00677946	0.750688	1.00216	0.988928	1.01556
Basal metabolic rate	rs11065979	0.00264055	0.00681886	0.698577	1.00264	0.989333	1.01613
Basal metabolic rate	rs11071182	0.002786	0.00681267	0.682581	1.00279	0.989489	1.01627
Basal metabolic rate	rs11098675	0.00320463	0.00680039	0.637468	1.00321	0.989927	1.01667
Basal metabolic rate	rs11150745	0.00291844	0.00681289	0.668382	1.00292	0.989619	1.0164
Basal metabolic rate	rs111640872	0.00276159	0.00682019	0.685541	1.00277	0.98945	1.01626
Basal metabolic rate	rs11187838	0.00306053	0.00681056	0.653158	1.00307	0.989765	1.01654
Basal metabolic rate	rs111901479	0.00264881	0.00681696	0.6976	1.00265	0.989345	1.01614
Basal metabolic rate	rs11205617	0.00311272	0.0068033	0.64729	1.00312	0.98983	1.01658
Basal metabolic rate	rs11217863	0.00280345	0.00681339	0.680734	1.00281	0.989505	1.01629
Basal metabolic rate	rs11242111	0.00307184	0.0067987	0.651394	1.00308	0.989799	1.01653
Basal metabolic rate	rs11242236	0.00230349	0.00679129	0.734472	1.00231	0.989053	1.01574
Basal metabolic rate	rs11245450	0.00303711	0.0068046	0.655358	1.00304	0.989753	1.01651
Basal metabolic rate	rs11578046	0.00263107	0.00681486	0.699439	1.00263	0.989331	1.01612
Basal metabolic rate	rs11580196	0.0027849	0.00681226	0.682682	1.00279	0.989489	1.01627
Basal metabolic rate	rs11589536	0.00213165	0.0067826	0.753306	1.00213	0.9889	1.01555
Basal metabolic rate	rs11594322	0.00264361	0.00681372	0.698028	1.00265	0.989346	1.01613
Basal metabolic rate	rs11609241	0.00292896	0.00680691	0.666983	1.00293	0.989641	1.0164
Basal metabolic rate	rs11642015	0.00136975	0.00687392	0.842053	1.00137	0.98797	1.01495
Basal metabolic rate	rs11642430	0.00301578	0.00683538	0.659067	1.00302	0.989672	1.01655
Basal metabolic rate	rs11657325	0.00294322	0.00681449	0.66581	1.00295	0.989641	1.01643
Basal metabolic rate	rs11658342	0.00265979	0.00681211	0.696204	1.00266	0.989365	1.01614
Basal metabolic rate	rs11667280	0.00288567	0.00680994	0.671753	1.00289	0.989593	1.01637
Basal metabolic rate	rs11677279	0.00220896	0.00677314	0.744322	1.00221	0.988995	1.0156
Basal metabolic rate	rs11689727	0.00259763	0.00681362	0.703025	1.0026	0.989301	1.01608
Basal metabolic rate	rs11709402	0.0026999	0.00681429	0.69195	1.0027	0.9894	1.01619
Basal metabolic rate	rs11723262	0.00268055	0.00681301	0.69399	1.00268	0.989384	1.01616
Basal metabolic rate	rs1173727	0.00283237	0.00681389	0.677647	1.00284	0.989532	1.01632
Basal metabolic rate	rs11748619	0.00313232	0.00679114	0.64463	1.00314	0.989873	1.01658
Basal metabolic rate	rs11784242	0.00261214	0.00681449	0.701482	1.00262	0.989313	1.0161
Basal metabolic rate	rs11802147	0.002714	0.00681372	0.690399	1.00272	0.989416	1.0162
Basal metabolic rate	rs1184570	0.00264899	0.00681368	0.697442	1.00265	0.989351	1.01613
Basal metabolic rate	rs11855017	0.0026399	0.00681295	0.698399	1.00264	0.989344	1.01612
Basal metabolic rate	rs11867479	0.00269994	0.00681265	0.691875	1.0027	0.989404	1.01618
Basal metabolic rate	rs11873305	0.00295263	0.00682098	0.665106	1.00296	0.989638	1.01646
Basal metabolic rate	rs11880992	0.00313236	0.00680876	0.645482	1.00314	0.989839	1.01661
Basal metabolic rate	rs11922605	0.00268719	0.00681257	0.693251	1.00269	0.989391	1.01617
Basal metabolic rate	rs11937249	0.00312978	0.00679069	0.644876	1.00313	0.989872	1.01658
Basal metabolic rate	rs12041740	0.00228918	0.00680687	0.736642	1.00229	0.989009	1.01575
Basal metabolic rate	rs12048049	0.00245619	0.00681176	0.718412	1.00246	0.989164	1.01593
Basal metabolic rate	rs12051245	0.00328195	0.00679906	0.629304	1.00329	0.990006	1.01675
Basal metabolic rate	rs12072845	0.00281216	0.00681767	0.679987	1.00282	0.989505	1.01631
Basal metabolic rate	rs12073468	0.00289949	0.00681095	0.670319	1.0029	0.989604	1.01638
Basal metabolic rate	rs12124756	0.0026682	0.00681282	0.695321	1.00267	0.989372	1.01615
Basal metabolic rate	rs12135550	0.00290649	0.00680912	0.669486	1.00291	0.989615	1.01639
Basal metabolic rate	rs1228024	0.00276537	0.00681366	0.684848	1.00277	0.989466	1.01625
Basal metabolic rate	rs1233387	0.00276891	0.0068129	0.684432	1.00277	0.989471	1.01625
Basal metabolic rate	rs12375196	0.00295977	0.00680613	0.663659	1.00296	0.989673	1.01643
Basal metabolic rate	rs12443906	0.00278533	0.0068174	0.682861	1.00279	0.989479	1.01628
Basal metabolic rate	rs12451657	0.00252692	0.00680954	0.710574	1.00253	0.989239	1.016
Basal metabolic rate	rs12475607	0.00228289	0.0067827	0.736437	1.00229	0.989049	1.0157
Basal metabolic rate	rs12479357	0.00260436	0.00681182	0.702216	1.00261	0.989311	1.01608
Basal metabolic rate	rs12484438	0.00291684	0.00681008	0.668424	1.00292	0.989623	1.0164
Basal metabolic rate	rs12500748	0.00309477	0.00679744	0.648905	1.0031	0.989824	1.01655
Basal metabolic rate	rs12514473	0.0027377	0.0068139	0.687845	1.00274	0.989439	1.01622
Basal metabolic rate	rs12629746	0.0030995	0.00681081	0.649048	1.0031	0.989803	1.01658
Basal metabolic rate	rs12633841	0.00271674	0.0068158	0.690192	1.00272	0.989414	1.01621
Basal metabolic rate	rs12638455	0.00246116	0.00681154	0.717859	1.00246	0.98917	1.01594
Basal metabolic rate	rs12682601	0.00247547	0.00680845	0.716166	1.00248	0.98919	1.01595
Basal metabolic rate	rs12713004	0.00246493	0.00681649	0.717641	1.00247	0.989164	1.01595
Basal metabolic rate	rs12811171	0.00289806	0.00680855	0.670363	1.0029	0.989608	1.01638
Basal metabolic rate	rs12813149	0.00263775	0.00681268	0.698622	1.00264	0.989342	1.01612
Basal metabolic rate	rs1286138	0.00298926	0.00680938	0.660668	1.00299	0.989696	1.01647
Basal metabolic rate	rs12889702	0.00347691	0.00674322	0.606123	1.00348	0.990307	1.01683
Basal metabolic rate	rs12951408	0.00353652	0.00674818	0.60023	1.00354	0.990357	1.0169
Basal metabolic rate	rs12953492	0.00268218	0.00681281	0.693805	1.00269	0.989386	1.01616
Basal metabolic rate	rs1296527	0.00287762	0.00681189	0.672704	1.00288	0.989581	1.01636
Basal metabolic rate	rs12989742	0.00256389	0.00681038	0.706569	1.00257	0.989273	1.01604
Basal metabolic rate	rs13124829	0.00274356	0.00681338	0.687189	1.00275	0.989445	1.01623
Basal metabolic rate	rs13130148	0.00264109	0.00681245	0.698248	1.00264	0.989346	1.01612
Basal metabolic rate	rs13233381	0.00283229	0.00681745	0.677815	1.00284	0.989525	1.01633
Basal metabolic rate	rs1325596	0.002837	0.0068185	0.677356	1.00284	0.989528	1.01633
Basal metabolic rate	rs13340461	0.00266564	0.00682373	0.696061	1.00267	0.989348	1.01617
Basal metabolic rate	rs13386222	0.00271382	0.00681316	0.690394	1.00272	0.989416	1.0162
Basal metabolic rate	rs1342395	0.00321351	0.0067886	0.63595	1.00322	0.989959	1.01666
Basal metabolic rate	rs13430869	0.00210843	0.00679441	0.756319	1.00211	0.988854	1.01555
Basal metabolic rate	rs1351394	0.00291127	0.00684231	0.670486	1.00292	0.989555	1.01646
Basal metabolic rate	rs1376750	0.00223953	0.00678118	0.741205	1.00224	0.989009	1.01565
Basal metabolic rate	rs1407031	0.00319334	0.00678343	0.637815	1.0032	0.989949	1.01663
Basal metabolic rate	rs141729694	0.00239781	0.00680598	0.724606	1.0024	0.989118	1.01586
Basal metabolic rate	rs147233090	0.00260345	0.00681003	0.702241	1.00261	0.989313	1.01608
Basal metabolic rate	rs1476387	0.00259975	0.00681754	0.702956	1.0026	0.989295	1.01609
Basal metabolic rate	rs1478575	0.0017695	0.00679499	0.794546	1.00177	0.988518	1.0152
Basal metabolic rate	rs149972755	0.00255441	0.00680732	0.707478	1.00256	0.98927	1.01602
Basal metabolic rate	rs150353	0.0026254	0.00681373	0.700008	1.00263	0.989328	1.01611
Basal metabolic rate	rs1514176	0.00258259	0.00681062	0.704539	1.00259	0.989292	1.01606
Basal metabolic rate	rs1520929	0.0029275	0.00681004	0.667283	1.00293	0.989634	1.01641
Basal metabolic rate	rs1524445	0.00264634	0.00681214	0.697665	1.00265	0.989352	1.01613
Basal metabolic rate	rs1534043	0.00320577	0.00679544	0.637103	1.00321	0.989938	1.01666
Basal metabolic rate	rs153560	0.00278387	0.00681446	0.68289	1.00279	0.989483	1.01627
Basal metabolic rate	rs1541597	0.00252768	0.00680832	0.710441	1.00253	0.989242	1.016
Basal metabolic rate	rs1542224	0.00326643	0.0067977	0.630857	1.00327	0.989993	1.01673
Basal metabolic rate	rs1544459	0.00265141	0.00681259	0.697133	1.00265	0.989356	1.01613
Basal metabolic rate	rs1552234	0.00265563	0.00681285	0.696687	1.00266	0.989359	1.01614
Basal metabolic rate	rs1573891	0.00251714	0.00681874	0.712016	1.00252	0.989211	1.01601
Basal metabolic rate	rs157577	0.00325917	0.00680361	0.631914	1.00326	0.989975	1.01673
Basal metabolic rate	rs1582931	0.00301123	0.00682606	0.659113	1.00302	0.989686	1.01653
Basal metabolic rate	rs1600055	0.00273538	0.00681323	0.688067	1.00274	0.989438	1.01622
Basal metabolic rate	rs16927092	0.00255412	0.00680867	0.707566	1.00256	0.989267	1.01603
Basal metabolic rate	rs16930370	0.00269569	0.0068151	0.69244	1.0027	0.989395	1.01618
Basal metabolic rate	rs17024393	0.00298191	0.00680839	0.661404	1.00299	0.989691	1.01646
Basal metabolic rate	rs17265387	0.00267185	0.00681241	0.694908	1.00268	0.989376	1.01615
Basal metabolic rate	rs1731259	0.00248995	0.00680733	0.714533	1.00249	0.989206	1.01596
Basal metabolic rate	rs17363646	0.00320403	0.00679314	0.637172	1.00321	0.98994	1.01666
Basal metabolic rate	rs17551974	0.00275442	0.00681383	0.686036	1.00276	0.989455	1.01624
Basal metabolic rate	rs17741497	0.00250335	0.00680699	0.713051	1.00251	0.98922	1.01597
Basal metabolic rate	rs17761801	0.0029508	0.00681002	0.664795	1.00296	0.989657	1.01643
Basal metabolic rate	rs17770336	0.00258481	0.00681379	0.704428	1.00259	0.989288	1.01607
Basal metabolic rate	rs17835270	0.00302504	0.0068008	0.656459	1.00303	0.989748	1.01649
Basal metabolic rate	rs1815518	0.0026742	0.00681465	0.694749	1.00268	0.989374	1.01616
Basal metabolic rate	rs181895	0.00301283	0.00680362	0.65789	1.00302	0.989731	1.01648
Basal metabolic rate	rs1837367	0.00259004	0.00681105	0.703745	1.00259	0.989298	1.01607
Basal metabolic rate	rs1861410	0.00281175	0.00681334	0.679839	1.00282	0.989513	1.0163
Basal metabolic rate	rs186281175	0.0027684	0.00681271	0.684479	1.00277	0.989471	1.01625
Basal metabolic rate	rs1864193	0.00279754	0.00681396	0.681395	1.0028	0.989498	1.01628
Basal metabolic rate	rs1878528	0.00301906	0.00681016	0.657536	1.00302	0.989724	1.0165
Basal metabolic rate	rs1911250	0.00239328	0.00679907	0.724838	1.0024	0.989127	1.01584
Basal metabolic rate	rs1927635	0.00269391	0.00681356	0.692566	1.0027	0.989396	1.01618
Basal metabolic rate	rs194633	0.00273378	0.00681368	0.688259	1.00274	0.989435	1.01622
Basal metabolic rate	rs1967315	0.00229539	0.00679772	0.735612	1.0023	0.989032	1.01574
Basal metabolic rate	rs1969844	0.00283551	0.00681286	0.677264	1.00284	0.989537	1.01632
Basal metabolic rate	rs1971955	0.00304278	0.00680305	0.654683	1.00305	0.989762	1.01651
Basal metabolic rate	rs197372	0.0022571	0.00678949	0.739557	1.00226	0.989011	1.01569
Basal metabolic rate	rs2069408	0.00230379	0.00680505	0.734955	1.00231	0.989027	1.01576
Basal metabolic rate	rs2106929	0.00270517	0.00681302	0.691323	1.00271	0.989408	1.01619
Basal metabolic rate	rs2118663	0.00285897	0.00681137	0.674679	1.00286	0.989564	1.01634
Basal metabolic rate	rs2121058	0.00257573	0.00681133	0.705316	1.00258	0.989283	1.01605
Basal metabolic rate	rs2134963	0.00257875	0.00681042	0.704949	1.00258	0.989288	1.01605
Basal metabolic rate	rs2148564	0.00260317	0.00681247	0.702373	1.00261	0.989308	1.01608
Basal metabolic rate	rs2157663	0.0030933	0.00679715	0.649047	1.0031	0.989823	1.01655
Basal metabolic rate	rs2158045	0.00223337	0.00679726	0.742482	1.00224	0.988972	1.01568
Basal metabolic rate	rs216193	0.00278471	0.00681271	0.682722	1.00279	0.989487	1.01627
Basal metabolic rate	rs2206734	0.00268214	0.00681268	0.693804	1.00269	0.989386	1.01616
Basal metabolic rate	rs2230033	0.00282859	0.00681671	0.678179	1.00283	0.989523	1.01632
Basal metabolic rate	rs2238435	0.00264488	0.006825	0.698365	1.00265	0.989325	1.01615
Basal metabolic rate	rs224045	0.00293024	0.00680748	0.666873	1.00293	0.989642	1.01641
Basal metabolic rate	rs2241960	0.00329033	0.00677173	0.627043	1.0033	0.990067	1.0167
Basal metabolic rate	rs2252720	0.0026713	0.00681604	0.695122	1.00267	0.989369	1.01616
Basal metabolic rate	rs2277138	0.00278385	0.00682494	0.683351	1.00279	0.989463	1.01629
Basal metabolic rate	rs2279396	0.00280969	0.00681216	0.680008	1.00281	0.989513	1.01629
Basal metabolic rate	rs2280940	0.00269991	0.00681475	0.691967	1.0027	0.9894	1.01619
Basal metabolic rate	rs2282231	0.00266495	0.00681675	0.695841	1.00267	0.989361	1.01615
Basal metabolic rate	rs2288671	0.00275997	0.00681379	0.685436	1.00276	0.989461	1.01625
Basal metabolic rate	rs2289976	0.00273854	0.00681446	0.687778	1.00274	0.989438	1.01623
Basal metabolic rate	rs2290345	0.00303545	0.00680062	0.655345	1.00304	0.989759	1.0165
Basal metabolic rate	rs2296316	0.00248662	0.0068079	0.714921	1.00249	0.989202	1.01596
Basal metabolic rate	rs2307111	0.00297486	0.00682627	0.662986	1.00298	0.989649	1.01649
Basal metabolic rate	rs2313200	0.00270076	0.00681343	0.691819	1.0027	0.989403	1.01618
Basal metabolic rate	rs2332326	0.0024524	0.00680226	0.718453	1.00246	0.989179	1.01591
Basal metabolic rate	rs2363081	0.00276789	0.00681396	0.684589	1.00277	0.989468	1.01625
Basal metabolic rate	rs2369463	0.00281754	0.00681186	0.67915	1.00282	0.989522	1.0163
Basal metabolic rate	rs2396348	0.00288038	0.00681079	0.672358	1.00288	0.989586	1.01636
Basal metabolic rate	rs240764	0.00252445	0.00680674	0.710731	1.00253	0.989242	1.01599
Basal metabolic rate	rs2413592	0.00236917	0.00679765	0.727444	1.00237	0.989106	1.01582
Basal metabolic rate	rs2419076	0.00235583	0.00680436	0.729175	1.00236	0.989079	1.01582
Basal metabolic rate	rs2439823	0.00245704	0.00680385	0.718006	1.00246	0.98918	1.01592
Basal metabolic rate	rs2476998	0.00264615	0.00681221	0.697689	1.00265	0.989351	1.01613
Basal metabolic rate	rs2508710	0.0025055	0.00680912	0.712902	1.00251	0.989218	1.01598
Basal metabolic rate	rs252758	0.00312802	0.00681229	0.64611	1.00313	0.989828	1.01662
Basal metabolic rate	rs2533879	0.00262228	0.00683044	0.701044	1.00263	0.989292	1.01614
Basal metabolic rate	rs2542713	0.00269763	0.00681329	0.692152	1.0027	0.9894	1.01618
Basal metabolic rate	rs2592831	0.00277017	0.00681649	0.684454	1.00277	0.989466	1.01626
Basal metabolic rate	rs2647268	0.00217394	0.00680768	0.749472	1.00218	0.988893	1.01564
Basal metabolic rate	rs2650965	0.00246271	0.00680472	0.717418	1.00247	0.989184	1.01593
Basal metabolic rate	rs2678204	0.00268981	0.00681749	0.693178	1.00269	0.989384	1.01618
Basal metabolic rate	rs2721938	0.00291397	0.00681617	0.669009	1.00292	0.989609	1.01641
Basal metabolic rate	rs2733287	0.00265658	0.00681346	0.696609	1.00266	0.989359	1.01614
Basal metabolic rate	rs2744965	0.00121727	0.0068211	0.858365	1.00122	0.987921	1.01469
Basal metabolic rate	rs274677	0.0029059	0.00680933	0.66956	1.00291	0.989614	1.01638
Basal metabolic rate	rs2761844	0.00303206	0.00680157	0.65575	1.00304	0.989754	1.0165
Basal metabolic rate	rs281780	0.00264345	0.00681194	0.697971	1.00265	0.989349	1.01612
Basal metabolic rate	rs283475	0.0031853	0.00679127	0.639049	1.00319	0.989926	1.01663
Basal metabolic rate	rs2842385	0.00296219	0.00681186	0.663666	1.00297	0.989665	1.01645
Basal metabolic rate	rs28457693	0.00307562	0.0068154	0.651791	1.00308	0.98977	1.01657
Basal metabolic rate	rs28642975	0.00271393	0.0068188	0.690624	1.00272	0.989406	1.01621
Basal metabolic rate	rs28756926	0.0026835	0.00681468	0.693742	1.00269	0.989383	1.01617
Basal metabolic rate	rs2876826	0.00278064	0.00681528	0.683273	1.00278	0.989478	1.01627
Basal metabolic rate	rs2885697	0.0017826	0.00679546	0.793073	1.00178	0.98853	1.01522
Basal metabolic rate	rs2897968	0.00258981	0.00681809	0.704061	1.00259	0.989284	1.01608
Basal metabolic rate	rs2900208	0.00363289	0.00675662	0.590799	1.00364	0.990436	1.01702
Basal metabolic rate	rs2979655	0.00270213	0.00681382	0.691688	1.00271	0.989404	1.01619
Basal metabolic rate	rs29938	0.00254086	0.00680974	0.709058	1.00254	0.989252	1.01601
Basal metabolic rate	rs310307	0.00300515	0.00680335	0.658695	1.00301	0.989724	1.01647
Basal metabolic rate	rs3118915	0.00105124	0.00678808	0.876928	1.00105	0.987821	1.01446
Basal metabolic rate	rs31210	0.00276244	0.00681526	0.685233	1.00277	0.98946	1.01625
Basal metabolic rate	rs3130046	0.00142147	0.00678494	0.834055	1.00142	0.988193	1.01483
Basal metabolic rate	rs3212260	0.00302274	0.00680824	0.657055	1.00303	0.989732	1.0165
Basal metabolic rate	rs33967909	0.00292877	0.00681415	0.667336	1.00293	0.989627	1.01642
Basal metabolic rate	rs34013557	0.00273739	0.00681272	0.687827	1.00274	0.989441	1.01622
Basal metabolic rate	rs34170044	0.00288709	0.00681004	0.671605	1.00289	0.989594	1.01637
Basal metabolic rate	rs34297248	0.00265906	0.0068133	0.696333	1.00266	0.989362	1.01614
Basal metabolic rate	rs343935	0.00257697	0.00681101	0.705168	1.00258	0.989285	1.01605
Basal metabolic rate	rs34478611	0.00254209	0.0068105	0.708954	1.00255	0.989252	1.01602
Basal metabolic rate	rs34879158	0.00213003	0.00681337	0.754566	1.00213	0.988839	1.0156
Basal metabolic rate	rs34898535	0.0030387	0.00680973	0.655432	1.00304	0.989745	1.01652
Basal metabolic rate	rs34997336	0.00283387	0.00681433	0.677505	1.00284	0.989533	1.01632
Basal metabolic rate	rs35626515	0.00296005	0.00681685	0.664125	1.00296	0.989653	1.01645
Basal metabolic rate	rs35631456	0.00255256	0.00680987	0.707785	1.00256	0.989263	1.01603
Basal metabolic rate	rs35710322	0.00246472	0.00680985	0.717401	1.00247	0.989176	1.01594
Basal metabolic rate	rs357501	0.00288021	0.00681277	0.672466	1.00288	0.989582	1.01637
Basal metabolic rate	rs35756741	0.00260697	0.006812	0.70194	1.00261	0.989313	1.01609
Basal metabolic rate	rs357868	0.00248	0.00680803	0.715652	1.00248	0.989195	1.01595
Basal metabolic rate	rs35804313	0.00274212	0.00681379	0.687363	1.00275	0.989443	1.01623
Basal metabolic rate	rs35910339	0.00265214	0.00681515	0.697163	1.00266	0.989352	1.01614
Basal metabolic rate	rs3737251	0.00306598	0.00680242	0.652192	1.00307	0.989786	1.01653
Basal metabolic rate	rs3738449	0.00309767	0.00680371	0.6489	1.0031	0.989815	1.01657
Basal metabolic rate	rs3742716	0.00269534	0.00681263	0.692371	1.0027	0.989399	1.01618
Basal metabolic rate	rs374335	0.00267679	0.00681448	0.69446	1.00268	0.989377	1.01616
Basal metabolic rate	rs3753614	0.00257625	0.00681131	0.705259	1.00258	0.989284	1.01605
Basal metabolic rate	rs3756668	0.00277251	0.00681686	0.684218	1.00278	0.989467	1.01626
Basal metabolic rate	rs3765351	0.00236387	0.00680233	0.72821	1.00237	0.989091	1.01582
Basal metabolic rate	rs3795503	0.00303152	0.00680291	0.655871	1.00304	0.989751	1.0165
Basal metabolic rate	rs3798519	0.00303387	0.0068212	0.656486	1.00304	0.989718	1.01654
Basal metabolic rate	rs3802725	0.0019927	0.00680462	0.769641	1.00199	0.98872	1.01545
Basal metabolic rate	rs3803286	0.00273235	0.00681439	0.688444	1.00274	0.989432	1.01622
Basal metabolic rate	rs3809570	0.00290794	0.00681179	0.669453	1.00291	0.989611	1.01639
Basal metabolic rate	rs3811463	0.00304612	0.00679972	0.654169	1.00305	0.989771	1.01651
Basal metabolic rate	rs3814333	0.00292659	0.00681509	0.667612	1.00293	0.989623	1.01642
Basal metabolic rate	rs3814828	0.0028289	0.00681172	0.677923	1.00283	0.989533	1.01631
Basal metabolic rate	rs3818416	0.00290946	0.00681508	0.669441	1.00291	0.989606	1.0164
Basal metabolic rate	rs3850625	0.00277182	0.00681286	0.684117	1.00278	0.989474	1.01626
Basal metabolic rate	rs3853252	0.00242218	0.00681765	0.72238	1.00243	0.989119	1.01591
Basal metabolic rate	rs3857602	0.00293812	0.00680876	0.66609	1.00294	0.989647	1.01642
Basal metabolic rate	rs3858652	0.00283796	0.00681117	0.676926	1.00284	0.989543	1.01632
Basal metabolic rate	rs3861879	0.00268404	0.00681332	0.693625	1.00269	0.989387	1.01617
Basal metabolic rate	rs3966775	0.00314513	0.00681009	0.6442	1.00315	0.989849	1.01663
Basal metabolic rate	rs4073717	0.0027028	0.00681905	0.69184	1.00271	0.989394	1.0162
Basal metabolic rate	rs4082793	0.00273247	0.00681349	0.688392	1.00274	0.989434	1.01622
Basal metabolic rate	rs4128460	0.00358107	0.0067514	0.595821	1.00359	0.990395	1.01696
Basal metabolic rate	rs4143843	0.00258919	0.00681111	0.70384	1.00259	0.989297	1.01607
Basal metabolic rate	rs42044	0.00293536	0.00683874	0.667759	1.00294	0.989586	1.01647
Basal metabolic rate	rs4235012	0.0026656	0.00681275	0.695601	1.00267	0.98937	1.01615
Basal metabolic rate	rs4240326	0.00244403	0.006831	0.720504	1.00245	0.989115	1.01596
Basal metabolic rate	rs4243464	0.00339425	0.00678927	0.617114	1.0034	0.990136	1.01684
Basal metabolic rate	rs4282339	0.00290308	0.00681599	0.670165	1.00291	0.989598	1.0164
Basal metabolic rate	rs4290163	0.0031633	0.00680226	0.641905	1.00317	0.989882	1.01663
Basal metabolic rate	rs4301837	0.00251872	0.00680819	0.711416	1.00252	0.989233	1.01599
Basal metabolic rate	rs4369056	0.00285502	0.00681213	0.675137	1.00286	0.989558	1.01634
Basal metabolic rate	rs4407366	0.00310255	0.00679665	0.648043	1.00311	0.989833	1.01656
Basal metabolic rate	rs4477562	0.00310132	0.00680479	0.648566	1.00311	0.989816	1.01657
Basal metabolic rate	rs4556959	0.00249952	0.00681116	0.713638	1.0025	0.989208	1.01598
Basal metabolic rate	rs4613239	0.00276939	0.00681284	0.684379	1.00277	0.989472	1.01625
Basal metabolic rate	rs4627713	0.0030817	0.00680015	0.650418	1.00309	0.989806	1.01655
Basal metabolic rate	rs4635681	0.0023847	0.00679755	0.725726	1.00239	0.989121	1.01583
Basal metabolic rate	rs4650639	0.00269113	0.00681317	0.692851	1.00269	0.989394	1.01617
Basal metabolic rate	rs4652839	0.00242955	0.00681641	0.721521	1.00243	0.989129	1.01592
Basal metabolic rate	rs4660586	0.00301729	0.00680176	0.657329	1.00302	0.989739	1.01648
Basal metabolic rate	rs4680	0.0025998	0.00681026	0.702649	1.0026	0.989309	1.01608
Basal metabolic rate	rs4693128	0.00314661	0.00678783	0.642959	1.00315	0.989894	1.01659
Basal metabolic rate	rs4711633	0.00286774	0.0068108	0.673713	1.00287	0.989573	1.01635
Basal metabolic rate	rs4751889	0.00289511	0.00681292	0.670878	1.0029	0.989596	1.01638
Basal metabolic rate	rs475591	0.00259415	0.00681295	0.703376	1.0026	0.989298	1.01608
Basal metabolic rate	rs4776970	0.00310111	0.006806	0.648646	1.00311	0.989814	1.01658
Basal metabolic rate	rs4778918	0.00274831	0.00681385	0.686697	1.00275	0.989449	1.01623
Basal metabolic rate	rs4804090	0.00316943	0.00680378	0.641335	1.00317	0.989886	1.01664
Basal metabolic rate	rs4857330	0.00314575	0.00679621	0.643459	1.00315	0.989877	1.0166
Basal metabolic rate	rs4864766	0.00286836	0.00681117	0.673664	1.00287	0.989573	1.01635
Basal metabolic rate	rs4865956	0.00277124	0.00681304	0.684187	1.00278	0.989473	1.01626
Basal metabolic rate	rs4895917	0.00260256	0.00681194	0.702418	1.00261	0.989309	1.01608
Basal metabolic rate	rs4917451	0.00258965	0.00681047	0.703763	1.00259	0.989299	1.01607
Basal metabolic rate	rs4940940	0.00243373	0.0068061	0.720657	1.00244	0.989153	1.0159
Basal metabolic rate	rs4985148	0.00273584	0.00681431	0.688064	1.00274	0.989436	1.01622
Basal metabolic rate	rs508347	0.002506	0.00681219	0.71297	1.00251	0.989213	1.01598
Basal metabolic rate	rs509035	0.00279642	0.00682019	0.681791	1.0028	0.989485	1.0163
Basal metabolic rate	rs520829	0.0026178	0.00681749	0.700991	1.00262	0.989313	1.01611
Basal metabolic rate	rs543874	0.00266152	0.00683398	0.696941	1.00267	0.989324	1.01619
Basal metabolic rate	rs55745040	0.00298526	0.00680407	0.660846	1.00299	0.989703	1.01646
Basal metabolic rate	rs557951	0.00251851	0.00680717	0.711398	1.00252	0.989235	1.01599
Basal metabolic rate	rs560505	0.00282971	0.0068143	0.677952	1.00283	0.989529	1.01632
Basal metabolic rate	rs56161855	0.00272755	0.00681487	0.688984	1.00273	0.989427	1.01621
Basal metabolic rate	rs56169492	0.00314254	0.00679305	0.643644	1.00315	0.98988	1.01659
Basal metabolic rate	rs56311196	0.00264121	0.00681228	0.698229	1.00264	0.989346	1.01612
Basal metabolic rate	rs57477602	0.00259586	0.0068128	0.703183	1.0026	0.9893	1.01608
Basal metabolic rate	rs5752989	0.00290606	0.00681137	0.669636	1.00291	0.98961	1.01639
Basal metabolic rate	rs57635800	0.00292375	0.00681452	0.667889	1.00293	0.989622	1.01641
Basal metabolic rate	rs59066169	0.00290882	0.00680886	0.669225	1.00291	0.989618	1.01639
Basal metabolic rate	rs59985551	0.00277562	0.00682142	0.684083	1.00278	0.989462	1.01628
Basal metabolic rate	rs60077625	0.00278167	0.00681721	0.683247	1.00279	0.989476	1.01627
Basal metabolic rate	rs602364	0.00286484	0.00681156	0.674058	1.00287	0.989569	1.01635
Basal metabolic rate	rs6031847	0.00269403	0.00681592	0.692654	1.0027	0.989392	1.01618
Basal metabolic rate	rs607472	0.00274766	0.00681545	0.686837	1.00275	0.989445	1.01624
Basal metabolic rate	rs6088638	0.00289569	0.00681638	0.670972	1.0029	0.98959	1.01639
Basal metabolic rate	rs6096886	0.00313475	0.00681299	0.645435	1.00314	0.989833	1.01662
Basal metabolic rate	rs6124472	0.00260682	0.00681405	0.702042	1.00261	0.989309	1.01609
Basal metabolic rate	rs61765651	0.00263299	0.00681464	0.699221	1.00264	0.989334	1.01612
Basal metabolic rate	rs61849823	0.00274994	0.00681264	0.686468	1.00275	0.989453	1.01623
Basal metabolic rate	rs61855849	0.00313555	0.00679987	0.644713	1.00314	0.98986	1.0166
Basal metabolic rate	rs61862463	0.00271437	0.00681277	0.690317	1.00272	0.989418	1.0162
Basal metabolic rate	rs61947194	0.00253924	0.0068097	0.709234	1.00254	0.98925	1.01601
Basal metabolic rate	rs62070645	0.00305186	0.00682804	0.654904	1.00306	0.989722	1.01657
Basal metabolic rate	rs62075854	0.00243913	0.00680145	0.71988	1.00244	0.989167	1.01589
Basal metabolic rate	rs62076130	0.00273591	0.00681253	0.687979	1.00274	0.98944	1.01622
Basal metabolic rate	rs62127683	0.00250033	0.00680859	0.713446	1.0025	0.989214	1.01597
Basal metabolic rate	rs62234801	0.00276275	0.00681406	0.685147	1.00277	0.989463	1.01625
Basal metabolic rate	rs62246314	0.00294027	0.00680842	0.665844	1.00294	0.98965	1.01642
Basal metabolic rate	rs6235	0.00191898	0.00678565	0.77733	1.00192	0.988684	1.01534
Basal metabolic rate	rs62365724	0.00264871	0.00681458	0.69751	1.00265	0.989349	1.01613
Basal metabolic rate	rs62395828	0.00254235	0.00680942	0.708882	1.00255	0.989254	1.01602
Basal metabolic rate	rs62396185	0.00326505	0.00682592	0.632414	1.00327	0.989937	1.01678
Basal metabolic rate	rs62442203	0.00318258	0.00679034	0.639289	1.00319	0.989925	1.01663
Basal metabolic rate	rs62477684	0.00263484	0.00681167	0.698895	1.00264	0.989341	1.01611
Basal metabolic rate	rs629710	0.00251578	0.00680548	0.711628	1.00252	0.989235	1.01598
Basal metabolic rate	rs632224	0.00256363	0.00681205	0.706666	1.00257	0.98927	1.01604
Basal metabolic rate	rs64388	0.0024707	0.00680745	0.71665	1.00247	0.989187	1.01594
Basal metabolic rate	rs6445198	0.00278155	0.00681365	0.683104	1.00279	0.989482	1.01627
Basal metabolic rate	rs6460270	0.00281006	0.00681257	0.679987	1.00281	0.989513	1.01629
Basal metabolic rate	rs6489159	0.00271083	0.00682066	0.69104	1.00271	0.989399	1.01621
Basal metabolic rate	rs652112	0.00274365	0.00681502	0.687251	1.00275	0.989442	1.01623
Basal metabolic rate	rs6563808	0.00316982	0.00678943	0.640589	1.00317	0.989914	1.01661
Basal metabolic rate	rs6567160	0.00354628	0.00687443	0.605949	1.00355	0.990122	1.01717
Basal metabolic rate	rs6570509	0.00227556	0.00681424	0.738423	1.00228	0.988981	1.01575
Basal metabolic rate	rs6598540	0.00279695	0.00681594	0.681546	1.0028	0.989493	1.01629
Basal metabolic rate	rs662115	0.00267647	0.00681242	0.694408	1.00268	0.989381	1.01616
Basal metabolic rate	rs6753852	0.00261542	0.00681335	0.701077	1.00262	0.989319	1.0161
Basal metabolic rate	rs676105	0.00268698	0.00681645	0.69344	1.00269	0.989383	1.01618
Basal metabolic rate	rs6762578	0.00298631	0.00681336	0.661167	1.00299	0.989686	1.01647
Basal metabolic rate	rs6762851	0.00232218	0.00680569	0.732945	1.00232	0.989043	1.01578
Basal metabolic rate	rs676845	0.00282704	0.006812	0.678135	1.00283	0.989531	1.01631
Basal metabolic rate	rs6779752	0.00298185	0.00681559	0.661746	1.00299	0.989677	1.01647
Basal metabolic rate	rs6792892	0.0026118	0.00682079	0.701781	1.00262	0.989301	1.01611
Basal metabolic rate	rs68156080	0.0029792	0.00680479	0.661525	1.00298	0.989695	1.01645
Basal metabolic rate	rs6821305	0.00274233	0.00681686	0.687474	1.00275	0.989437	1.01623
Basal metabolic rate	rs6860245	0.00242205	0.00681046	0.722112	1.00242	0.989133	1.0159
Basal metabolic rate	rs6899155	0.00301232	0.0068126	0.658367	1.00302	0.989713	1.0165
Basal metabolic rate	rs6902789	0.00264289	0.00681285	0.69807	1.00265	0.989347	1.01612
Basal metabolic rate	rs6918737	0.00270914	0.0068132	0.690902	1.00271	0.989412	1.01619
Basal metabolic rate	rs6927500	0.00302667	0.00682088	0.657234	1.00303	0.989711	1.01653
Basal metabolic rate	rs7014106	0.00305956	0.00680835	0.653154	1.00306	0.989768	1.01654
Basal metabolic rate	rs7017463	0.00281121	0.00681247	0.679859	1.00282	0.989514	1.01629
Basal metabolic rate	rs7032363	0.002879	0.00681489	0.672692	1.00288	0.989577	1.01637
Basal metabolic rate	rs7033487	0.0028371	0.00682626	0.677691	1.00284	0.989513	1.01635
Basal metabolic rate	rs703593	0.00318619	0.0068001	0.639391	1.00319	0.989909	1.01665
Basal metabolic rate	rs704076	0.003112	0.00679411	0.646921	1.00312	0.989847	1.01656
Basal metabolic rate	rs705159	0.00259931	0.00681073	0.702722	1.0026	0.989308	1.01608
Basal metabolic rate	rs7072873	0.00256504	0.00681335	0.706566	1.00257	0.989269	1.01605
Basal metabolic rate	rs7077783	0.00285772	0.006813	0.674886	1.00286	0.989559	1.01634
Basal metabolic rate	rs7129320	0.00277765	0.00682159	0.683872	1.00278	0.989463	1.01628
Basal metabolic rate	rs71301804	0.00275584	0.00681353	0.68587	1.00276	0.989457	1.01624
Basal metabolic rate	rs7132908	0.00184511	0.006798	0.786068	1.00185	0.988587	1.01528
Basal metabolic rate	rs7138383	0.00260896	0.00681241	0.701741	1.00261	0.989314	1.01609
Basal metabolic rate	rs7141420	0.00278303	0.00681766	0.68312	1.00279	0.989476	1.01628
Basal metabolic rate	rs714785	0.00249755	0.00680378	0.713557	1.0025	0.989221	1.01596
Basal metabolic rate	rs7152091	0.0026284	0.00681151	0.699588	1.00263	0.989335	1.01611
Basal metabolic rate	rs7159668	0.00296174	0.00680715	0.663496	1.00297	0.989673	1.01644
Basal metabolic rate	rs7173751	0.00239475	0.00680252	0.72481	1.0024	0.989121	1.01585
Basal metabolic rate	rs7184768	0.00259739	0.00681176	0.702974	1.0026	0.989304	1.01608
Basal metabolic rate	rs7208285	0.00209896	0.00678178	0.756941	1.0021	0.988869	1.01551
Basal metabolic rate	rs7218001	0.00288058	0.00681173	0.672379	1.00288	0.989584	1.01636
Basal metabolic rate	rs7220854	0.00329985	0.00677525	0.626226	1.00331	0.99007	1.01672
Basal metabolic rate	rs7226064	0.00300117	0.00680265	0.659085	1.00301	0.989721	1.01647
Basal metabolic rate	rs7230581	0.00272643	0.00681568	0.68914	1.00273	0.989424	1.01622
Basal metabolic rate	rs7235010	0.00213288	0.00682508	0.754656	1.00214	0.988819	1.01563
Basal metabolic rate	rs724016	0.00285602	0.00685274	0.676846	1.00286	0.98948	1.01642
Basal metabolic rate	rs7248205	0.00313356	0.0068054	0.645192	1.00314	0.989847	1.01661
Basal metabolic rate	rs726547	0.00261858	0.00681159	0.70066	1.00262	0.989325	1.0161
Basal metabolic rate	rs72656010	0.0016326	0.00681102	0.810563	1.00163	0.988351	1.01509
Basal metabolic rate	rs72664840	0.00298842	0.00680693	0.660642	1.00299	0.9897	1.01646
Basal metabolic rate	rs72675793	0.0029768	0.00680563	0.66182	1.00298	0.989691	1.01645
Basal metabolic rate	rs72756476	0.00298346	0.00680659	0.661154	1.00299	0.989696	1.01646
Basal metabolic rate	rs72801843	0.00263168	0.00681814	0.69951	1.00264	0.989326	1.01612
Basal metabolic rate	rs72885917	0.0031613	0.00681956	0.64296	1.00317	0.989847	1.01666
Basal metabolic rate	rs73013411	0.00291984	0.0068094	0.668071	1.00292	0.989628	1.0164
Basal metabolic rate	rs73052033	0.00243417	0.00681118	0.720808	1.00244	0.989144	1.01591
Basal metabolic rate	rs730536	0.00242942	0.00679951	0.720873	1.00243	0.989162	1.01588
Basal metabolic rate	rs73199010	0.00260032	0.00681122	0.702632	1.0026	0.989308	1.01608
Basal metabolic rate	rs7326480	0.00274898	0.0068133	0.6866	1.00275	0.989451	1.01623
Basal metabolic rate	rs7338963	0.00263979	0.00681502	0.698498	1.00264	0.98934	1.01613
Basal metabolic rate	rs7339203	0.00271183	0.00681298	0.690602	1.00272	0.989415	1.0162
Basal metabolic rate	rs735241	0.00258228	0.00681201	0.70463	1.00259	0.989289	1.01606
Basal metabolic rate	rs73601548	0.00281268	0.00681167	0.679664	1.00282	0.989517	1.01629
Basal metabolic rate	rs73619441	0.00302756	0.00680758	0.656512	1.00303	0.989738	1.01651
Basal metabolic rate	rs73966422	0.00293328	0.00680745	0.666547	1.00294	0.989645	1.01641
Basal metabolic rate	rs7396827	0.00236713	0.00679661	0.727629	1.00237	0.989106	1.01581
Basal metabolic rate	rs7442885	0.00249952	0.00681582	0.713825	1.0025	0.989199	1.01598
Basal metabolic rate	rs74494415	0.00213457	0.00678451	0.753047	1.00214	0.988899	1.01555
Basal metabolic rate	rs748457	0.00302837	0.00680455	0.656283	1.00303	0.989744	1.0165
Basal metabolic rate	rs755481	0.0024845	0.00680553	0.715059	1.00249	0.989204	1.01595
Basal metabolic rate	rs7559547	0.00201385	0.00683524	0.768278	1.00202	0.988681	1.01553
Basal metabolic rate	rs757608	0.00217153	0.00680106	0.749505	1.00217	0.988903	1.01562
Basal metabolic rate	rs758142	0.00290533	0.00680922	0.669615	1.00291	0.989614	1.01638
Basal metabolic rate	rs76513770	0.00230832	0.0068011	0.734306	1.00231	0.989039	1.01576
Basal metabolic rate	rs765875	0.00276667	0.00681424	0.684734	1.00277	0.989467	1.01625
Basal metabolic rate	rs76798800	0.00229295	0.00682204	0.736789	1.0023	0.988983	1.01579
Basal metabolic rate	rs768023	0.00310641	0.00682337	0.648922	1.00311	0.989785	1.01662
Basal metabolic rate	rs7702240	0.00299495	0.00680406	0.659813	1.003	0.989712	1.01646
Basal metabolic rate	rs77336558	0.00278936	0.00681421	0.682286	1.00279	0.989489	1.01628
Basal metabolic rate	rs7740107	0.00250601	0.0068386	0.714028	1.00251	0.989162	1.01604
Basal metabolic rate	rs7754048	0.00330176	0.00678707	0.626629	1.00331	0.990049	1.01674
Basal metabolic rate	rs7781964	0.00295635	0.00680775	0.664098	1.00296	0.989667	1.01643
Basal metabolic rate	rs77927866	0.00295995	0.00680745	0.6637	1.00296	0.989671	1.01644
Basal metabolic rate	rs77929895	0.0025986	0.00681124	0.70282	1.0026	0.989306	1.01608
Basal metabolic rate	rs779933	0.00283023	0.00681124	0.677759	1.00283	0.989535	1.01631
Basal metabolic rate	rs7815955	0.00262755	0.00681687	0.699906	1.00263	0.989324	1.01612
Basal metabolic rate	rs7858917	0.00247157	0.00680788	0.716571	1.00247	0.989187	1.01594
Basal metabolic rate	rs78855927	0.00270752	0.00681239	0.691042	1.00271	0.989412	1.01619
Basal metabolic rate	rs78924007	0.00251294	0.00680533	0.711933	1.00252	0.989233	1.01598
Basal metabolic rate	rs7902690	0.00278281	0.00681263	0.682923	1.00279	0.989486	1.01627
Basal metabolic rate	rs7962636	0.0027746	0.00681362	0.683851	1.00278	0.989476	1.01626
Basal metabolic rate	rs7977788	0.00378363	0.00680495	0.578203	1.00379	0.990491	1.01727
Basal metabolic rate	rs79780963	0.00303196	0.00680595	0.655968	1.00304	0.989745	1.01651
Basal metabolic rate	rs8007058	0.0026517	0.00681207	0.69708	1.00266	0.989357	1.01613
Basal metabolic rate	rs808982	0.00276296	0.00681276	0.685068	1.00277	0.989466	1.01625
Basal metabolic rate	rs8101959	0.00258546	0.00680968	0.704187	1.00259	0.989296	1.01606
Basal metabolic rate	rs815335	0.0022829	0.00679142	0.736761	1.00229	0.989032	1.01572
Basal metabolic rate	rs817566	0.00266696	0.00681327	0.695475	1.00267	0.98937	1.01615
Basal metabolic rate	rs836519	0.00294195	0.00680996	0.665737	1.00295	0.989648	1.01642
Basal metabolic rate	rs861491	0.00242167	0.00680515	0.721946	1.00242	0.989143	1.01588
Basal metabolic rate	rs868554	0.00303219	0.00680788	0.656035	1.00304	0.989742	1.01651
Basal metabolic rate	rs926779	0.00323056	0.00677767	0.633613	1.00324	0.989997	1.01665
Basal metabolic rate	rs9295	0.00256699	0.00681212	0.706302	1.00257	0.989273	1.01605
Basal metabolic rate	rs9302428	0.00221454	0.00679078	0.744341	1.00222	0.988966	1.01565
Basal metabolic rate	rs9321191	0.00290666	0.00680832	0.669432	1.00291	0.989617	1.01638
Basal metabolic rate	rs9327336	0.00256199	0.00681061	0.706786	1.00257	0.989271	1.01604
Basal metabolic rate	rs9328930	0.0021362	0.00677334	0.752471	1.00214	0.988922	1.01553
Basal metabolic rate	rs9341808	0.00320298	0.00679949	0.637596	1.00321	0.989927	1.01667
Basal metabolic rate	rs9357471	0.00264532	0.0068122	0.697779	1.00265	0.989351	1.01613
Basal metabolic rate	rs9362662	0.00300604	0.00680475	0.658666	1.00301	0.989722	1.01648
Basal metabolic rate	rs937482	0.00317956	0.00679619	0.639896	1.00318	0.98991	1.01664
Basal metabolic rate	rs9388490	0.00240801	0.00682735	0.724313	1.00241	0.989086	1.01591
Basal metabolic rate	rs9392371	0.00265484	0.00681369	0.696808	1.00266	0.989357	1.01614
Basal metabolic rate	rs946197	0.00244923	0.00681205	0.719188	1.00245	0.989157	1.01593
Basal metabolic rate	rs9512696	0.00255819	0.00681014	0.707181	1.00256	0.989268	1.01603
Basal metabolic rate	rs951366	0.00298361	0.00681405	0.661487	1.00299	0.989682	1.01647
Basal metabolic rate	rs9525588	0.00305381	0.0068033	0.653524	1.00306	0.989772	1.01652
Basal metabolic rate	rs9532583	0.00257098	0.0068113	0.705834	1.00257	0.989279	1.01605
Basal metabolic rate	rs9562770	0.00284365	0.00681119	0.676315	1.00285	0.989549	1.01633
Basal metabolic rate	rs968821	0.00321439	0.00679201	0.636028	1.00322	0.989953	1.01666
Basal metabolic rate	rs9748337	0.00291776	0.00680829	0.668243	1.00292	0.989628	1.01639
Basal metabolic rate	rs9788550	0.00308377	0.00680124	0.650252	1.00309	0.989806	1.01655
Basal metabolic rate	rs981002	0.0028726	0.0068104	0.673174	1.00288	0.989579	1.01635
Basal metabolic rate	rs9813198	0.00281677	0.00681379	0.67932	1.00282	0.989517	1.0163
Basal metabolic rate	rs9827823	0.00246718	0.00680427	0.716908	1.00247	0.98919	1.01593
Basal metabolic rate	rs9858533	0.00272728	0.00681314	0.688938	1.00273	0.98943	1.01621
Basal metabolic rate	rs992105	0.00240887	0.00679838	0.723092	1.00241	0.989143	1.01586
Basal metabolic rate	rs9931967	0.00275461	0.00681352	0.686002	1.00276	0.989456	1.01624
Basal metabolic rate	rs9948863	0.00261013	0.00681136	0.70157	1.00261	0.989317	1.01609
Basal metabolic rate	rs9960148	0.00279594	0.00681226	0.681493	1.0028	0.989499	1.01628
Basal metabolic rate	rs9985795	0.00250261	0.00680695	0.713131	1.00251	0.98922	1.01597
Basal metabolic rate	All	0.00273114	0.00680183	0.68803	1.00273	0.989456	1.01619
Birth weight	rs1015521	0.00427659	0.0148244	0.772976	1.00429	0.975525	1.03389
Birth weight	rs10440833	0.00289792	0.0149267	0.846064	1.0029	0.973986	1.03268
Birth weight	rs10505073	-0.0026486	0.0147956	0.857928	0.997355	0.968848	1.0267
Birth weight	rs1056204	0.000990289	0.014885	0.946957	1.00099	0.972209	1.03062
Birth weight	rs10883846	0.00440601	0.0148449	0.766616	1.00442	0.975612	1.03407
Birth weight	rs10985827	0.00225872	0.014814	0.878815	1.00226	0.973579	1.03179
Birth weight	rs11187143	0.00430643	0.0148176	0.771335	1.00432	0.975567	1.03391
Birth weight	rs11187838	0.0043387	0.014797	0.769358	1.00435	0.975638	1.0339
Birth weight	rs11225170	0.00444042	0.0147736	0.763747	1.00445	0.975782	1.03396
Birth weight	rs11698914	0.00518735	0.014848	0.726817	1.0052	0.976369	1.03488
Birth weight	rs12205495	0.00395526	0.0148261	0.789641	1.00396	0.975209	1.03357
Birth weight	rs12206634	0.0019703	0.0148524	0.894463	1.00197	0.973225	1.03157
Birth weight	rs12534093	0.00406187	0.0148918	0.785039	1.00407	0.975187	1.03381
Birth weight	rs12679821	0.000676924	0.0147718	0.963449	1.00068	0.97212	1.03007
Birth weight	rs12713004	0.00108243	0.0147911	0.941662	1.00108	0.972478	1.03053
Birth weight	rs1801253	0.000673871	0.0148456	0.963795	1.00067	0.971977	1.03022
Birth weight	rs2071382	0.00282501	0.0147607	0.848222	1.00283	0.974232	1.03227
Birth weight	rs2163167	0.00262282	0.0147653	0.85901	1.00263	0.974026	1.03207
Birth weight	rs222852	0.0040574	0.0149838	0.786557	1.00407	0.975007	1.03399
Birth weight	rs2344500	0.00406559	0.0148067	0.783641	1.00407	0.975353	1.03364
Birth weight	rs2423514	0.000742491	0.0147817	0.959939	1.00074	0.972165	1.03016
Birth weight	rs2608029	0.000416228	0.0147661	0.977512	1.00042	0.971878	1.02979
Birth weight	rs2645715	0.00320042	0.014769	0.828443	1.00321	0.974582	1.03267
Birth weight	rs2647873	0.00512568	0.0147736	0.72863	1.00514	0.976451	1.03467
Birth weight	rs28457693	0.00457332	0.0148621	0.758298	1.00458	0.975743	1.03428
Birth weight	rs2901307	0.00476543	0.0147822	0.747168	1.00478	0.976083	1.03431
Birth weight	rs3184504	0.00146983	0.0149123	0.921484	1.00147	0.972623	1.03117
Birth weight	rs339969	0.00196357	0.0147707	0.894243	1.00197	0.973374	1.0314
Birth weight	rs34712412	0.000732696	0.0147698	0.960435	1.00073	0.972178	1.03013
Birth weight	rs34844754	0.00243039	0.0147743	0.869336	1.00243	0.973822	1.03189
Birth weight	rs36101267	8.25e-05	0.0147656	0.995543	1.00008	0.971554	1.02945
Birth weight	rs36112366	-2.84e-05	0.014768	0.998464	0.999972	0.971442	1.02934
Birth weight	rs4144829	0.00257594	0.0148804	0.862566	1.00258	0.973761	1.03225
Birth weight	rs4350272	0.00154816	0.0147775	0.916562	1.00155	0.972957	1.03098
Birth weight	rs4681161	0.00123316	0.0147837	0.933523	1.00123	0.972638	1.03067
Birth weight	rs4958244	0.00369059	0.0147843	0.802874	1.0037	0.97503	1.03321
Birth weight	rs5030317	0.00322964	0.0147711	0.826926	1.00323	0.974606	1.0327
Birth weight	rs515071	0.00210719	0.0147807	0.886635	1.00211	0.973495	1.03157
Birth weight	rs5762980	0.00358099	0.0147698	0.808429	1.00359	0.974951	1.03306
Birth weight	rs577044	0.00225117	0.0147636	0.878808	1.00225	0.973667	1.03168
Birth weight	rs6029174	0.00111002	0.0148213	0.940299	1.00111	0.972447	1.03062
Birth weight	rs6467157	0.0023109	0.0147831	0.87578	1.00231	0.973688	1.03178
Birth weight	rs6570509	0.000221008	0.0148058	0.98809	1.00022	0.971612	1.02967
Birth weight	rs6845999	0.00229909	0.0148554	0.877007	1.0023	0.973539	1.03191
Birth weight	rs6930558	-0.000205071	0.0148244	0.988963	0.999795	0.971163	1.02927
Birth weight	rs6971880	0.00248591	0.0147791	0.866422	1.00249	0.973867	1.03195
Birth weight	rs71585962	0.00354078	0.0147691	0.81053	1.00355	0.974913	1.03302
Birth weight	rs7223535	0.00364006	0.0147775	0.805431	1.00365	0.974994	1.03314
Birth weight	rs7306710	0.00380398	0.015105	0.801169	1.00381	0.974528	1.03397
Birth weight	rs7336104	-0.000178267	0.0147644	0.990367	0.999822	0.971303	1.02918
Birth weight	rs7722058	0.0019571	0.0147988	0.894789	1.00196	0.973314	1.03145
Birth weight	rs7772579	0.00206767	0.0148582	0.889323	1.00207	0.973308	1.03168
Birth weight	rs7854962	0.00240335	0.0147748	0.870782	1.00241	0.973794	1.03186
Birth weight	rs79780963	0.00450276	0.0147894	0.760779	1.00451	0.975813	1.03406
Birth weight	rs798548	0.0020141	0.0148263	0.891942	1.00202	0.973317	1.03156
Birth weight	rs8069093	0.00150494	0.0148172	0.9191	1.00151	0.972839	1.03102
Birth weight	rs9379832	0.00331066	0.0147751	0.822703	1.00332	0.974678	1.0328
Birth weight	rs9483085	0.00160263	0.0147619	0.913547	1.0016	0.973039	1.03101
Birth weight	rs9669403	0.00200721	0.0147679	0.891887	1.00201	0.973422	1.03144
Birth weight	rs9827156	0.0026931	0.0147685	0.855304	1.0027	0.974089	1.03215
Birth weight	All	0.00241798	0.0146866	0.869228	1.00242	0.973977	1.0317
Birth weight of first child	rs1015521	-0.021167	0.0185746	0.254468	0.979055	0.944053	1.01536
Birth weight of first child	rs10843815	-0.0250707	0.0183303	0.171399	0.975241	0.940825	1.01092
[truncated: 5,532 more rows]
